# Supplementary material for: The five homologous CiaR-controlled Ccn sRNAs of Streptococcus pneumoniae modulate Zn-resistance
Source: PLoS Pathog. 2024 Oct 3;20(10):e1012165. doi: 10.1371/journal.ppat.1012165 (PMC11478796; doi:10.1371/journal.ppat.1012165)
Supplement: S3 Table — (XLSX) [file ppat.1012165.s009.xlsx]

## Sheet: S3_Table
S3 Table. Comparison of gene expression S. pneumoniae D39 and derived DccnABCDE strains in BHI broth by RNA-seq.
SPD_#	gene	baseMean	log2FoldChange	lfcSE	stat	pvalue	padj	D39-BHI-1	D39-BHI-2	D39-BHI-3	D39_Dccn-BHI-1	D39_Dccn-BHI-2	D39_Dccn-BHI-3
SPD_0001	dnaA	5237.55	0.286215	0.0786	3.64141	0.000271144	0.000932147	5034.68	4586.2	4542.62	6266.97	5210.69	5784.13
SPD_0002	dnaN	6714.78	0.257345	0.0793031	3.24508	0.00117418	0.00345048	6701.75	5705.19	5950.26	7766.05	6695.59	7469.83
SPD_0003		42.1068	0.396752	0.32509	1.22044	0.222299	0.336708	35.8766	40.6201	32.4763	50.2766	49.5719	43.8192
SPD_0004		9609.25	-0.23593	0.0530558	-4.44683	8.71481e-06	4.08286e-05	10183	10422	10572	8895.6	9108.84	8474.09
SPD_0005	pth	560.989	0.0179491	0.101596	0.176672	0.859766	0.907167	542.932	541.601	588.633	582.37	536.278	574.121
SPD_0006	mfd	6534.07	-0.102797	0.083514	-1.2309	0.218362	0.332798	7333.17	6528.23	6442.48	7052.12	5958.77	5889.66
SPD_0007		425.662	-0.0645751	0.121952	-0.529511	0.596451	0.709596	486.726	432.314	387.686	423.999	410.095	413.152
SPD_0008		618.17	-0.0603277	0.102732	-0.587234	0.557047	0.677079	675.676	626.71	592.692	643.54	575.71	594.689
SPD_0009		0	NA	NA	NA	NA	NA	0	0	0	0	0	0
SPD_0010		5456.77	-0.15604	0.0805847	-1.93635	0.052825	0.101962	6151.64	5781.59	5325.1	5692.14	4824.25	4965.88
SPD_0011	tilS	4266.07	0.0135866	0.0935296	0.145265	0.884502	0.924535	4599.38	4061.04	4081.86	4806.44	3712.26	4335.42
SPD_0012	hpt	6933.6	0.159176	0.0678448	2.34618	0.018967	0.0412774	6570.2	6395.73	6692.14	7819.68	6697.84	7426.01
SPD_0013	ftsH	60888.9	0.16373	0.0497402	3.29171	0.00099582	0.00298898	57306.9	57617.7	57390.7	67092.4	61855.6	64069.9
SPD_0014	comX1	0	NA	NA	NA	NA	NA	0	0	0	0	0	0
SPD_0015		0	NA	NA	NA	NA	NA	0	0	0	0	0	0
SPD_0016	rrsA	0	NA	NA	NA	NA	NA	0	0	0	0	0	0
SPD_0017		0	NA	NA	NA	NA	NA	0	0	0	0	0	0
SPD_0018	rrlA	0	NA	NA	NA	NA	NA	0	0	0	0	0	0
SPD_0019	rrfA	0	NA	NA	NA	NA	NA	0	0	0	0	0	0
SPD_0020		133.005	-0.139088	0.190584	-0.7298	0.465513	0.598429	145.898	145.072	126.86	120.664	139.703	119.832
SPD_0021		570.754	-0.029536	0.121722	-0.24265	0.808276	0.871561	629.036	589.958	512.516	634.322	528.392	530.302
SPD_0022		2.87538	1.26309	1.2996	0.971905	0.331098	0.456296	0	1.93429	3.04465	4.18971	4.50654	3.57708
SPD_0023		44.9655	0.62209	0.425422	1.46229	0.143662	0.238991	46.6396	31.9158	28.4167	85.4701	28.1659	49.1848
SPD_0024	purA	15580	-0.67824	0.0830991	-8.16182	3.30013e-16	5.93161e-15	18014.8	20609.9	18903.2	13169.9	12183.4	10598.9
SPD_0025		11008.6	6.39695	0.198649	32.2023	1.64134e-227	4.6028e-225	188.95	302.716	281.123	21913	22983.4	20382.2
SPD_0026	scRNA	0.139657	0.803272	4.08047	0.196858	0.843939	NA	0	0	0	0.837943	0	0
SPD_0027	dut	306.339	1.81608	0.159457	11.3891	4.7373e-30	1.75459e-28	116.001	145.072	144.114	496.9	527.265	408.681
SPD_0028		2343.73	1.92778	0.112346	17.1593	5.35755e-66	4.57255e-64	918.441	1090.94	916.44	4327.97	3618.75	3189.86
SPD_0029	radA	7288.35	1.82661	0.0837009	21.8231	1.4009e-105	1.61762e-103	2987.32	3355.03	3273	12585.9	11391.4	10137.4
SPD_0030		3061.39	0.850574	0.0862398	9.86289	6.02876e-23	1.75279e-21	1958.86	2328.89	2262.18	4193.9	4032.23	3592.28
SPD_0031		1377.78	0.712561	0.0901083	7.90783	2.61915e-15	4.08047e-14	949.534	1136.4	1044.32	1760.52	1782.34	1593.59
SPD_0032		66.978	0.348026	0.278958	1.24759	0.212181	0.325644	68.1655	51.2587	57.8484	89.6598	73.2313	61.7046
SPD_0033	prsA	17333.7	-0.451552	0.0474933	-9.50768	1.94955e-21	4.84427e-20	19536	20520.9	20013.5	14475.5	14841.2	14615
SPD_0034		12.6266	0.29539	0.626961	0.471146	0.637537	0.740524	5.97943	9.67145	18.2679	14.245	12.393	15.2026
SPD_0035		7.006	-0.155587	0.815748	-0.190729	0.848738	0.898152	8.3712	4.83573	9.13395	10.0553	3.3799	6.25988
SPD_0036		14.2131	0.114238	0.565138	0.202142	0.839806	0.891845	13.1547	13.54	14.2084	10.0553	14.6463	19.6739
SPD_0037		389.38	0.157597	0.126365	1.24716	0.21234	0.325644	407.797	363.647	333.897	389.643	402.209	439.086
SPD_0038		13550.2	-0.0874259	0.0632107	-1.38309	0.166639	0.270117	13260	14604.9	14012.5	12359.7	13823.8	13240.5
SPD_0039		295.223	0.225443	0.152205	1.48118	0.138559	0.231482	241.569	289.176	284.167	270.655	354.89	330.88
SPD_0040		40465.5	-0.108923	0.0497939	-2.18749	0.0287069	0.0593801	41930.2	40714.9	43331.5	39496.4	39511.1	37808.8
SPD_0041	araT	8099.8	-0.0227959	0.0506819	-0.449783	0.652867	0.748148	7970.58	8250.71	8268.26	8138.94	8132.05	7838.27
SPD_0042	recO	4878.9	0.00321622	0.0549797	0.0584983	0.953352	0.967647	5032.29	4722.57	4867.38	4952.24	4885.09	4813.85
SPD_0043	plsX	5233.66	-0.030959	0.0679823	-0.455398	0.648823	0.745254	5125.57	5548.51	5191.13	4880.18	5556.56	5100.02
SPD_0044		221.244	0.139446	0.16768	0.831623	0.405622	0.535825	187.754	204.068	238.498	206.134	264.759	226.25
SPD_0045		1260.41	-0.11004	0.092929	-1.18413	0.236361	0.353641	1347.76	1276.63	1303.11	1364.17	1145.79	1124.99
SPD_0046	blpU	509.499	-0.0638528	0.112303	-0.568578	0.569643	0.68686	527.386	562.878	471.921	517.011	504.732	473.068
SPD_0047		993.516	-0.138044	0.107731	-1.28139	0.200058	0.311331	1162.4	930.394	1033.15	1044.91	875.395	914.837
SPD_0048		7.97017	-0.430248	0.746854	-0.576081	0.564561	0.68283	9.56709	5.80287	12.1786	8.37943	5.63317	6.25988
SPD_0049	comA	980.951	0.450986	0.282551	1.59612	0.110462	0.192096	877.78	825.942	783.49	1591.25	905.815	901.423
SPD_0050	comB	567.737	0.546188	0.182104	2.99931	0.00270591	0.00733662	479.55	431.347	474.966	927.602	564.444	528.513
SPD_0051	purC	18.4351	0.0756075	0.574974	0.131497	0.895382	0.932584	15.5465	11.6057	26.387	15.9209	30.4191	10.7312
SPD_0052		115.652	-0.133185	0.23471	-0.567447	0.57041	0.687364	87.2997	142.17	132.95	123.178	108.157	100.158
SPD_0053	purF	78.245	0.16793	0.252497	0.665076	0.506002	0.633794	60.9902	77.3716	82.2056	72.0631	85.6243	91.2154
SPD_0054	purM	39.0683	0.115465	0.352986	0.327111	0.743584	0.819111	29.8972	40.6201	41.6102	31.8418	43.9388	46.502
SPD_0055	purN	12.7422	-0.0492677	0.608141	-0.0810136	0.935431	0.956498	10.763	10.6386	17.253	8.37943	16.8995	12.5198
SPD_0056		23.0743	0.193358	0.436101	0.443377	0.657493	0.751256	23.9177	19.3429	21.3126	25.1383	28.1659	20.5682
SPD_0057	purH	370.584	0.316259	0.154622	2.04537	0.0408184	0.0813468	264.291	396.529	327.807	377.074	425.868	431.932
SPD_0058	purD	155.393	0.041088	0.180105	0.228133	0.819543	0.878625	147.094	164.415	147.158	140.774	174.628	158.286
SPD_0059	purE	81.7152	0.520931	0.242393	2.14912	0.0316247	0.0648687	64.5778	74.4702	61.9079	84.6322	103.65	101.052
SPD_0060	purK	247.785	0.0861642	0.153592	0.560996	0.5748	0.690957	257.116	213.739	251.691	279.035	227.58	257.549
SPD_0061		1260.11	-0.058959	0.0957133	-0.615996	0.537897	0.661587	1397.99	1165.41	1297.02	1346.57	1166.07	1187.59
SPD_0062	purB	10236.7	-0.0310875	0.0509509	-0.610147	0.541765	0.664583	10435.3	10344.6	10261.5	10427.4	10190.4	9760.95
SPD_0063	strH	2017.22	-0.166702	0.0668575	-2.4934	0.0126526	0.0290152	2181.3	2078.39	2141.4	1943.19	1940.07	1818.94
SPD_0064		49523.6	-0.110537	0.0698103	-1.58339	0.113333	0.195845	55743.8	47231.5	51289.2	49707.6	45155.5	48014.2
SPD_0065	bgaC	367.367	0.561703	0.16222	3.46261	0.00053496	0.00170752	235.59	334.632	318.674	381.264	426.995	507.051
SPD_0066		43.1127	-0.319279	0.410667	-0.777464	0.436885	0.569459	33.4848	41.5872	67.9972	21.7865	47.3187	46.502
SPD_0067		284.934	-0.237489	0.151751	-1.56499	0.117585	0.202119	261.899	335.599	325.778	235.462	286.165	264.704
SPD_0068		265.148	-0.233628	0.140084	-1.66776	0.0953626	0.170179	272.662	276.603	309.54	231.272	260.253	240.558
SPD_0069		190.588	-0.385029	0.187321	-2.05546	0.039835	0.0797107	197.321	239.852	209.066	130.719	190.401	176.171
SPD_0070	agaS	384.197	-0.284381	0.120323	-2.36347	0.0181046	0.039527	393.447	426.511	444.519	325.122	365.03	350.553
SPD_0071	galM	214.472	-0.000530102	0.165924	-0.00319485	0.997451	0.998468	188.95	210.838	242.557	191.051	234.34	219.096
SPD_0072		82.5872	-0.155336	0.233962	-0.663939	0.506729	0.633977	81.3203	87.0431	92.3544	78.7666	84.4976	71.5415
SPD_0073		302.847	-0.0740221	0.148424	-0.49872	0.617976	0.726835	269.074	353.008	308.525	267.304	300.812	318.36
SPD_0074		2365.39	0.119268	0.0902625	1.32134	0.186387	0.293878	2037.79	2565.84	2196.21	2336.18	2567.6	2488.75
SPD_0075		1319.33	-0.021492	0.0956921	-0.224596	0.822294	0.879174	1378.86	1192.49	1418.81	1369.2	1187.47	1369.13
SPD_0076		18869.9	-0.191576	0.0454163	-4.21821	2.46249e-05	0.000106006	19836.2	20420.3	20105.9	17864.9	17589	17403.4
SPD_0077		5345.28	-0.0494151	0.0688487	-0.717734	0.472921	0.605444	5095.67	5789.33	5421.51	4957.27	5466.43	5341.47
SPD_0078		3006.57	-0.333612	0.0655797	-5.08712	3.63544e-07	2.156e-06	3294.67	3289.26	3471.92	2681.42	2783.91	2518.26
SPD_0079		1951.28	-0.163884	0.0663536	-2.46986	0.0135166	0.0307808	1987.56	2078.39	2118.06	1839.28	1885.99	1798.37
SPD_0080		1643.31	2.74199	0.301988	9.07979	1.08781e-19	2.483e-18	411.385	432.314	438.43	2114.97	2418.89	4043.88
SPD_0081		2189.56	0.120969	0.0937602	1.2902	0.196983	0.30713	1890.7	2191.55	2209.4	2063.01	2251.02	2531.68
SPD_0082		2818.61	0.135233	0.0808134	1.6734	0.0942488	0.168959	2442	2805.69	2808.18	2741.75	3138.81	2975.23
SPD_0083	rpsD	47508.3	-0.439493	0.0717993	-6.12112	9.29174e-10	8.40538e-09	52000.7	57110.9	54950.9	36529.3	43666.1	40792.1
SPD_0084		1937.36	0.345727	0.11984	2.88491	0.00391529	0.0101663	1957.67	1617.07	1547.7	2283.39	1782.34	2435.99
SPD_0085		1.64595	-0.210333	1.56202	-0.134655	0.892885	NA	2.39177	1.93429	1.01488	2.51383	1.12663	0.894269
SPD_0086		990.43	0.428356	0.106259	4.03125	5.5481e-05	0.000220911	954.317	783.388	798.714	1148.82	1028.62	1228.73
SPD_0087		111.603	0.557263	0.235779	2.3635	0.0181031	0.039527	96.8668	83.1745	91.3395	112.284	116.043	169.911
SPD_0088		26.6001	0.55156	0.425732	1.29556	0.195128	0.305208	27.5054	20.31	17.253	30.1659	25.9126	38.4536
SPD_0089		22.5982	0.690431	0.46257	1.4926	0.135543	0.227216	20.3301	19.3429	12.1786	21.7865	31.5458	30.4051
SPD_0090		53.8522	1.06025	0.300988	3.52256	0.000427398	0.00139104	40.6601	31.9158	32.4763	80.4425	73.2313	64.3874
SPD_0091		36157.1	0.037024	0.0855596	0.432728	0.665213	0.757871	35808.4	35936.2	35338.3	37394.9	31308.1	41156.9
SPD_0092		553.495	0.562109	0.131062	4.28888	1.79573e-05	7.90362e-05	484.334	421.675	436.4	601.643	597.117	779.803
SPD_0093		6620.81	-0.0790266	0.0747013	-1.0579	0.2901	0.412657	7177.71	6448.92	6783.48	6376.74	5921.59	7016.43
SPD_0094		4858.83	-0.014285	0.0641926	-0.222533	0.823899	0.879931	5007.18	4690.65	4953.65	4764.54	4601.18	5135.79
SPD_0095		2840.62	0.128325	0.0768546	1.66971	0.0949762	0.169798	2827.07	2622.9	2695.53	2851.52	2790.67	3256.03
SPD_0096		2665.28	0.316681	0.0794073	3.98806	6.66154e-05	0.00026101	2415.69	2293.1	2413.39	2704.88	2915.73	3248.88
SPD_0097		4090.36	-0.0946996	0.0670947	-1.41143	0.158117	0.258008	4303.99	3976.9	4392.42	4017.93	4111.09	3739.83
SPD_0098		10519.8	0.885428	0.0956012	9.26167	2.01251e-20	4.81776e-19	7988.52	7108.52	7074.76	15158.4	11471.4	14317.2
SPD_0099	capD	41240.1	0.649681	0.0532615	12.198	3.1872e-34	1.33116e-32	31509.2	32309.4	32506.7	50191.1	48069	52854.9
SPD_0100		46.5013	0.300266	0.385054	0.779802	0.435507	0.568418	41.856	58.0287	25.3721	68.7113	39.4322	45.6077
SPD_0101		4916	0.0326723	0.0540392	0.604604	0.545442	0.667521	4867.26	4822.19	4893.77	5045.25	4800.59	5066.93
SPD_0102	sdhA	4410.11	-0.0167398	0.0583019	-0.287122	0.774019	0.843131	4294.43	4368.59	4644.11	4417.63	4295.86	4440.05
SPD_0103	sdhB	1738.67	-0.0714146	0.0759659	-0.940087	0.347173	0.474252	1699.35	1814.36	1830.85	1628.96	1644.89	1813.58
SPD_0104		62395.2	1.42716	0.0760225	18.7729	1.25924e-78	1.17709e-76	33169.1	37499.1	30809.8	94193.1	85435	93265.1
SPD_0105		39.3672	-0.775206	0.396257	-1.95632	0.0504276	0.0980092	49.0313	40.6201	59.8781	43.573	22.5327	20.5682
SPD_0106		688.983	-0.509254	0.0975314	-5.22144	1.77539e-07	1.0994e-06	820.378	841.416	767.252	562.259	536.278	606.314
SPD_0107		2380.56	-0.560736	0.0817254	-6.86122	6.8277e-12	7.79231e-11	3048.31	2795.05	2671.17	1837.61	1834.16	2097.06
SPD_0108		634.968	-0.586162	0.0958494	-6.11545	9.62868e-10	8.63064e-09	735.47	798.862	752.029	499.414	499.099	524.936
SPD_0109		33.7224	-0.628401	0.394792	-1.59173	0.111446	0.193429	38.2684	56.0944	28.4167	26.8142	25.9126	26.8281
SPD_0110	argG	83.9376	-0.657416	0.240053	-2.73863	0.00616959	0.0153109	95.6709	92.8459	119.756	67.8733	63.0916	64.3874
SPD_0111	argH	136.623	-0.379291	0.204965	-1.85052	0.0642391	0.121368	150.682	136.367	175.575	101.391	138.576	117.149
SPD_0112		387.213	-0.023718	0.123643	-0.191827	0.847878	0.897726	400.622	348.172	423.207	390.481	371.79	389.007
SPD_0113		69.5686	0.820203	0.274398	2.9891	0.00279796	0.00754421	60.9902	46.423	43.64	77.0907	102.524	86.7441
SPD_0114		6.34902	0.660404	0.8404	0.785821	0.431973	0.565308	4.78354	5.80287	4.05954	5.02766	11.2663	7.15415
SPD_0115		41.7002	0.702193	0.350519	2.0033	0.0451456	0.0889766	43.0519	24.1786	28.4167	51.9524	55.2051	47.3963
SPD_0116		16.1158	0.303293	0.665211	0.455934	0.648437	0.745254	5.97943	9.67145	27.4019	9.21737	20.2794	24.1453
SPD_0117		214.133	-0.419191	0.173728	-2.41292	0.0158255	0.0353821	296.58	214.706	224.289	183.509	194.908	170.805
SPD_0118		48.8191	-0.417206	0.337469	-1.23628	0.216354	0.330462	77.7326	45.4558	44.6549	43.573	43.9388	37.5593
SPD_0119		671.382	-0.0199159	0.128254	-0.155284	0.876597	0.917735	819.182	588.024	623.139	673.706	636.549	687.693
SPD_0120		564.888	-0.139725	0.137751	-1.01433	0.310425	0.434329	712.748	562.878	503.382	572.315	484.453	553.553
SPD_0121		193.515	-0.0858809	0.174748	-0.491455	0.623104	0.730241	176.991	235.983	184.709	196.079	172.375	194.951
SPD_0122		328.267	-0.153877	0.155774	-0.987822	0.32324	0.448949	369.529	340.435	328.822	379.588	274.899	276.329
SPD_0123		18.7397	0.916932	0.512938	1.78761	0.0738394	0.13713	14.3506	16.4415	8.11907	26.8142	27.0392	19.6739
SPD_0124		179.42	-0.35657	0.201318	-1.77118	0.0765311	0.141327	246.353	162.48	196.887	183.509	144.209	143.083
SPD_0125		76.3168	-0.415577	0.255296	-1.62782	0.103562	0.181999	102.846	85.1088	74.0865	60.3319	63.0916	72.4358
SPD_0126	pspA	28480.8	0.551056	0.0554205	9.94319	2.70042e-23	8.0317e-22	24000.2	23021.9	22302.1	34652.3	32237.5	34670.8
SPD_0127	trmU	14545.8	-0.271139	0.0735939	-3.68426	0.000229369	0.000799738	14843.3	16959.9	15917.4	12397.4	14374.7	12781.8
SPD_0128		2359.68	-0.433183	0.0839269	-5.16143	2.45074e-07	1.47119e-06	2458.74	2873.39	2798.03	1856.04	2133.85	2038.04
SPD_0129	gidA	16059.2	-0.217179	0.0577329	-3.7618	0.000168697	0.000605397	16877.5	17061.4	17853.8	14422.7	15752.6	14387
SPD_0130		63401.3	-0.117512	0.044574	-2.63633	0.00838081	0.0201859	65673.3	65736.9	66533.8	60824.6	62185.7	59453.7
SPD_0131		3676.4	-0.33618	0.0606446	-5.54345	2.96569e-08	2.07916e-07	4061.23	4303.8	3941.81	3200.1	3299.91	3251.56
SPD_0132		15.8675	0.916859	0.574462	1.59603	0.110482	0.192096	15.5465	10.6386	7.10419	28.49	14.6463	18.7796
SPD_0133		4.79826	-0.662679	0.92943	-0.712995	0.475849	0.608149	4.78354	6.77002	6.0893	4.18971	3.3799	3.57708
SPD_0134		1978.18	-0.0944725	0.0771794	-1.22406	0.220928	0.335667	1950.49	2042.61	2132.27	1791.52	2057.24	1894.96
SPD_0135	rimI	753.319	0.129336	0.0899139	1.43844	0.150308	0.248153	701.985	723.425	731.731	766.717	831.457	764.6
SPD_0136		4012	0.00987134	0.060777	0.162419	0.870976	0.915594	3929.68	4082.32	3979.36	3872.13	4240.65	3967.87
SPD_0137		106.098	-0.0575617	0.23605	-0.243854	0.807344	0.871561	108.826	106.386	108.593	77.9287	128.436	106.418
SPD_0138		251.321	-0.664924	0.172261	-3.85998	0.000113398	0.000423196	351.591	287.242	287.212	234.624	179.135	168.123
SPD_0139		156.92	-0.466184	0.229703	-2.02951	0.0424064	0.0840846	226.022	155.71	165.426	167.589	123.93	102.841
SPD_0140		459.273	-0.43969	0.165811	-2.65176	0.00800744	0.0193817	661.325	505.817	421.177	426.513	331.231	409.575
SPD_0141		0.536736	0.947168	3.3767	0.280501	0.779093	NA	0	0.967145	0	0	2.25327	0
SPD_0142		5.83273	0.18305	0.912279	0.200652	0.840971	0.892338	9.56709	1.93429	5.07442	5.8656	4.50654	8.04842
SPD_0143		5.97258	0.412349	1.08999	0.378307	0.705203	0.790133	4.78354	10.6386	0	9.21737	2.25327	8.94269
SPD_0144		1033.89	-0.0691823	0.0786798	-0.879289	0.379245	0.506984	1042.81	1059.02	1072.73	984.582	1048.9	995.321
SPD_0145		381.748	0.181266	0.137808	1.31535	0.188392	0.296088	348.003	349.139	374.492	361.991	477.693	379.17
SPD_0146		815.877	0.0635604	0.0917951	0.692416	0.488676	0.619284	760.584	815.303	816.982	787.666	825.823	888.903
SPD_0147		679.635	-0.00725026	0.0920706	-0.0787468	0.937234	0.957227	685.243	668.297	690.121	687.951	699.64	646.556
SPD_0148		2607.44	0.00314106	0.0718997	0.0436867	0.965154	0.975591	2715.86	2384.98	2714.81	2647.9	2595.77	2585.33
SPD_0149		25.8001	0.261354	0.459062	0.569323	0.569137	0.686672	17.9383	33.8501	18.2679	20.1106	31.5458	33.088
SPD_0150		8945.26	-0.0205754	0.0500199	-0.411345	0.68082	0.771177	9022.96	9188.85	8814.27	8681.92	8955.62	9007.97
SPD_0151		3153.15	0.041581	0.0645943	0.643726	0.519753	0.646972	3069.84	3172.24	3081.19	3375.23	3186.12	3034.25
SPD_0152		1092.64	0.123125	0.0919895	1.33847	0.180742	0.287518	972.255	1167.34	996.616	1120.33	1158.18	1141.09
SPD_0153		2285.29	0.0608431	0.0684407	0.888991	0.374008	0.502159	2153.79	2242.81	2311.91	2311.05	2453.81	2238.36
SPD_0154		1613.18	0.0717283	0.0857635	0.83635	0.402958	0.532664	1449.41	1698.31	1568	1577.85	1776.7	1608.79
SPD_0155		965.376	0.412693	0.104191	3.96094	7.46558e-05	0.000290197	868.213	780.486	838.294	1096.87	973.413	1234.99
SPD_0156		1141	0.149278	0.0891028	1.67535	0.093866	0.168609	993.781	1163.48	1087.96	1184.01	1146.91	1269.86
SPD_0157		2609.36	0.167121	0.06293	2.65567	0.00791513	0.019182	2348.72	2521.35	2503.72	2816.32	2754.62	2711.42
SPD_0158		2433.95	0.227618	0.0631881	3.60223	0.000315496	0.00106412	2261.42	2198.32	2269.28	2647.9	2522.54	2704.27
SPD_0159		23372	0.212993	0.0584649	3.6431	0.000269378	0.000929331	22206.4	21303.3	21443.5	24964	23668.3	26646.5
SPD_0160		3390.95	0.0125062	0.0563689	0.221864	0.82442	0.880009	3395.12	3298.93	3435.38	3453.16	3402.44	3360.66
SPD_0161		1375.44	-0.0852638	0.0800669	-1.06491	0.286918	0.409317	1448.22	1424.6	1377.2	1311.38	1255.07	1436.2
SPD_0162		146.357	0.823118	0.206162	3.99258	6.53569e-05	0.000256591	116.001	97.6817	103.518	149.154	197.161	214.625
SPD_0163		100.895	1.00194	0.231018	4.33706	1.44401e-05	6.50135e-05	70.5573	58.9958	72.0568	113.122	143.083	147.554
SPD_0164		14.6103	0.798422	0.567935	1.40583	0.159774	0.260279	7.17532	13.54	11.1637	16.7589	15.7729	23.251
SPD_0165	hexB	7154.31	0.2232	0.0609685	3.66091	0.000251322	0.000871634	6363.31	6974.08	6465.83	7378.92	7800.82	7942.9
SPD_0166	ribH	516.712	-0.221649	0.11283	-1.96445	0.0494783	0.0967389	602.727	508.718	559.201	510.307	459.667	459.654
SPD_0167	ribB	978.614	-0.259344	0.103799	-2.49851	0.0124715	0.0287006	1187.51	933.295	1080.85	919.223	835.963	914.837
SPD_0168	ribE	392.713	-0.122344	0.135633	-0.902023	0.367045	0.495535	459.22	346.238	424.221	379.588	352.637	394.373
SPD_0169	ribD	861.027	-0.0759034	0.100135	-0.758012	0.448444	0.581053	925.616	857.858	869.755	938.496	783.011	791.428
SPD_0170	ruvA	1961.36	0.053529	0.0633972	0.844342	0.398478	0.527809	1942.12	1905.28	1927.26	2003.52	2032.45	1957.55
SPD_0171	tag	2107.23	0.084656	0.0740516	1.1432	0.252954	0.371947	2025.83	1972.01	2136.33	2028.66	2294.96	2185.59
SPD_0172		1221.65	0.110671	0.0764023	1.44852	0.147471	0.244085	1237.74	1148	1139.71	1272.83	1283.24	1248.4
SPD_0173		1725.09	0.251102	0.0667911	3.75952	0.000170239	0.000609815	1588.14	1563.87	1575.1	1864.42	1827.4	1931.62
SPD_0174		7985.97	-0.147207	0.0584792	-2.51726	0.0118271	0.0274276	8518.3	7956.7	8703.64	7586.73	7812.09	7338.37
SPD_0175		12645.5	-0.239212	0.0659262	-3.62848	0.000285092	0.00097159	14329.1	12810.8	13937.4	12331.2	11423	11041.5
SPD_0176	uvrA	15055.6	-0.0656196	0.052864	-1.24129	0.214498	0.328184	14929.4	15674.5	15585.6	14257.6	15306.5	14580.2
SPD_0177		4841.01	-0.0175619	0.0557334	-0.315106	0.752681	0.824692	4875.63	4817.35	4916.1	4684.94	5012.4	4739.63
SPD_0178		20861.7	0.661209	0.0731702	9.0366	1.61626e-19	3.60537e-18	16518.8	16276.1	15697.2	25462.6	23067.9	28148
SPD_0179		6974.73	0.805341	0.0726847	11.0799	1.57008e-28	5.70752e-27	5148.29	5082.35	5003.38	9155.36	7952.92	9506.08
SPD_0180		8994.67	0.283293	0.0677333	4.18247	2.88358e-05	0.000121469	8420.23	7956.7	7968.87	9504.78	9356.7	10760.7
SPD_0181		3656.61	0.470702	0.0681342	6.90845	4.89975e-12	5.72513e-11	2959.82	3064.88	3169.48	3965.14	4290.23	4490.12
SPD_0182		9219.6	0.171355	0.0590586	2.90144	0.00371447	0.00977413	8642.67	8948.99	8428.61	9891.91	9217	10188.4
SPD_0183	folC	6419.33	0.199343	0.0512254	3.89148	9.96344e-05	0.000377285	5844.3	6096.88	5986.8	6933.97	6913.03	6741
SPD_0184		4953.77	-0.0348091	0.0659198	-0.528052	0.597463	0.710369	5351.59	4768.03	4925.23	5036.87	4668.78	4972.14
SPD_0185		3308.01	0.242298	0.0645785	3.75199	0.000175439	0.000625022	2940.68	3108.4	3042.62	3441.43	3524.11	3790.81
SPD_0186		8602.34	-0.232148	0.0596086	-3.89454	9.83838e-05	0.000373554	9060.03	9784.61	9030.44	7652.93	8263.87	7822.17
SPD_0187	nrdD	5202.18	0.020461	0.0809718	0.252693	0.800505	0.865479	5124.37	5156.82	5212.44	4566.79	5525.02	5627.63
SPD_0188		0.35692	-0.1585	3.88249	-0.0408243	0.967436	NA	0	0	1.01488	0	1.12663	0
SPD_0189		252.827	0.0346174	0.144128	0.240185	0.810187	0.872406	246.353	261.129	241.542	232.948	256.873	278.118
SPD_0190	nrdG	344.494	0.245953	0.150886	1.63006	0.10309	0.181983	320.497	352.041	271.989	319.256	416.855	386.324
SPD_0191		413.875	0.192951	0.139392	1.38423	0.166289	0.269773	364.745	427.478	365.358	373.722	457.414	494.531
SPD_0192	rpsJ	97957.8	-0.433093	0.0644348	-6.72142	1.79964e-11	1.98466e-10	116433	102425	118797	81858.6	85122.9	83109.8
SPD_0193	rplC	91122.9	-0.358455	0.0502531	-7.133	9.82011e-13	1.25175e-11	103957	100716	102481	79695.9	83142.3	76745.3
SPD_0194	rplD	99300.3	-0.350044	0.0588836	-5.94468	2.76995e-09	2.38483e-08	115239	104103	114522	86450.5	90850.7	84636.3
SPD_0195	rplW	23178	-0.277436	0.0823342	-3.36964	0.000752671	0.00232488	27156.2	21969.7	27074.1	21064.2	21840.9	19962.8
SPD_0196	rplB	111763	-0.321346	0.0592879	-5.42009	5.95699e-08	4.00465e-07	120405	124014	128052	95030.2	106405	96671.4
SPD_0197	rpsS	29506.9	-0.320663	0.0634282	-5.05554	4.29185e-07	2.51489e-06	34481	30286.1	33552.1	26711.1	26902.9	25108.4
SPD_0198	rplV	16989.3	-0.277684	0.0616721	-4.50259	6.71305e-06	3.22947e-05	18810.1	17924.1	19120.4	14812.3	16488.3	14780.5
SPD_0199	rpsC	102832	-0.312451	0.055328	-5.64725	1.63034e-08	1.20741e-07	115820	108612	117339	91579.6	95517.2	88124.8
SPD_0200	rplP	48492.2	-0.317769	0.0667156	-4.76304	1.907e-06	1.01174e-05	54211.9	50551.7	56667.1	41785.7	46498.5	41238.3
SPD_0201	rpmC	10894.8	-0.350941	0.0665553	-5.27292	1.34268e-07	8.44771e-07	12876.1	11245	12519.6	9127.71	9820.88	9779.73
SPD_0202	rpsQ	9889.97	-0.29927	0.0559201	-5.35175	8.71096e-08	5.69155e-07	10868.2	11147.3	10717.2	8441.43	9267.7	8897.98
SPD_0203	rplN	33427.4	-0.311166	0.0701602	-4.43508	9.20363e-06	4.29422e-05	35421	38272.8	37355.8	27446	32662.3	29406.2
SPD_0204	rplX	40904.3	-0.321453	0.0550439	-5.83995	5.22172e-09	4.23564e-08	44990.4	44933.6	46399.5	34822.4	38521.9	35758.2
SPD_0205	rplE	107299	-0.300439	0.0647275	-4.6416	3.45726e-06	1.79957e-05	122905	109600	122791	98728.9	99227.2	90544.7
SPD_0206	rpsN	39141	-0.292363	0.0640695	-4.56322	5.03751e-06	2.49084e-05	43586.5	40576.6	45114.6	33805.1	37621.7	34141.4
SPD_0207	rpsH	87065	-0.31694	0.0545587	-5.80916	6.27877e-09	5.05132e-08	100411	91794.6	97567.9	80285.8	76666.4	75664.1
SPD_0208	rplF	98499.4	-0.341604	0.0555763	-6.14657	7.91756e-10	7.29679e-09	115805	104931	109586	89442	87124.9	84106.9
SPD_0209	rplR	44166.8	-0.336774	0.0651797	-5.16685	2.38074e-07	1.4424e-06	49585	47703.5	50603.1	36961.6	42576.7	37570.9
SPD_0210	rpsE	60858.7	-0.267594	0.0597987	-4.47491	7.64419e-06	3.61579e-05	65826.4	63556.9	70073.7	53736.4	58351.8	53607
SPD_0211	rpmD	12786.7	-0.253203	0.0566318	-4.47104	7.78389e-06	3.67302e-05	13622.3	13516.8	14575.8	11229.3	12067.4	11708.7
SPD_0212	rplO	34331.5	-0.323	0.0593331	-5.44385	5.21425e-08	3.51923e-07	37285.3	38103.6	39082.2	28986.9	32683.7	29847.1
SPD_0213	secY	94513.3	-0.356606	0.0420224	-8.4861	2.13696e-17	4.23723e-16	106812	106041	105552	82425.1	83941.1	82309.4
SPD_0214	adk	9856.14	-0.141293	0.0481574	-2.93399	0.0033464	0.00890105	10376.7	10099.9	10538.6	9319.6	9431.06	9371.04
SPD_0215	infA	41601.6	-0.384293	0.0553746	-6.93988	3.92446e-12	4.61301e-11	46683.8	49067.1	45574.4	34801.4	37777.2	35705.5
SPD_0216	rpsM	40247.3	-0.344746	0.0597623	-5.76863	7.992e-09	6.22551e-08	44820.6	45956.8	44317.9	34355.6	38183.9	33849
SPD_0217	rpsK	65322.5	-0.364897	0.0564286	-6.46653	1.00278e-10	1.01993e-09	76792.6	70502	73323.3	56001.4	59899.8	55416.1
SPD_0218	rpoA	123746	-0.359433	0.0455046	-7.89884	2.81506e-15	4.35115e-14	140808	139720	136717	107950	111206	106077
SPD_0219	rplQ	66203.8	-0.319563	0.0539347	-5.92501	3.12281e-09	2.66525e-08	74772.8	70666.4	75077	57291	61718.2	57697.3
SPD_0220		353.783	0.682513	0.126403	5.39949	6.68323e-08	4.43215e-07	278.641	267.899	268.944	475.113	426.995	405.104
SPD_0221		7729.72	0.525716	0.0692447	7.59215	3.14652e-14	4.50847e-13	5926.81	6460.53	6619.07	8454.84	9524.57	9392.51
SPD_0222		64490.3	4.64377	0.0751481	61.7949	0	0	4473.81	5454.7	4949.59	118400	122656	131009
SPD_0223		37.9364	-0.821613	0.410746	-2.00029	0.0454685	0.0895233	51.4231	53.193	40.5954	35.1936	33.799	13.414
SPD_0224		14.968	-0.368778	0.539261	-0.683859	0.494064	0.624098	17.9383	14.5072	18.2679	11.7312	11.2663	16.0968
SPD_0225		21.263	-0.0662847	0.494407	-0.134069	0.893348	0.931302	19.1342	16.4415	29.4316	13.4071	25.9126	23.251
SPD_0226		3.69109	0.66613	1.21567	0.547954	0.583723	0.696988	3.58766	0	5.07442	5.8656	2.25327	5.36561
SPD_0227		11.3045	-0.282571	0.652231	-0.433238	0.664842	0.757871	8.3712	12.5729	16.2381	14.245	10.1397	6.25988
SPD_0228		52.1059	0.0289121	0.292642	0.0987967	0.9213	0.947948	47.8354	51.2587	55.8186	56.9801	46.192	54.5504
SPD_0229		111.053	0.324307	0.212073	1.52923	0.126209	0.213391	98.0627	96.7145	100.474	107.257	143.083	120.726
SPD_0230		367.693	-0.030601	0.130078	-0.235252	0.814013	0.876046	404.21	382.989	328.822	388.805	343.624	357.708
SPD_0231		573.61	0.175718	0.121188	1.44996	0.147069	0.243625	623.057	510.653	483.085	589.912	654.575	580.381
SPD_0232		89.7632	0.644728	0.228784	2.81807	0.00483139	0.0122691	62.1861	69.6344	78.1461	112.284	103.65	112.678
SPD_0233		34.2516	1.3204	0.43959	3.00371	0.00266705	0.00725128	11.9589	22.2443	24.3572	70.3872	41.6855	34.8765
SPD_0234		412.42	0.783937	0.134273	5.83841	5.27026e-09	4.25742e-08	259.507	322.059	326.793	510.307	479.946	575.909
SPD_0235	pfl	1038.25	0.580322	0.0874633	6.63503	3.24427e-11	3.46115e-10	864.626	769.847	863.666	1217.53	1205.5	1308.32
SPD_0236	talC	355.095	0.515161	0.122228	4.21475	2.50055e-05	0.000107409	297.776	273.702	305.48	412.268	437.134	404.21
SPD_0237	gldA	558.212	0.493064	0.108195	4.55717	5.18475e-06	2.55044e-05	434.107	503.883	452.638	638.512	625.282	694.847
SPD_0238	leuS	25683.7	-0.287159	0.0573581	-5.00643	5.54498e-07	3.21086e-06	27062.9	28536.6	29089.6	22234	24389.4	22789.6
SPD_0239		856.213	0.483141	0.104317	4.63148	3.6306e-06	1.8656e-05	684.047	798.862	657.645	924.251	1060.16	1012.31
SPD_0240		772.914	0.377418	0.0909922	4.1478	3.35681e-05	0.000139311	656.541	712.786	646.481	844.646	902.435	874.595
SPD_0241	ruvB	3273.68	0.185524	0.0749179	2.47637	0.0132727	0.0302957	2843.82	3346.32	2996.95	3462.38	3622.13	3370.5
SPD_0242		2194.18	-0.283236	0.0672896	-4.2092	2.56273e-05	0.0001096	2511.36	2382.08	2335.25	2058.82	1951.33	1926.26
SPD_0243	uppS	30276.8	2.57714	0.0616096	41.8301	0	0	8679.74	8733.32	8660	56153.9	49585.5	49848.3
SPD_0244	cdsA	18043.9	2.45814	0.0607148	40.4867	0	0	5521.41	5661.67	5485.45	32761	29762.3	29071.8
SPD_0245	eep	36691.3	2.4784	0.0633671	39.1117	0	0	10723.5	11412.3	11356.6	67140.1	58972.6	60542.9
SPD_0246	proS	93569.6	2.56253	0.0573405	44.6896	0	0	25932.8	27662.3	27679.9	169444	155036	155663
SPD_0247		1381.94	1.83615	0.0778689	23.58	6.18293e-123	9.33622e-121	591.964	610.269	611.975	2234.79	2065.12	2177.54
SPD_0248	glmS	22678.2	-0.595737	0.0747961	-7.96481	1.65473e-15	2.61955e-14	26189.9	27933.1	27757.1	16163.1	19814.1	18211.8
SPD_0249		4810.61	-0.164438	0.080653	-2.03884	0.0414662	0.0823035	4672.33	5346.38	5231.73	4102.57	4648.5	4862.14
SPD_0250		4084.91	0.11017	0.0651657	1.69062	0.0909097	0.164324	4110.26	3731.25	3948.91	4231.61	4053.63	4433.79
SPD_0251	rpsL	78522.9	-0.447242	0.0505749	-8.84316	9.30469e-19	1.98534e-17	94813.4	87449.3	89533.1	67482.9	65955.5	65903.2
SPD_0252	rpsG	47619.2	-0.371474	0.0631474	-5.88265	4.0375e-09	3.38702e-08	52076.1	55522.8	53544.3	38830.3	44702.6	41038.9
SPD_0253	fusA	270249	-0.299024	0.04648	-6.4334	1.2478e-10	1.25611e-09	298940	293669	301857	241948	249600	235479
SPD_0254	polC	11599.4	-0.0246246	0.0585675	-0.420448	0.674158	0.766637	11023.7	12026.4	12040.6	11163.1	11916.4	11426.1
SPD_0255		642.92	0.0610854	0.110595	0.552333	0.580721	0.695094	617.077	686.673	582.543	593.263	701.894	676.067
SPD_0256		964.165	0.0128651	0.0979727	0.131313	0.895528	0.932584	998.565	844.318	1038.23	997.99	941.867	964.022
SPD_0257		5.38647	-1.02337	1.06028	-0.965189	0.33445	0.460074	16.7424	1.93429	3.04465	2.51383	4.50654	3.57708
SPD_0258	pepS	9539.19	0.184204	0.0743156	2.47867	0.0131871	0.0301355	8145.18	9497.36	9146.13	9419.31	10676	10351.2
SPD_0259		1756.16	-0.0639926	0.0822496	-0.778029	0.436552	0.569403	1627.6	1954.6	1800.4	1673.37	1749.66	1731.3
SPD_0260	rsuA-1	1542.75	-0.201204	0.0702456	-2.86429	0.00417946	0.0107246	1602.49	1721.52	1625.84	1444.61	1424.07	1437.98
SPD_0261	pepC	20116.3	0.0267359	0.0485525	0.550658	0.581868	0.695619	20147.1	20242.3	19399.5	19771.3	20478.8	20658.5
SPD_0262		52341.1	-0.611894	0.0755373	-8.10056	5.4705e-16	9.3379e-15	62338	60289.9	67201.6	36886.2	43732.6	43598.3
SPD_0263	manM	29755.6	-0.603694	0.11075	-5.45097	5.00951e-08	3.40266e-07	32451.6	36406.2	38814.2	18782.5	26758.7	25320.3
SPD_0264	manL	37067.1	-0.696569	0.0906449	-7.68458	1.53495e-14	2.26549e-13	43446.5	45418.1	48668.8	23829.4	30621.9	30417.7
SPD_0265		4767.27	0.272267	0.0805483	3.38017	0.0007244	0.00224644	4254.96	4485.62	4214.81	4683.26	5170.13	5794.86
SPD_0266		6979.54	-0.153424	0.0642923	-2.38636	0.0170161	0.0376156	7581.92	7054.36	7417.79	7078.94	6412.81	6331.42
SPD_0267		4310.54	-0.00587764	0.0662321	-0.088743	0.929286	0.952852	4075.58	4303.8	4575.1	4143.63	4489.64	4275.5
SPD_0268		356.212	0.166891	0.122769	1.35939	0.174024	0.278637	339.632	308.519	359.269	379.588	368.41	381.853
SPD_0269	folP	3478.03	-0.0113621	0.0715266	-0.158851	0.873786	0.916489	3325.76	3670.32	3474.96	3258.76	3708.88	3429.52
SPD_0270		2184.3	0.0190856	0.087533	0.218039	0.827398	0.882339	1944.51	2313.41	2247.97	2024.47	2334.39	2241.04
SPD_0271	folE	2704.4	0.0502713	0.0677448	0.742068	0.458046	0.590377	2518.54	2621.93	2829.5	2683.09	2780.54	2792.8
SPD_0272	sulD	3875.97	0.0956691	0.0704967	1.35707	0.174759	0.279585	3549.39	3856.97	3832.2	3717.95	4238.4	4060.88
SPD_0273		3052.97	0.101042	0.0836018	1.20862	0.226811	0.341696	2878.5	2914.01	3046.68	2978.05	2936.01	3564.56
SPD_0274	rplM	72308.7	-0.447384	0.0632673	-7.07132	1.53464e-12	1.91878e-11	88307.8	77332.9	84656.5	64049	60140.9	59365.2
SPD_0275	rpsI	45836.8	-0.34782	0.0581326	-5.98322	2.18771e-09	1.89184e-08	50788.1	51127.2	52086.9	38535.3	43284.2	39199.4
SPD_0276		0.596179	2.62709	3.64591	0.720557	0.471182	NA	0	0	0	0	0	3.57708
SPD_0277	bglA-1	46.7156	1.81914	0.392863	4.63049	3.6481e-06	1.8656e-05	22.7218	26.1129	13.1935	62.0077	55.2051	101.052
SPD_0278		1.41065	3.86073	2.11251	1.82756	0.067616	NA	0	0	0	4.18971	3.3799	0.894269
SPD_0279		13.7504	2.33503	0.677857	3.44472	0.000571643	0.00181282	4.78354	4.83573	4.05954	15.9209	18.0262	34.8765
SPD_0280		96.7101	1.0413	0.24746	4.20794	2.57709e-05	0.000109975	70.5573	57.0616	62.9228	137.423	100.271	152.026
SPD_0281		16.7998	1.12995	0.551913	2.04733	0.0406259	0.0811279	11.9589	13.54	6.0893	17.5968	24.786	26.8281
SPD_0282		26.7462	0.887035	0.423125	2.09639	0.0360478	0.0728751	23.9177	14.5072	18.2679	39.3833	30.4191	33.9822
SPD_0283		181.986	0.980459	0.198916	4.92902	8.26418e-07	4.63502e-06	117.197	111.222	139.039	212.837	212.934	298.686
SPD_0284		525.269	0.0581332	0.1055	0.551023	0.581618	0.695619	556.087	479.704	509.472	537.121	531.772	537.456
SPD_0285		5394.23	0.243277	0.0752468	3.23305	0.00122476	0.00358301	5208.08	4815.42	4802.43	6227.59	5269.27	6042.58
SPD_0286		824.12	-0.092058	0.0941617	-0.977658	0.328243	0.453442	779.718	916.854	852.502	779.287	825.823	790.534
SPD_0287		243.463	0.412176	0.159082	2.59097	0.0095707	0.02269	215.259	178.922	233.423	276.521	253.493	303.157
SPD_0288		4.46902	0.893983	1.00465	0.889845	0.373549	0.501901	2.39177	1.93429	5.07442	7.54148	4.50654	5.36561
SPD_0289	eda	84.2965	0.0187147	0.255046	0.073378	0.941505	0.959678	100.454	68.6673	82.2056	70.3872	94.6373	89.4269
SPD_0290		89.7991	-0.0219018	0.272895	-0.0802574	0.936033	0.956498	62.1861	94.7802	113.667	72.901	96.8906	98.3696
SPD_0291		43.8826	-0.123595	0.326119	-0.378989	0.704696	0.790017	40.6601	44.4887	51.7591	34.3556	47.3187	44.7134
SPD_0292		48.216	0.128482	0.394515	0.325671	0.744673	0.819519	22.7218	51.2587	63.9377	44.411	41.6855	65.2816
SPD_0293		3.6947	1.4123	1.22812	1.14996	0.250159	0.368389	0	1.93429	4.05954	9.21737	3.3799	3.57708
SPD_0294		26.2124	-0.220463	0.410818	-0.536645	0.591513	0.704868	31.093	25.1458	28.4167	20.1106	24.786	27.7223
SPD_0295		5.91228	0.949877	0.928824	1.02267	0.306466	0.430724	1.19589	6.77002	4.05954	10.8933	4.50654	8.04842
SPD_0296		14.8215	-0.388808	0.63329	-0.613949	0.539249	0.662834	25.1136	19.3429	6.0893	15.9209	13.5196	8.94269
SPD_0297		19.4261	0.247314	0.529737	0.466861	0.640599	0.742762	29.8972	12.5729	11.1637	20.9486	21.4061	20.5682
SPD_0298	yajC-1	0.767935	1.68989	2.65421	0.636684	0.524331	NA	0	0.967145	0	2.51383	1.12663	0
SPD_0299		0	NA	NA	NA	NA	NA	0	0	0	0	0	0
SPD_0300		8.34415	-0.084416	0.790007	-0.106855	0.914904	0.945689	7.17532	15.4743	3.04465	7.54148	7.88644	8.94269
SPD_0301	regR	3342.15	0.118349	0.0628675	1.88251	0.0597662	0.114126	3059.08	3353.09	3201.96	3433.89	3417.08	3587.81
SPD_0302		619.014	0.796658	0.11986	6.64659	2.99958e-11	3.25314e-10	486.726	437.15	435.385	859.729	671.474	823.622
SPD_0303		405.06	0.833739	0.130178	6.40462	1.50743e-10	1.48698e-09	284.621	278.538	309.54	452.489	554.304	550.87
SPD_0304	mraW	4756.77	-0.257152	0.0572817	-4.48925	7.14728e-06	3.40537e-05	5263.09	5209.04	5067.32	4486.34	4355.57	4159.25
SPD_0305	ftsL	555.382	-0.161178	0.106576	-1.51233	0.13045	0.220184	580.005	539.667	639.377	513.659	528.392	531.196
SPD_0306	pbpX	21206	-0.14497	0.0501483	-2.89084	0.00384219	0.0100342	21822.5	22048	22938.4	20167.6	20696.3	19563
SPD_0307	mraY	5967.88	-0.157073	0.0690047	-2.27627	0.02283	0.0487123	5796.46	6686.84	6390.72	5383.78	5727.81	5821.69
SPD_0308	clpL	28498.8	3.77558	0.103569	36.4548	5.77356e-291	1.88892e-288	3578.09	4176.13	3879.9	46831.8	48883.6	63643.3
SPD_0309	luxS	4402.98	-0.217329	0.0701593	-3.09766	0.00195057	0.0055014	4552.74	4911.16	4734.43	4082.46	4366.84	3770.24
SPD_0310		23213.9	-0.30421	0.0569266	-5.3439	9.09683e-08	5.87404e-07	26128.9	24668	26160.7	21556.1	21128.9	19640.8
SPD_0311	dexB	14120.4	-0.0424892	0.0631397	-0.67294	0.500986	0.629485	13621.1	14602.9	14757.4	12967.2	14267.7	14505.9
SPD_0312		123.987	0.24733	0.194328	1.27275	0.203108	0.315159	123.176	102.517	114.682	129.043	138.576	135.929
SPD_0313		292.515	0.211649	0.134365	1.57518	0.115215	0.198567	283.425	269.833	260.825	341.043	303.065	296.897
SPD_0314		73.694	0.0285299	0.268371	0.106308	0.915338	0.945689	75.3408	86.0759	57.8484	83.7943	63.0916	76.0129
SPD_0315	cps2A	68584.2	-0.248047	0.0615759	-4.02831	5.61796e-05	0.00022324	79747.7	71564.9	72089.2	65671.2	60441.7	61990.7
SPD_0316	cps2B	29068.8	-0.147632	0.046442	-3.17885	0.0014786	0.00426836	31370.5	30537.6	29757.4	27664.7	27750.1	27332.4
SPD_0317	cps2C	21772.7	-0.146822	0.0496607	-2.95651	0.0031114	0.00832108	22729	23208.6	22697.9	20391.3	21492.8	20116.6
SPD_0318	cps2D	28160.1	-0.110919	0.0462264	-2.39948	0.0164182	0.0365408	29996.4	28687.5	29042.9	27046.3	27450.5	26736.9
SPD_0319	cps2E	57933.1	-0.0873294	0.0462984	-1.88623	0.0592643	0.113498	60670.9	60401.1	57987.4	57227.3	55786.5	55525.2
SPD_0320	cps2T	70258	-0.0167492	0.0550627	-0.304184	0.760988	0.831748	73611.6	67816.2	70573	72897.6	69017.7	67631.8
SPD_0321	cps2F	36643.1	-0.0287392	0.0792292	-0.362735	0.716803	0.799934	40834.7	35448.8	34745.6	39526.6	33616.5	35686.7
SPD_0322	cps2G	33051.4	-0.0438779	0.0673577	-0.651417	0.514777	0.642179	35814.4	33060.9	31791.2	34858.4	30717.7	32065.8
SPD_0323	csp2H	30338.1	-0.168253	0.108834	-1.54596	0.122113	0.208623	38128.4	28979.5	29211.4	32777	26069.2	26862.9
SPD_0324	cps2I	24832.5	-0.169483	0.0986733	-1.71762	0.0858661	0.156941	30687.6	24880.8	23303.8	25895.8	21617.9	22608.9
SPD_0325		25671.2	-0.258861	0.106493	-2.43079	0.0150661	0.0339941	33189.4	25394.3	25324.4	26525.1	21501.8	22092
SPD_0326	cps2K	56419.2	-0.183551	0.0446067	-4.11487	3.87399e-05	0.000158761	60520.2	58754.1	60737.8	53720.5	52496.7	52286.1
SPD_0327	cps2P	15463.7	-0.28345	0.0493357	-5.74533	9.17411e-09	7.00731e-08	16583.4	17333.2	17013.5	13733	14359	13760.1
SPD_0328	cps2L	23474.3	-0.209236	0.0584264	-3.58118	0.000342041	0.00114383	24697.4	25327.6	25490.8	20672	23274	21383.8
SPD_0329	rfbC	19737.9	-0.178165	0.0684957	-2.60111	0.00929234	0.022137	20642.2	20545.1	21673.9	16993.5	20154.4	18418.4
SPD_0330	rfbB	61519.9	-0.224549	0.0598344	-3.75284	0.000174845	0.000624037	66375.3	62935	69581.5	56481.5	59591.1	54155.1
SPD_0331	rfbD	19308.1	-0.174644	0.0513846	-3.39876	0.000676919	0.00211255	20411.4	20082.8	20928.9	17619.4	18891.4	17914.9
SPD_0332		15508.7	-0.106354	0.058782	-1.8093	0.070404	0.131747	15326.5	16398.9	16510.1	14278.5	15690.6	14847.5
SPD_0333		142.327	0.0937675	0.202184	0.463774	0.64281	0.743408	112.413	161.513	138.024	131.557	161.109	149.343
SPD_0334	aliA	15904.6	-0.166406	0.0748595	-2.22291	0.0262221	0.0551114	17495.8	15541.1	17423.5	13916.5	16375.6	14675
SPD_0335		800.293	0.478577	0.0991368	4.82744	1.38297e-06	7.47872e-06	611.098	647.987	745.94	939.334	945.247	912.154
SPD_0336	pbp1A	80715.4	-0.0033053	0.0549453	-0.0601561	0.952031	0.966807	83718	77320.3	81389.6	84171.3	77966.5	79726.8
SPD_0337	recU	16999.6	-0.104874	0.0719196	-1.45822	0.144781	0.24024	18921.3	16489.8	17444.8	17728.3	15584.7	15828.6
SPD_0338		284.562	0.309687	0.129951	2.3831	0.0171675	0.0379075	246.353	257.261	258.795	322.608	307.571	314.783
SPD_0339		6144.83	-0.0500634	0.055619	-0.900112	0.368061	0.496566	6484.09	5959.55	6312.58	6039.89	6045.52	6027.37
SPD_0340	rnpB	261597	0.0574766	0.0969924	0.592588	0.553457	0.674805	231876	279326	257953	224179	284436	291809
SPD_0341		5414.71	-0.14099	0.0563509	-2.50201	0.012349	0.0284855	5620.66	5778.69	5634.64	5053.63	5390.95	5009.69
SPD_0342		9968.63	-0.120749	0.050685	-2.38234	0.017203	0.0379433	10698.4	10128.9	10331.5	9736.05	9532.46	9384.46
SPD_0343	gnd	50956.5	-0.061954	0.0447523	-1.38438	0.166243	0.269773	51401.6	51474.4	53274.3	50227.1	50188.2	49173.2
SPD_0344		13891.9	-0.0255586	0.0494794	-0.516551	0.60547	0.715986	13971.5	14087.4	13983.1	13280.6	14158.4	13870.1
SPD_0345	cbpC	3838.95	0.157681	0.0568898	2.77169	0.00557669	0.0139453	3698.88	3689.66	3499.32	3987.77	4104.33	4053.72
SPD_0346	mvk	2315.51	-0.172253	0.0597918	-2.88089	0.0039656	0.0102427	2464.72	2464.29	2431.66	2159.38	2181.17	2191.85
SPD_0347	mvaD	2182.95	-0.146835	0.0686197	-2.13984	0.0323679	0.0662164	2280.55	2281.5	2316.98	1987.6	2208.2	2022.84
SPD_0348	mvaK2	4373.31	-0.0945877	0.0617938	-1.5307	0.125844	0.213326	4388.9	4562.99	4594.38	4169.6	4473.87	4050.14
SPD_0349	fni	5355.71	-0.166448	0.0637906	-2.60928	0.00907324	0.0217205	5297.78	5796.1	5895.46	5027.66	5235.47	4881.81
SPD_0350		1269.29	1.1329	0.0872996	12.9771	1.64918e-38	8.09334e-37	790.481	840.449	755.074	1835.09	1604.33	1790.33
SPD_0351		3278.06	1.19398	0.0740337	16.1275	1.63556e-58	1.28425e-56	1969.62	2074.53	1938.43	4468.75	4265.44	4951.57
SPD_0352		3389.49	1.20712	0.076613	15.7561	6.23581e-56	4.53366e-54	2140.64	1966.21	2042.96	5062.85	4301.49	4822.79
SPD_0353		57.9952	1.07789	0.285436	3.7763	0.000159178	0.000577573	40.6601	37.7187	33.4912	76.2528	85.6243	74.2243
SPD_0354		3210.35	1.24411	0.0896137	13.8831	8.02365e-44	4.37512e-42	1986.37	1901.41	1832.88	5067.88	3969.13	4504.43
SPD_0355		2713	0.639817	0.113563	5.63402	1.76054e-08	1.28474e-07	2336.76	1998.12	2031.8	3903.14	2755.75	3252.46
SPD_0356	cbpG	1980.43	0.710557	0.0962635	7.38137	1.56664e-13	2.10949e-12	1522.36	1535.83	1451.28	2717.45	2098.92	2556.72
SPD_0357	cbpF	4916.53	0.900417	0.0711752	12.6507	1.10868e-36	5.18178e-35	3511.12	3499.13	3283.15	6661.64	5841.6	6702.55
SPD_0358		80.8434	-0.160088	0.264737	-0.604705	0.545375	0.667521	96.8668	68.6673	91.3395	91.3357	60.8383	76.0129
SPD_0359		0.547674	-1.20287	3.34937	-0.359134	0.719495	NA	2.39177	0	0	0	0	0.894269
SPD_0360	mtlA	26.5263	-0.219722	0.448588	-0.489808	0.62427	0.730735	17.9383	37.7187	29.4316	19.2727	31.5458	23.251
SPD_0361		10.7536	0.423157	0.65408	0.646949	0.517665	0.644782	10.763	5.80287	11.1637	15.9209	10.1397	10.7312
SPD_0362	mtlA2	1.54398	1.04834	1.72438	0.607954	0.543218	NA	0	0.967145	2.02977	3.35177	1.12663	1.78854
SPD_0363		6.46319	0.180421	0.827972	0.217907	0.827502	0.882339	8.3712	4.83573	5.07442	5.02766	5.63317	9.83696
SPD_0364		0.50955	-1.07999	3.0569	-0.353296	0.723867	NA	1.19589	0.967145	0	0	0	0.894269
SPD_0365	tig	66145	-0.232957	0.0445378	-5.23056	1.69001e-07	1.04984e-06	72085.6	71788.3	70546.6	61215.1	61818.5	59416.1
SPD_0366		6553.69	0.0256301	0.0562654	0.455521	0.648734	0.745254	6311.89	6485.67	6688.08	6842.64	6625.74	6368.09
SPD_0367	lepB	6963.02	-0.0305494	0.0548425	-0.557039	0.577501	0.692507	6873.95	6913.15	7322.39	7036.2	6920.92	6711.49
SPD_0368	rnhC	3854.65	-0.0121768	0.0778634	-0.156386	0.875729	0.917319	3585.27	4202.25	3821.04	3687.79	4125.74	3705.85
SPD_0369		1183.37	-0.106957	0.0877767	-1.21851	0.223031	0.337295	1169.58	1324.02	1185.38	1112.79	1220.15	1088.33
SPD_0370		7085.95	-0.088425	0.0505822	-1.74815	0.0804387	0.147986	7117.91	7456.69	7332.54	6896.27	6931.06	6781.24
SPD_0371		14505.4	-0.18497	0.0471071	-3.92659	8.61589e-05	0.000330978	15385.1	15513	15402.9	13759.9	13764.1	13207.5
SPD_0372		3162.21	-0.234191	0.0588006	-3.9828	6.81088e-05	0.00026633	3383.16	3399.51	3469.89	2851.52	3013.75	2855.4
SPD_0373		639.147	0.30739	0.105962	2.90096	0.00372027	0.00977629	551.303	570.616	590.662	631.809	740.199	750.292
SPD_0374		3265.58	0.0834015	0.0557943	1.4948	0.134966	0.226443	3145.18	3141.29	3226.32	3340.88	3397.93	3341.88
SPD_0375	serS	13613.1	-0.0372965	0.0539274	-0.691605	0.489185	0.619529	14191.6	13230.5	13947.5	13887.2	13334.9	13086.7
SPD_0376		2887.56	0.289747	0.0665826	4.3517	1.35089e-05	6.13446e-05	2605.84	2439.14	2751.35	3145.64	3165.84	3217.58
SPD_0377		9743.82	0.329655	0.0545134	6.04724	1.47348e-09	1.29126e-08	8280.32	8556.33	9067.99	10930.1	10823.6	10804.6
SPD_0378		20714	-0.607746	0.0742367	-8.18659	2.68728e-16	4.88439e-15	23750.3	26178.7	25106.2	14942.2	18035.2	16271.2
SPD_0379		44563.8	-0.431199	0.056265	-7.66372	1.80618e-14	2.64593e-13	52955	48578.7	51991.5	39347.3	38038.6	36471.9
SPD_0380	fabH	85178	-0.447548	0.0487085	-9.1883	3.99105e-20	9.43907e-19	98884.2	98924.4	97042.2	70192.8	75122.9	70901.2
SPD_0381	acpP	11372.1	-0.557168	0.0481228	-11.578	5.32479e-31	2.04952e-29	13756.3	13689.9	13177.3	9221.56	9258.69	9128.7
SPD_0382	fabK	17829.9	-0.52394	0.0695473	-7.53357	4.93711e-14	7.02286e-13	20114.8	21962.9	21014.2	13679.4	15994.8	14213.5
SPD_0383	fabD	31132.7	-0.515142	0.0697914	-7.38118	1.56896e-13	2.10949e-12	35098.1	37368.6	37425.9	23672.7	28125.3	25105.7
SPD_0384	fabG	31632.7	-0.478395	0.0590453	-8.10217	5.39896e-16	9.29664e-15	35727.1	36736	38021.6	24951.4	28032.9	26327.3
SPD_0385	fabF	95067.8	-0.429769	0.05707	-7.53056	5.05233e-14	7.13506e-13	110454	103577	113339	81967.5	83801.4	77266.6
SPD_0386	accB	18667.2	-0.448263	0.0588424	-7.61802	2.57587e-14	3.74551e-13	22042.6	20615.7	21972.2	15693	16650.5	15029.1
SPD_0387	fabZ	15174.5	-0.484424	0.0607293	-7.97676	1.5022e-15	2.39742e-14	18047.1	17319.6	17724.9	12172	13613.1	12170.1
SPD_0388	accC	69041.2	-0.471227	0.054005	-8.72561	2.64746e-18	5.58813e-17	80550.1	77503.1	82597.3	58301.5	60090.2	55205
SPD_0389	accD	60059.3	-0.434238	0.0580906	-7.47518	7.70977e-14	1.06579e-12	67534.1	67540.6	72013.1	51289.6	53680.8	48297.7
SPD_0390	accA	25472	-0.472294	0.0670712	-7.04168	1.89938e-12	2.34496e-11	28654.6	29761	30392.7	20088	23376.5	20559.2
SPD_0391		1034.37	-0.324414	0.0895502	-3.62271	0.000291533	0.000986688	1175.56	1086.1	1191.47	961.12	840.47	951.502
SPD_0392		2509.88	-0.42796	0.0929695	-4.60323	4.15996e-06	2.09541e-05	3114.09	2778.61	2748.31	2425.01	2052.73	1940.56
SPD_0393	nusB	3946.67	-0.162798	0.0598802	-2.71873	0.00655324	0.0161811	4129.39	4292.19	4082.88	3578.01	3871.12	3726.42
SPD_0394		4488.47	-0.245656	0.053288	-4.60996	4.02738e-06	2.04283e-05	4833.77	4873.44	4902.9	4208.99	4040.11	4071.61
SPD_0395	efp	8792.55	-0.333856	0.0502932	-6.63819	3.17555e-11	3.42505e-10	10028.7	9862.95	9526.71	7859.06	7656.61	7821.28
SPD_0396	gatB	17450.6	-0.0839411	0.0519438	-1.616	0.106095	0.185619	17560.4	17983.1	18326.8	16603	17682.5	16547.6
SPD_0397	gatA	17041.8	-0.179254	0.0497732	-3.60141	0.000316502	0.00106568	18050.7	17700.7	18544	15832.1	16478.2	15645.2
SPD_0398	gatC	1750.41	-0.213004	0.0819685	-2.59861	0.0093603	0.0222718	1792.63	1962.34	1879.56	1495.73	1759.8	1612.37
SPD_0399	prfC	17721.2	0.0158841	0.0554202	0.286613	0.774409	0.843131	16793.8	18227.8	17844.7	17394	18497.1	17569.7
SPD_0400		6193.87	-0.0313129	0.0678878	-0.461245	0.644623	0.743475	6633.58	6064.97	6089.3	6504.11	5735.7	6135.58
SPD_0401	rpmB	5408.14	-0.295356	0.0887482	-3.32803	0.000874633	0.00265364	5893.33	6561.11	5421.51	4480.48	5401.09	4691.34
SPD_0402		1043.3	-0.179454	0.10816	-1.65915	0.0970857	0.172626	959.101	1243.75	1118.4	938.496	1064.67	935.405
SPD_0403		54330.3	-0.171211	0.046928	-3.64838	0.000263896	0.00091363	56761.5	57971.6	57914.3	50540.5	52826.8	49967.3
SPD_0404	ilvB	5402.85	0.0217427	0.0684309	0.317733	0.750688	0.823584	5289.4	5387	5406.29	5287.42	5940.75	5106.28
SPD_0405	ilvN	1859.72	-0.0500703	0.0964652	-0.519051	0.603725	0.714785	1924.18	1790.19	1959.74	1828.39	2064	1591.8
SPD_0406	ilvC	3158.8	0.0451282	0.0724941	0.622509	0.533607	0.658373	3129.63	3061.01	3134.98	3151.5	3495.95	2979.7
SPD_0407		670.452	0.112833	0.10733	1.05128	0.293132	0.416366	687.635	616.071	629.228	729.848	740.199	619.728
SPD_0408		1300.62	-0.00566034	0.0857058	-0.0660438	0.947343	0.963541	1321.45	1264.06	1323.41	1352.44	1369.99	1172.39
SPD_0409	ilvA	976.357	-0.234398	0.0878632	-2.66776	0.00763598	0.0185973	1076.3	1032.91	1055.48	856.377	976.793	860.287
SPD_0410		6317.59	-0.230573	0.0564033	-4.08795	4.3521e-05	0.000177244	6737.62	7168.48	6557.16	5819.51	5801.04	5821.69
SPD_0411		5109.33	-0.156918	0.0660298	-2.37646	0.0174795	0.0384666	5199.71	5191.63	5768.6	4989.11	4886.22	4620.69
SPD_0412		9125.13	-0.2273	0.0648185	-3.50672	0.000453673	0.00146474	9785.94	9231.4	10511.2	8760.69	8346.11	8115.49
SPD_0413		0.518111	-0.986424	3.03769	-0.324729	0.745386	NA	0	0.967145	1.01488	0	1.12663	0
SPD_0414		5397.69	0.189959	0.057491	3.30415	0.000952633	0.00286373	5007.18	4931.47	5192.15	5910.85	5501.36	5843.15
SPD_0415		18.5259	-0.0941511	0.505209	-0.186361	0.852162	0.90032	17.9383	22.2443	17.253	24.3003	16.8995	12.5198
SPD_0416		14.6709	0.286105	0.619937	0.461507	0.644435	0.743475	15.5465	8.70431	15.2233	12.5691	27.0392	8.94269
SPD_0417	bacA	10712.8	-0.028043	0.0465369	-0.602597	0.546777	0.668321	10852.7	10775	10823.7	10522	10513.8	10789.4
SPD_0418		193.93	-0.22413	0.171295	-1.30844	0.190724	0.299274	240.373	184.725	201.962	162.561	191.528	182.431
SPD_0419	dinP	1453.09	-0.0560938	0.0835635	-0.671272	0.502048	0.629725	1351.35	1493.27	1598.44	1415.28	1384.63	1475.54
SPD_0420	pflB	114628	-0.185662	0.0774456	-2.39733	0.0165152	0.0367149	108390	122721	134868	103555	105848	112386
SPD_0421		606.509	0.015246	0.154348	0.0987769	0.921315	0.947948	717.532	554.174	540.933	727.334	490.086	608.997
SPD_0422		519.88	0.144688	0.164604	0.879006	0.379398	0.506984	621.861	465.197	396.82	604.995	456.287	574.121
SPD_0423		1336.79	0.141481	0.12394	1.14153	0.25365	0.372236	1499.64	1158.64	1159	1605.5	1214.51	1383.43
SPD_0424		88.1872	0.26287	0.231056	1.13769	0.255251	0.373366	81.3203	88.0102	71.0419	99.7152	101.397	87.6384
SPD_0425		109.414	0.257434	0.259525	0.991943	0.321226	0.447527	68.1655	118.959	110.622	98.0393	145.336	115.361
SPD_0426	lacF-1	13.9732	0.779891	0.584715	1.3338	0.18227	0.288779	5.97943	13.54	11.1637	15.9209	15.7729	21.4625
SPD_0427	lacG-1	87.6669	0.0421548	0.235779	0.178789	0.858103	0.906109	95.6709	88.0102	76.1163	93.0116	76.6112	96.5811
SPD_0428	lacE-1	160.662	0.177561	0.19538	0.908798	0.363457	0.491706	119.589	156.678	175.575	162.561	159.982	189.585
SPD_0429		9646.5	0.264733	0.057652	4.59191	4.39202e-06	2.19937e-05	8362.83	8756.53	9170.49	10814.5	10609.5	10165.2
SPD_0430		7753.47	0.155463	0.0578794	2.68598	0.00723164	0.0177668	7178.9	7281.64	7547.69	8563.77	8153.46	7795.34
SPD_0431		995.691	-0.0333737	0.099485	-0.335464	0.737275	0.815494	949.534	1058.06	1010.82	900.788	1105.23	949.714
SPD_0432		1123.66	0.108227	0.0852092	1.27014	0.204036	0.31587	1017.7	1072.56	1152.91	1197.42	1198.74	1102.63
SPD_0433		12.1709	-0.549338	0.620834	-0.884838	0.376244	0.503454	15.5465	14.5072	13.1935	10.8933	13.5196	5.36561
SPD_0434		5399.09	0.0831049	0.0569645	1.45889	0.144595	0.240136	5060.99	5259.33	5407.3	5392.16	5731.19	5543.57
SPD_0435		3681.99	-0.0751007	0.0570361	-1.31672	0.187932	0.295839	3696.48	3774.77	3861.63	3521.03	3550.03	3687.97
SPD_0436		639.091	-0.314858	0.0966733	-3.25693	0.00112623	0.0033295	717.532	711.819	695.195	532.931	599.37	577.698
SPD_0437		11590.4	0.00627752	0.0721439	0.0870138	0.930661	0.952852	11383.6	12046.8	11263.2	10469.3	11886	12493.8
SPD_0438		2156.36	0.12954	0.0670399	1.93229	0.0533243	0.102825	1979.19	2148.03	2050.07	2193.73	2246.51	2320.63
SPD_0439		753.004	0.197302	0.0872832	2.26048	0.0237913	0.0505436	707.965	704.082	692.151	781.8	828.077	803.948
SPD_0440		2480.85	0.141324	0.0622125	2.27163	0.0231089	0.0492538	2294.91	2356.93	2425.57	2548.18	2590.13	2669.39
SPD_0441		12622.6	-0.100577	0.0607898	-1.65451	0.0980238	0.173979	12495.8	13421.1	13265.5	11717	12964.2	11872.3
SPD_0442	pyrG	10234.2	-0.365292	0.0646399	-5.65119	1.59339e-08	1.18478e-07	11059.6	11724.7	11779.8	8731.36	9641.74	8467.83
SPD_0443		7292	-0.219287	0.0533356	-4.11145	3.93183e-05	0.000160796	7803.16	7719.75	8012.51	6935.65	6777.84	6503.12
SPD_0444		851.935	0.243854	0.103192	2.36311	0.0181224	0.039527	782.11	815.303	743.91	891.571	840.47	1038.25
SPD_0445	pgk	55874.1	-0.0821913	0.0577833	-1.42241	0.154909	0.254252	59719	56611.8	56064.2	50954.4	56158.2	55737.1
SPD_0446		1559.31	-0.382366	0.0801238	-4.77219	1.82237e-06	9.69463e-06	1786.65	1704.11	1802.43	1390.15	1433.08	1239.46
SPD_0447		11114.1	-1.01276	0.101775	-9.95097	2.49747e-23	7.54236e-22	16004.5	14171.6	14413.4	8660.97	7218.35	6216.06
SPD_0448	glnA	49528.1	-0.987341	0.095733	-10.3135	6.12424e-25	2.00365e-23	68152.4	63962.1	65418.4	38173.3	33894.8	27567.6
SPD_0449		755.848	-0.951617	0.154842	-6.14574	7.95931e-10	7.30099e-09	1127.72	872.365	991.542	658.623	452.907	431.932
SPD_0450		188.781	0.560369	0.243462	2.30167	0.021354	0.0460822	105.238	220.509	130.92	247.193	232.087	196.739
SPD_0451		2427.16	-0.540115	0.23808	-2.26863	0.0232911	0.0495884	3627.12	2682.86	2320.02	2187.03	1607.71	2138.2
SPD_0452		1425.15	1.14255	0.1406	8.12624	4.42794e-16	7.76076e-15	756.996	755.34	1152.91	2122.51	1843.17	1920
SPD_0453	hsdS	2566.55	-0.17136	0.0999722	-1.71408	0.0865147	0.15754	2806.74	2356.93	2994.92	2685.61	2279.18	2275.91
SPD_0454	hsdM	3175.8	-0.0884899	0.0730898	-1.2107	0.22601	0.341275	3570.92	3038.77	3213.12	3123.01	3005.86	3103.11
SPD_0455	hsdR	5584.26	0.096835	0.070835	1.36705	0.17161	0.275897	5731.88	5043.66	5418.47	6165.58	5639.93	5506.01
SPD_0456		23.3015	-0.0410587	0.468095	-0.0877143	0.930104	0.952852	29.8972	25.1458	16.2381	30.1659	16.8995	21.4625
SPD_0457		12.3597	0.195492	0.616073	0.31732	0.751001	0.823584	10.763	8.70431	15.2233	12.5691	9.01308	17.8854
SPD_0458	hrcA	24718.6	1.85401	0.066823	27.7452	1.99312e-169	4.89063e-167	10613.5	11272.1	10251.3	41489	35987	38698.6
SPD_0459	grpE	18296.7	1.91328	0.0773817	24.7253	5.72375e-135	1.02143e-132	7803.16	8084.37	7144.78	30829.6	25865.3	30052.8
SPD_0460	dnaK	86855	1.99086	0.0720701	27.6239	5.73862e-168	1.25166e-165	35108.8	36200.2	33447.5	150136	124706	141531
SPD_0461	dnaJ	13407.1	1.80761	0.0779596	23.1865	6.23386e-119	8.15805e-117	5786.89	6495.35	5591	22473.6	19078.4	21017.1
SPD_0462		544.962	-0.044985	0.101219	-0.444433	0.656729	0.751155	578.809	532.897	550.067	553.88	514.872	539.244
SPD_0463		1389.34	0.0765823	0.0786461	0.97376	0.330176	0.455471	1304.71	1439.11	1311.23	1402.72	1493.92	1384.33
SPD_0464		4648.84	0.0715747	0.0566238	1.26404	0.206216	0.318241	4469.03	4601.68	4530.44	4963.13	4694.69	4634.1
SPD_0465		7428.61	0.0149643	0.0517507	0.289161	0.772458	0.841941	7294.91	7553.4	7319.34	7257.42	7632.95	7513.65
SPD_0466		64.9579	0.810375	0.301945	2.68385	0.00727799	0.0178138	59.7943	42.5544	39.5805	64.5216	82.2444	101.052
SPD_0467	blpS	1015.22	0.218581	0.0829845	2.63399	0.00843876	0.0203006	918.441	966.178	931.663	1123.68	1026.36	1124.99
SPD_0468	blpR	3713.56	0.21004	0.0577572	3.6366	0.000276259	0.000946415	3477.64	3335.68	3519.62	4088.32	3912.8	3947.3
SPD_0469	blpH	4525.69	0.251659	0.063604	3.95666	7.60053e-05	0.000294858	4208.32	4061.04	4129.56	4932.97	4615.82	5206.43
SPD_0470	blpC	1.17358	3.60812	2.50232	1.44191	0.149328	NA	0	0	0	1.67589	0	5.36561
SPD_0471	blpB	65.7267	1.40173	0.316066	4.43494	9.20971e-06	4.29422e-05	39.4642	37.7187	31.4614	87.984	69.8514	127.88
SPD_0472	blpA	224.134	1.61419	0.221019	7.30339	2.80607e-13	3.69685e-12	116.001	117.992	97.4289	269.817	283.912	459.654
SPD_0473	blpY	1206.29	1.35686	0.116693	11.6276	2.98415e-31	1.19348e-29	739.058	610.269	685.047	1607.17	1562.64	2033.57
SPD_0474		77.3461	1.26584	0.26887	4.708	2.50165e-06	1.31655e-05	52.619	40.6201	43.64	102.229	93.5107	131.458
SPD_0475		338.574	0.84969	0.183954	4.61904	3.85523e-06	1.96567e-05	247.548	233.082	244.587	336.853	398.829	570.544
SPD_0476		8239.35	-0.332356	0.0488645	-6.80159	1.03473e-11	1.17408e-10	9174.84	9203.35	9172.52	7251.55	7470.72	7163.09
SPD_0477	trmB	6830.88	-0.214302	0.0624003	-3.43432	0.000594052	0.00186879	7012.68	7647.22	7347.76	5987.94	6609.97	6379.71
SPD_0478		4976.69	-0.369729	0.0639087	-5.78528	7.23925e-09	5.70709e-08	5664.91	5605.57	5559.53	4324.62	4638.36	4067.14
SPD_0479	nusA	14956.9	-0.277138	0.0553977	-5.0027	5.65326e-07	3.26144e-06	16419.5	16218.1	16528.4	13874.7	13973.7	12727.2
SPD_0480		1079.48	-0.222892	0.103105	-2.16179	0.0306343	0.0629687	1242.53	1089.01	1154.94	920.899	1136.77	932.723
SPD_0481		66.2923	-0.215919	0.324851	-0.664672	0.50626	0.633794	51.4231	101.55	59.8781	51.9524	76.6112	56.3389
SPD_0482	infB	45046.5	-0.213618	0.0574473	-3.7185	0.00020041	0.000707563	48233.7	49831.2	47057.1	40549.7	44409.7	40197.4
SPD_0483	rbfA	3952.48	-0.192531	0.0636469	-3.02499	0.00248644	0.00679788	4421.19	4150.02	4075.77	3665.16	3858.72	3543.99
SPD_0484		10.1535	0.574285	0.768618	0.747166	0.454964	0.587322	9.56709	4.83573	10.1488	19.2727	13.5196	3.57708
SPD_0485		0	NA	NA	NA	NA	NA	0	0	0	0	0	0
SPD_0486		1.62936	-0.725545	1.60138	-0.453075	0.650495	NA	1.19589	3.86858	1.01488	1.67589	1.12663	0.894269
SPD_0487		647.456	-0.0490779	0.0975371	-0.503172	0.614843	0.724452	696.006	665.396	614.005	620.915	657.955	630.46
SPD_0488		3681.78	-0.120062	0.0670294	-1.79119	0.0732636	0.136578	3686.92	4110.37	3704.33	3437.24	3652.55	3499.27
SPD_0489		213.792	-0.198158	0.148372	-1.33555	0.181695	0.2881	222.435	235.983	226.319	194.403	209.554	194.056
SPD_0490		4354.13	-0.409889	0.0624828	-6.56002	5.3799e-11	5.55829e-10	4837.36	5107.49	4959.74	3905.65	3786.62	3527.89
SPD_0491		646.187	-0.315291	0.109167	-2.88816	0.00387504	0.0101019	741.449	776.617	631.258	548.852	582.47	596.477
SPD_0492		2262.2	-0.202129	0.0866669	-2.33225	0.0196875	0.0427033	2413.3	2342.43	2503.72	2169.43	2294.96	1849.35
SPD_0493		2477.28	-0.361418	0.0985093	-3.66888	0.00024362	0.000847919	3108.11	2642.24	2611.3	2453.5	1969.36	2079.18
SPD_0494	valS	27049.7	-0.168759	0.0564657	-2.9887	0.0028017	0.00754421	27824.7	28665.2	29396.1	25404.7	26818.4	24189.1
SPD_0495		342.825	-0.189013	0.144183	-1.31092	0.189884	0.298194	358.766	382.022	356.224	327.636	264.759	367.545
SPD_0496		885.31	-0.130797	0.0992718	-1.31756	0.18765	0.295631	980.627	830.778	967.184	865.595	784.138	883.538
SPD_0497		31.677	0.154684	0.416082	0.371764	0.710069	0.794225	37.0725	29.9815	23.3423	46.9248	25.9126	26.8281
SPD_0498		8.06112	-0.548572	0.800679	-0.685133	0.49326	0.623483	7.17532	17.4086	4.05954	6.70354	6.75981	6.25988
SPD_0499		0	NA	NA	NA	NA	NA	0	0	0	0	0	0
SPD_0500		950.494	0.333407	0.0933269	3.57247	0.000353635	0.00117858	827.553	818.205	877.875	993.8	1022.98	1162.55
SPD_0501	licT	269.144	1.54294	0.190614	8.09456	5.74701e-16	9.72532e-15	166.228	119.926	127.875	364.505	339.117	497.214
SPD_0502		759.284	1.61644	0.123522	13.0863	3.94362e-39	1.98495e-37	370.725	359.778	389.715	972.013	1143.53	1319.94
SPD_0503	bglA-2	450.718	1.36273	0.143508	9.49587	2.18373e-21	5.35834e-20	270.27	234.049	253.721	570.639	603.876	771.754
SPD_0504	pheS	4679.52	-0.37453	0.06668	-5.61683	1.94496e-08	1.39852e-07	5295.38	5082.35	5471.24	4145.3	4290.23	3792.59
SPD_0505		1099.71	-0.242749	0.0914042	-2.65577	0.00791268	0.019182	1173.16	1200.23	1203.65	1118.65	973.413	929.145
SPD_0506	pheT	18800.5	-0.307463	0.0625169	-4.91808	8.73994e-07	4.84647e-06	21126.5	19795.5	21466.8	17484.5	17273.6	15656
SPD_0507		11643.8	-0.0749941	0.0807848	-0.928319	0.353242	0.481537	12941.9	11147.3	11754.4	12522.2	10398.8	11097.9
SPD_0508		34.8084	-0.173317	0.399016	-0.434361	0.664026	0.757399	41.856	42.5544	26.387	41.8971	33.799	22.3567
SPD_0509		11.882	-0.0316729	0.603137	-0.0525137	0.958119	0.97098	13.1547	10.6386	12.1786	11.7312	14.6463	8.94269
SPD_0510	metE	656.736	0.0578248	0.0998524	0.579103	0.56252	0.680781	626.644	686.673	617.049	707.223	671.474	631.354
SPD_0511	metF	241.089	0.245186	0.144912	1.69197	0.0906521	0.164009	220.043	206.969	235.453	278.197	250.113	255.761
SPD_0512	pnp	32612.1	-0.247721	0.0489161	-5.0642	4.10114e-07	2.41758e-06	35211.7	35590.9	35410.3	30083	30741.4	28635.4
SPD_0513	cysE	4687.63	-0.225772	0.0619037	-3.64715	0.000265161	0.000916394	4964.12	5225.48	4967.86	4251.72	4570.76	4145.83
SPD_0514		6466.22	-0.176192	0.05771	-3.05305	0.00226529	0.00628073	6985.17	6749.71	6848.44	6370.88	6050.03	5793.07
SPD_0515	cysS	12834.1	-0.200969	0.0561443	-3.57951	0.000344243	0.00114923	13258.8	14328.3	13588.3	11669.2	12445.9	11714
SPD_0516		1687.91	-0.178028	0.0796179	-2.23602	0.0253501	0.0534504	1707.73	1849.18	1815.63	1461.37	1686.57	1607
SPD_0517		6857.78	-0.245769	0.0650063	-3.78069	0.000156395	0.000569581	7284.14	7929.62	7104.19	6077.6	6606.59	6144.52
SPD_0518		315.198	-0.597421	0.130955	-4.56202	5.0664e-06	2.49883e-05	388.663	400.398	350.135	265.628	242.227	244.135
SPD_0519		21.2798	-0.722352	0.504619	-1.43148	0.152293	0.251008	32.2889	20.31	27.4019	23.4624	9.01308	15.2026
SPD_0520		279.932	-0.0512854	0.131748	-0.389269	0.697077	0.785062	287.013	296.914	270.974	281.549	270.392	272.752
SPD_0521	vex1	1368.62	0.377978	0.0862259	4.38358	1.16743e-05	5.34187e-05	1204.26	1246.65	1119.42	1421.15	1573.91	1646.35
SPD_0522	vex2	382.764	0.57615	0.154826	3.72129	0.000198211	0.000701059	288.209	348.172	285.182	394.671	430.375	549.975
SPD_0523	vex3	2639.18	0.505421	0.0951965	5.30924	1.10081e-07	6.9932e-07	2195.65	2194.45	2154.6	2707.39	3010.37	3572.6
SPD_0524	vncR	834.952	0.236798	0.0923093	2.56526	0.0103097	0.0242662	721.119	791.125	786.535	858.891	888.915	963.128
SPD_0525	vncS	2273.31	0.168256	0.067965	2.47563	0.0133001	0.030323	2067.69	2102.57	2253.04	2456.85	2312.98	2446.72
SPD_0526	fba	132271	-0.312995	0.0433119	-7.22653	4.95499e-13	6.44148e-12	145530	144469	149690	117737	118876	117325
SPD_0527		494.162	-0.269324	0.109152	-2.46741	0.0136093	0.0309561	495.097	562.878	562.246	459.193	430.375	455.183
SPD_0528		1103.2	0.449085	0.0839189	5.35141	8.72724e-08	5.69155e-07	869.409	924.591	1003.72	1282.05	1251.69	1287.75
SPD_0529		798.017	0.515836	0.105928	4.86969	1.11772e-06	6.09467e-06	630.232	588.991	751.014	941.847	953.133	922.886
SPD_0530		594.833	0.641628	0.105171	6.10081	1.05531e-09	9.37366e-09	426.931	509.685	455.683	708.061	746.959	721.675
SPD_0531		579.204	0.628115	0.106072	5.92158	3.18861e-09	2.70963e-08	449.653	421.675	494.248	687.113	683.867	738.666
SPD_0532	recJ	8414.47	-0.117071	0.0573153	-2.04258	0.0410942	0.0817304	8536.24	8652.08	9075.09	7847.33	8473.42	7902.66
SPD_0533		16329.3	-0.0325423	0.0626913	-0.519088	0.603699	0.714785	15650.6	17547.9	16337.6	15346.1	16785.7	16307.9
SPD_0534	estA	4025.88	0.0666747	0.0572655	1.16431	0.244299	0.361931	3831.62	4017.52	3946.88	4124.35	4238.4	3996.49
SPD_0535	murM/fibA	6179.95	0.14402	0.0575204	2.50381	0.0122862	0.028374	5861.04	5867.67	5889.37	6666.67	6121.01	6673.93
SPD_0536	fibB	6554.61	0.0496496	0.0709233	0.700046	0.483899	0.615614	6754.36	6242.92	6332.88	7132.57	6096.22	6768.72
SPD_0537		6303.38	1.04919	0.0702079	14.944	1.70342e-50	1.11461e-48	4073.19	4457.57	3790.59	8828.56	8369.77	8300.6
SPD_0538	uvrC	5152.96	0.100498	0.053585	1.8755	0.0607245	0.115618	4858.89	5124.9	4936.4	5397.19	5258.01	5342.36
SPD_0539		896.53	-0.0926147	0.104647	-0.885017	0.376148	0.503454	838.316	1061.93	873.815	859.729	887.788	857.604
SPD_0540		151.765	0.356043	0.19483	1.82746	0.0676313	0.126922	162.641	120.893	116.712	160.047	167.869	182.431
SPD_0541		7842.23	-0.133583	0.0586313	-2.27835	0.0227059	0.0485001	8627.12	7925.75	8066.3	7754.32	7243.14	7436.74
SPD_0542	pepV	21967.2	-0.042914	0.0483438	-0.887684	0.374711	0.50243	21602.5	23019	22257.4	21514.2	21843.2	21567.1
SPD_0543		1878.78	-0.0334417	0.0681782	-0.490505	0.623777	0.730593	1888.3	1884	1927.26	1816.66	1953.59	1802.85
SPD_0544		452.541	-0.176846	0.117129	-1.50985	0.131083	0.220872	453.241	489.375	497.293	387.129	425.868	462.337
SPD_0545		98.1826	-0.0854809	0.217529	-0.392963	0.694346	0.782885	101.65	98.6488	102.503	90.4978	108.157	87.6384
SPD_0546	brnQ	22303	0.977987	0.231095	4.23196	2.31661e-05	0.000100832	15702	14885.3	14474.3	30864.8	20903.6	36987.9
SPD_0547		5932.85	0.184681	0.055785	3.31058	0.000931033	0.0028074	5635.02	5347.35	5681.32	6421.15	6111.99	6400.28
SPD_0548		1318.51	0.178879	0.080329	2.22683	0.025959	0.0546753	1238.94	1193.46	1278.75	1336.52	1365.48	1497.9
SPD_0549		4896.87	0.230687	0.0546608	4.22033	2.43944e-05	0.000105244	4555.13	4517.53	4448.24	5341.88	5103.66	5414.8
SPD_0550	rplK	90401.9	-0.547381	0.0575218	-9.51607	1.79851e-21	4.52626e-20	111930	101647	108474	76909.7	71708.1	71742.7
SPD_0551	rplA	106038	-0.47643	0.0457339	-10.4174	2.06429e-25	7.10913e-24	124797	120075	125296	88841.2	90102.6	87116.1
SPD_0552		5.73597	0.541433	0.969235	0.558619	0.576421	0.692482	7.17532	2.90144	4.05954	11.7312	6.75981	1.78854
SPD_0553		124.162	0.252944	0.213575	1.18434	0.23628	0.353641	133.939	117.992	88.2949	134.909	141.956	127.88
SPD_0554		13014.4	-0.0806461	0.0468764	-1.7204	0.0853603	0.156162	13545.8	13208.3	13379.2	12439.3	12878.6	12635.1
SPD_0555		13319.4	-0.198273	0.0505331	-3.92363	8.72236e-05	0.000334414	14494.1	14396.9	13810.5	12332	12133.9	12748.7
SPD_0556		21336.7	-0.172583	0.0672217	-2.56737	0.0102474	0.0241484	24329.1	21004.5	22505	21118.7	19301.5	19761.6
SPD_0557		8439.13	-0.183343	0.0568542	-3.22479	0.00126063	0.00367155	9418.8	8770.07	8739.17	8061.84	7629.57	8015.33
SPD_0558	prtA	11422.1	0.329918	0.214462	1.53835	0.123962	0.21123	12793.6	9557.33	8015.55	13014.1	11442.1	13710
SPD_0559		315.601	1.02289	0.163328	6.26281	3.78101e-10	3.55126e-09	179.383	247.589	195.873	360.315	468.68	441.769
SPD_0560		53.6928	0.701224	0.331029	2.11831	0.0341485	0.0693929	29.8972	36.7515	55.8186	59.4939	59.7117	80.4842
SPD_0561		1243.59	0.44818	0.084071	5.33097	9.7692e-08	6.24656e-07	1053.58	1014.54	1087.96	1344.9	1416.18	1544.4
SPD_0562	bgaA	9364.93	0.300334	0.0576292	5.2115	1.87323e-07	1.15033e-06	8311.41	8205.26	8664.06	9896.94	10250.1	10861.8
SPD_0563		137.528	0.201214	0.231545	0.869004	0.384845	0.51217	139.919	134.433	110.622	165.075	102.524	172.594
SPD_0564		1296.35	-0.256768	0.102706	-2.50003	0.0124185	0.028612	1504.42	1309.51	1423.88	1297.14	1016.22	1226.94
SPD_0565		564.508	0.214612	0.109329	1.96298	0.0496481	0.0969551	498.685	560.944	508.457	606.67	557.684	654.605
SPD_0566		683.342	0.32136	0.0936269	3.43234	0.000598389	0.00187942	607.51	583.188	631.258	738.227	793.151	746.715
SPD_0567		980.878	0.306069	0.0865803	3.53508	0.000407648	0.00133592	810.811	891.708	927.604	1105.25	1097.34	1052.55
SPD_0568		14.9674	-0.650552	0.574696	-1.13199	0.257637	0.375458	19.1342	11.6057	24.3572	13.4071	7.88644	13.414
SPD_0569		5688.51	0.370842	0.0554859	6.68354	2.33234e-11	2.54355e-10	4751.26	4995.3	5136.33	6443.78	6327.18	6477.19
SPD_0570		2789.05	0.298538	0.0594171	5.02445	5.04883e-07	2.93221e-06	2491.03	2469.12	2545.33	3076.92	3001.36	3150.51
SPD_0571	ccdA-1	67.5346	0.305771	0.285171	1.07224	0.283613	0.405781	69.3614	63.8316	48.7144	87.146	57.4584	78.6957
SPD_0572		219.21	0.33035	0.161446	2.0462	0.0407369	0.0812669	187.754	224.378	170.5	253.059	230.96	248.607
SPD_0573	msrAB2	444.312	0.376483	0.112179	3.35608	0.000790548	0.00242098	356.374	389.759	413.058	496.062	499.099	511.522
SPD_0574		1734.58	0.165416	0.0794535	2.08192	0.0373501	0.0751982	1561.83	1672.19	1669.48	1683.43	1887.11	1933.41
SPD_0575		4295.04	0.0991041	0.0571623	1.73373	0.0829657	0.15216	4008.61	4302.83	4130.58	4528.24	4372.47	4427.53
SPD_0576		9184.86	0.178759	0.0596639	2.9961	0.0027346	0.00739396	8779	8839.71	8230.71	9277.7	9797.22	10184.8
SPD_0577	zmpB	120243	0.263692	0.057286	4.60307	4.16306e-06	2.09541e-05	114840	108275	104743	135763	125025	132811
SPD_0578	pabB	6611.15	0.127973	0.0576655	2.21923	0.0264708	0.0555152	6320.26	6214.87	6417.11	6531.76	7157.51	7025.38
SPD_0579		4413.69	0.203049	0.0574095	3.53685	0.000404923	0.0013292	4104.28	3954.66	4253.38	4816.49	4631.6	4721.74
SPD_0580	gki	6686.87	0.305152	0.072672	4.19903	2.68061e-05	0.000113937	5596.75	6267.1	6079.15	6766.39	7756.88	7654.94
SPD_0581	thyA	6772.25	-0.197629	0.0587201	-3.36562	0.000763721	0.00234982	7397.75	6834.81	7475.63	6484.84	6249.44	6191.02
SPD_0582		5382.42	-0.165494	0.0870811	-1.90046	0.0573723	0.109982	5392.25	6241.95	5434.7	4490.53	5447.28	5287.81
SPD_0583	miaA	2458.54	-0.152445	0.0853905	-1.78527	0.0742178	0.13755	2381.01	2797.95	2581.86	2168.6	2540.56	2281.28
SPD_0584	hflX	7953.26	-0.0697236	0.0521516	-1.33694	0.181242	0.287614	7900.02	8279.73	8254.05	7836.44	7895.46	7553.89
SPD_0585		2455.65	-0.0516073	0.0679216	-0.759807	0.44737	0.580044	2629.75	2389.82	2482.41	2492.04	2320.87	2419
SPD_0586	rnz	6851.77	-0.0713191	0.0538683	-1.32395	0.185518	0.292743	6960.06	6884.14	7216.84	6485.68	6883.74	6680.19
SPD_0587		7273.02	-0.144052	0.0559716	-2.57366	0.010063	0.0237709	7958.62	7272.93	7677.6	6952.41	6969.36	6807.18
SPD_0588		2801.14	-0.17425	0.0736673	-2.36536	0.0180124	0.0394624	2877.3	3019.43	3011.16	2707.39	2789.55	2402.01
SPD_0589		281.367	-0.0150117	0.131827	-0.113874	0.909338	0.942807	277.446	298.848	271.989	285.738	280.532	273.646
SPD_0590		3138.36	0.0665749	0.0586161	1.13578	0.256049	0.373977	3102.13	2954.63	3142.08	3228.59	3203.02	3199.69
SPD_0591		185.398	-0.0467151	0.230446	-0.202716	0.839357	0.891845	173.403	249.523	142.084	157.533	164.489	225.356
SPD_0592	rsuA-2	390.633	-0.321863	0.116625	-2.7598	0.00578361	0.0143894	446.066	431.347	424.221	350.26	367.283	324.62
SPD_0593		58238.7	-0.406607	0.0554016	-7.33927	2.14762e-13	2.86788e-12	66338.2	65869.3	66964.1	49736.1	53091.5	47432.9
SPD_0594		5390.9	-0.198127	0.066127	-2.99616	0.00273401	0.00739396	5863.43	5476.94	5941.13	5211.16	5171.25	4681.5
SPD_0595		37.3703	1.10372	0.398373	2.77056	0.00559597	0.0139579	22.7218	25.1458	23.3423	36.8695	42.8121	73.3301
SPD_0596		483.468	0.57337	0.124487	4.60585	4.10785e-06	2.07828e-05	339.632	432.314	392.76	548.852	557.684	629.565
SPD_0597		136.404	0.465816	0.225111	2.06927	0.0385207	0.0773171	123.176	104.452	116.712	136.585	131.816	205.682
SPD_0598	murD	9037.86	-0.08547	0.0512143	-1.66887	0.0951431	0.169942	9402.06	9103.74	9412.03	9022.97	8750.57	8535.8
SPD_0599	murG	6439.92	-0.0480645	0.0560262	-0.857894	0.390951	0.51924	6812.96	6387.99	6442.48	6493.22	6365.49	6137.37
SPD_0600	divIB	6309.84	-0.0799824	0.0601299	-1.33016	0.183466	0.290232	6656.3	6566.91	6233.42	6466.4	5980.18	5955.83
SPD_0601		119.818	-0.00935014	0.207405	-0.0450815	0.964042	0.974969	143.506	111.222	106.563	124.853	118.297	114.466
SPD_0602		1137.8	-0.15325	0.0911344	-1.68158	0.0926496	0.166901	1303.52	1175.08	1118.4	1155.52	1034.25	1040.03
SPD_0603		726.665	-0.151478	0.153183	-0.988875	0.322724	0.44866	920.832	706.983	668.808	845.484	615.143	602.737
SPD_0604		918.058	-0.192313	0.115793	-1.66084	0.096746	0.172178	1130.11	913.952	896.142	956.93	796.531	814.679
SPD_0605		932.197	-0.233927	0.0949151	-2.46459	0.0137171	0.0311291	1095.43	991.324	938.768	894.085	795.404	878.172
SPD_0606		957.596	-0.132908	0.103325	-1.28631	0.198335	0.308994	1114.57	929.426	964.14	993.8	835.963	907.683
SPD_0607		0.83698	0.412751	2.19319	0.188196	0.850723	NA	1.19589	0.967145	0	0.837943	1.12663	0.894269
SPD_0608	pyrF	1624.32	-0.561727	0.10057	-5.58545	2.33098e-08	1.65787e-07	1736.43	2021.33	2050.07	1156.36	1333.94	1447.82
SPD_0609	pyrE	1136.3	-0.485248	0.112148	-4.32685	1.51254e-05	6.77882e-05	1291.56	1354.97	1328.48	776.773	1007.21	1058.81
SPD_0610		384.166	-0.125037	0.135841	-0.920465	0.35733	0.485424	350.395	426.511	424.221	327.636	372.916	403.315
SPD_0611		955.451	-0.174145	0.0816264	-2.13345	0.0328882	0.0669704	1044.01	981.652	1014.88	896.598	870.889	924.674
SPD_0612		224.672	-0.382889	0.159438	-2.40149	0.0163283	0.0363818	290.6	219.542	253.721	195.241	190.401	198.528
SPD_0613		699.074	-0.386476	0.101786	-3.79695	0.000146485	0.000537476	827.553	789.19	762.178	635.998	541.911	637.614
SPD_0614		306.854	-0.366685	0.143368	-2.55765	0.0105382	0.0246752	343.219	380.088	312.584	237.138	287.292	280.8
SPD_0615		471.634	3.53862	0.352209	10.047	9.47505e-24	2.90617e-22	75.3408	89.9445	58.8633	618.402	768.365	1218.89
SPD_0616		299.236	3.15311	0.249292	12.6483	1.14352e-36	5.2203e-35	66.9696	57.0616	57.8484	395.509	433.754	784.274
SPD_0617		235.19	3.46674	0.271801	12.7547	2.93541e-37	1.40541e-35	34.6807	42.5544	39.5805	341.881	321.091	631.354
SPD_0618		339.716	3.55487	0.221731	16.0323	7.59727e-58	5.73594e-56	55.0108	53.193	51.7591	467.572	579.09	831.67
SPD_0619		43.136	-0.184264	0.327353	-0.562892	0.573508	0.690116	47.8354	42.5544	47.6995	43.573	31.5458	45.6077
SPD_0620	lysS	42137.2	-0.436849	0.0574238	-7.60746	2.79538e-14	4.0348e-13	47889.3	47438.5	50076.4	37104.9	36752	33561.9
SPD_0621	lctO	28666.6	0.236261	0.0718268	3.28932	0.0010043	0.00300982	24580.2	27090.7	27300.4	28573	30814.6	33640.6
SPD_0622		2108.22	0.0792971	0.0703859	1.1266	0.25991	0.378489	2123.89	2029.07	1998.31	2047.93	2177.79	2272.34
SPD_0623	thiM	949.744	0.18999	0.0918613	2.06823	0.0386188	0.0774348	863.43	883.003	916.44	1003.02	931.727	1100.85
SPD_0624	thiE-1	644.084	0.238832	0.109085	2.18941	0.0285673	0.0591536	644.583	576.418	554.127	753.31	633.169	702.895
SPD_0625		101.206	0.333955	0.242285	1.37835	0.168094	0.272024	98.0627	75.4373	95.3991	91.3357	109.284	137.717
SPD_0626		284.861	0.683788	0.134959	5.06664	4.04908e-07	2.39408e-06	211.672	212.772	231.394	343.556	336.864	372.91
SPD_0627		226.622	0.602972	0.160211	3.7636	0.000167483	0.00060214	175.795	158.612	205.007	266.466	296.305	257.549
SPD_0628	tenA	161.173	0.814817	0.189878	4.29126	1.77664e-05	7.83718e-05	119.589	117.025	114.682	238.814	171.249	205.682
SPD_0629	thiW	96.1812	0.490076	0.242575	2.0203	0.0433518	0.0855272	64.5778	81.2402	93.3693	93.0116	125.056	119.832
SPD_0630		207.485	0.800636	0.155118	5.16148	2.45003e-07	1.47119e-06	159.053	152.809	142.084	252.221	279.405	259.338
SPD_0631	thiE-2	141.559	0.62739	0.205395	3.05455	0.00225401	0.0062583	111.217	121.86	100.474	142.45	171.249	202.105
SPD_0632	thiD	5372.91	0.182892	0.0712316	2.56757	0.0102413	0.0241484	4802.68	4923.74	5369.75	5295.8	5840.48	6005.02
SPD_0633		144.186	0.222185	0.181587	1.22357	0.221114	0.335689	124.372	140.236	133.965	149.992	168.995	147.554
SPD_0634		12.923	-0.28332	0.609621	-0.464748	0.642112	0.743199	16.7424	15.4743	10.1488	7.54148	16.8995	10.7312
SPD_0635		726.57	0.190046	0.113739	1.67089	0.0947427	0.169535	666.109	742.767	627.198	704.71	745.832	872.807
SPD_0636	spxB	422204	0.144679	0.0460393	3.14251	0.00167505	0.0047862	400842	392058	410257	453872	435770	440425
SPD_0637		3272.02	0.00277718	0.0597429	0.0464855	0.962923	0.974842	3222.91	3341.49	3243.57	3370.2	3147.82	3306.11
SPD_0638		8.53928	-0.0177622	0.727824	-0.0244045	0.98053	0.985551	4.78354	9.67145	11.1637	9.21737	10.1397	6.25988
SPD_0639		3.42247	0.329445	1.35941	0.242344	0.808514	0.871561	0	4.83573	4.05954	0.837943	9.01308	1.78854
SPD_0640		7.35649	0.321515	0.845723	0.380166	0.703822	0.789487	9.56709	1.93429	8.11907	5.8656	12.393	6.25988
SPD_0641	manA	2229.94	0.181428	0.0767513	2.36385	0.0180863	0.039527	2012.68	2068.72	2185.04	2228.09	2569.85	2315.26
SPD_0642		259.197	-0.278124	0.147719	-1.88279	0.0597282	0.114126	313.322	255.326	284.167	245.517	242.227	214.625
SPD_0643		353.043	0.472251	0.130195	3.62727	0.000286436	0.000972793	304.951	284.341	298.376	374.56	399.955	456.077
SPD_0644		1804.81	-0.163334	0.0653943	-2.49768	0.0125009	0.0287009	1922.98	1888.83	1909	1736.22	1714.74	1657.08
SPD_0645		4906.41	-0.14204	0.0586825	-2.42047	0.0155003	0.0347737	5267.88	4895.69	5281.46	4781.3	4640.61	4571.5
SPD_0646		23711.3	-0.841744	0.067336	-12.5007	7.40348e-36	3.30296e-34	30223.6	31956.4	29132.2	16966.7	18259.4	15729.3
SPD_0647		579.384	-0.0378779	0.113414	-0.333978	0.738396	0.815684	558.479	605.433	596.752	632.647	576.837	506.156
SPD_0648		765.99	0.0570158	0.0992184	0.57465	0.565528	0.683029	672.088	799.829	778.416	749.959	807.797	787.851
SPD_0649	upp	24667.4	-0.12637	0.0492838	-2.56412	0.0103437	0.0243169	26344.2	24785	26115	23985.3	23233.5	23541.6
SPD_0650	clpP	15471.4	0.22943	0.0528339	4.34247	1.40887e-05	6.35773e-05	14082.8	14351.5	14296.7	16083.5	16505.2	17508.9
SPD_0651		704.645	-0.300821	0.0983224	-3.05953	0.00221683	0.00616379	814.398	794.993	725.642	629.295	593.737	669.807
SPD_0652	livJ	9084.75	-0.201955	0.0633332	-3.18876	0.00142884	0.004143	10064.6	9419.03	9676.92	8971.01	8473.42	7903.55
SPD_0653	livH	1410.65	-0.0918877	0.0732305	-1.25477	0.209561	0.322136	1430.28	1469.09	1465.49	1364.17	1427.45	1307.42
SPD_0654	livM	1784.27	-0.107701	0.0926449	-1.16251	0.245029	0.362465	1852.43	1764.07	1933.35	1635.66	1952.46	1567.65
SPD_0655	livG	1390.83	-0.120133	0.0813218	-1.47726	0.139607	0.232837	1486.49	1402.36	1458.39	1429.53	1330.56	1237.67
SPD_0656	livF	1983.02	-0.119275	0.0650914	-1.83243	0.0668872	0.125766	2121.5	2031.97	2040.93	1862.75	1955.84	1885.12
SPD_0657		422.538	0.933844	0.141039	6.62118	3.56334e-11	3.781e-10	266.683	293.045	310.554	472.6	552.051	640.297
SPD_0658	prfB	15756.8	-0.110483	0.0497493	-2.2208	0.0263648	0.055352	16009.3	16659.1	16407.6	15064.5	15633.2	14767.1
SPD_0659	ftsE	6524.24	0.00600843	0.0599305	0.100257	0.920141	0.947948	6177.95	6572.72	6777.39	6359.98	6793.61	6463.78
SPD_0660	ftsX	8784.92	-0.0753717	0.0520919	-1.4469	0.147925	0.244611	9138.96	9003.15	8900.53	8238.65	8623.26	8804.97
SPD_0661	exp5	21265.5	0.492828	0.0786891	6.26297	3.77707e-10	3.55126e-09	16768.7	17209.4	19025	22465.2	24841.2	27283.3
SPD_0662		619.702	0.374455	0.14033	2.66839	0.00762163	0.0185854	466.396	561.911	589.648	584.884	691.754	823.622
SPD_0663		10231.4	-0.100824	0.05892	-1.7112	0.0870437	0.158357	10904.1	10849.4	10015.9	10130.7	9458.1	10030.1
SPD_0664	metK	20233.3	-0.0738446	0.0438413	-1.68436	0.0921116	0.16619	20552.5	20988	20711.8	19756.2	19749.9	19641.7
SPD_0665	pyrDa	11951.3	0.048725	0.0535118	0.910547	0.362534	0.490796	11957.7	11672.5	11620.4	11860.2	11847.7	12749.6
SPD_0666	holA	13390.4	0.0513587	0.0504059	1.0189	0.308249	0.432518	13239.7	12914.3	13304.1	13472.4	13287.5	14124.1
SPD_0667	sodA	47539.9	0.105383	0.0565134	1.86474	0.0622175	0.118003	45093.3	46102.8	46215.8	46520.9	49043.5	52262.9
SPD_0668		1507.57	-0.401105	0.084903	-4.72427	2.30938e-06	1.21863e-05	1718.49	1739.89	1686.74	1306.35	1420.69	1173.28
SPD_0669		8211.6	-0.336109	0.0678448	-4.95409	7.26688e-07	4.1228e-06	9018.18	8872.59	9597.76	7259.93	7787.3	6733.85
SPD_0670		1275.57	-0.412078	0.082378	-5.00228	5.66558e-07	3.26144e-06	1500.84	1490.37	1379.23	1162.23	1090.58	1030.2
SPD_0671		10274.1	-0.415364	0.0757142	-5.48594	4.11267e-08	2.83269e-07	11487.7	11456.8	12280.1	8466.57	9816.37	8136.95
SPD_0672		13736.4	-0.283421	0.0480984	-5.89253	3.80325e-09	3.2042e-08	14763.2	15030.4	15450.6	12605.2	12243.1	12325.7
SPD_0673		39.3688	-0.190572	0.344919	-0.552512	0.580597	0.695094	43.0519	43.5215	39.5805	46.0868	32.6724	31.2994
SPD_0674	rpsP	18037.2	-0.460453	0.0458288	-10.0472	9.44705e-24	2.90617e-22	21212.6	20876.8	20585.9	15004.2	15111.6	15432.4
SPD_0675		6329.77	-0.339443	0.0696258	-4.87525	1.08671e-06	5.94209e-06	6756.76	7334.83	7117.38	5117.31	5896.81	5755.52
SPD_0676		3171.75	0.119056	0.0748676	1.59023	0.111784	0.193844	3195.41	3040.7	2890.39	3556.23	3066.7	3281.07
SPD_0677		1687.56	0.0749385	0.0904812	0.828222	0.407545	0.53728	1652.71	1665.42	1615.7	1948.22	1551.38	1691.96
SPD_0678	rimM	2309.07	0.146302	0.0638308	2.29204	0.0219036	0.046991	2128.68	2223.47	2223.61	2505.45	2413.25	2359.98
SPD_0679	trmD	5479.84	0.160686	0.0548274	2.93076	0.00338133	0.0089818	5242.76	4970.16	5312.92	5838.78	5813.44	5700.96
SPD_0680		2691.12	0.142347	0.0734138	1.93897	0.0525049	0.101444	2760.11	2431.4	2486.47	2951.23	2817.71	2699.8
SPD_0681		1803.33	1.49713	0.103742	14.4312	3.29094e-47	1.95761e-45	1008.13	887.839	936.738	2594.27	2331.01	3061.98
SPD_0682		39.6132	0.522168	0.346689	1.50616	0.132027	0.222082	25.1136	35.7844	36.5358	46.9248	40.5589	52.7619
SPD_0683		986.754	0.118854	0.106946	1.11135	0.266418	0.386819	1057.16	898.478	884.979	1142.95	997.072	939.877
SPD_0684		7428.64	0.0192048	0.083892	0.228923	0.818929	0.878578	7320.02	7959.6	6854.53	6732.87	8258.23	7446.58
SPD_0685	gor	9869.22	0.316426	0.0607193	5.2113	1.87521e-07	1.15033e-06	8818.46	8675.29	8879.22	10217.9	11036.5	11587.9
SPD_0686		4014.33	0.480945	0.0589325	8.16095	3.32388e-16	5.93161e-15	3355.66	3464.31	3232.41	4551.7	4803.97	4677.92
SPD_0687		2477.75	0.321959	0.0651674	4.94048	7.79295e-07	4.39585e-06	2159.77	2284.4	2161.7	2648.74	2763.64	2848.25
SPD_0688		5789.48	0.295199	0.0676134	4.36598	1.26555e-05	5.77737e-05	5044.25	5385.06	5167.79	6053.3	6181.85	6904.65
SPD_0689	metG	26433.1	-0.168229	0.0472078	-3.56358	0.00036583	0.0012151	28093.8	27424.4	28401.5	25580.7	24533.6	24564.7
SPD_0690		6.3715	0.026607	0.867157	0.0306831	0.975522	0.983539	7.17532	6.77002	5.07442	10.8933	5.63317	2.68281
SPD_0691		353.387	0.798487	0.160969	4.96049	7.03171e-07	4.00094e-06	205.692	293.045	274.019	400.537	429.248	517.782
SPD_0692		1726.09	0.805692	0.100195	8.04128	8.89082e-16	1.46661e-14	1205.45	1306.61	1256.43	1988.44	2052.73	2546.88
SPD_0693		2337.67	0.335326	0.0627481	5.344	9.09174e-08	5.87404e-07	2011.48	2104.51	2085.59	2680.58	2554.08	2589.8
SPD_0694		35.1809	0.15275	0.361205	0.422891	0.672375	0.765143	28.7013	39.6529	31.4614	41.8971	37.179	32.1937
SPD_0695		1298.05	0.07421	0.0808519	0.917851	0.358697	0.486608	1292.75	1269.86	1231.05	1379.25	1385.76	1229.62
SPD_0696		913.604	0.144318	0.0913309	1.58017	0.114068	0.196936	813.203	890.741	899.187	1021.45	956.513	900.529
SPD_0697		486.649	0.0803724	0.11142	0.721346	0.470696	0.604302	489.117	469.065	462.787	519.524	451.781	527.619
SPD_0698		1723.88	0.164504	0.0797738	2.06213	0.0391957	0.0785115	1712.51	1501.98	1664.41	1912.18	1821.77	1730.41
SPD_0699		974.602	0.0817291	0.084384	0.968538	0.332776	0.458092	942.358	921.689	976.318	1024.8	1039.88	942.56
SPD_0700	pepN	78250.2	-0.134527	0.0548064	-2.45459	0.0141045	0.0319712	80410.2	82040	83233.7	74400.1	78676.3	70741.1
SPD_0701	ciaR	4238.72	1.44504	0.0927391	15.5817	9.68849e-55	6.79232e-53	2331.98	2540.69	1959.74	6447.13	5739.08	6413.7
SPD_0702	ciaH	25354.8	1.48497	0.0842589	17.6239	1.61502e-69	1.44104e-67	14473.8	13615.5	11957.4	40530.4	33742.7	37808.8
SPD_0703		5903.92	0.421457	0.0767183	5.49357	3.93898e-08	2.72261e-07	5434.11	5059.14	4653.24	6792.36	6265.22	7219.43
SPD_0704		6827.41	-0.293206	0.0519257	-5.64664	1.63613e-08	1.20741e-07	7500.6	7634.64	7422.86	6152.17	5957.65	6296.55
SPD_0705		8503.75	-0.105324	0.0494685	-2.1291	0.0332456	0.0676282	8823.25	8827.13	8793.97	8336.69	7955.17	8286.3
SPD_0706		4730.65	-0.193839	0.0546415	-3.54747	0.000388952	0.00128321	5003.59	5100.72	5039.91	4557.57	4390.5	4291.6
SPD_0707		1603.77	-0.127699	0.0989113	-1.29105	0.196687	0.306912	1531.93	1759.24	1729.36	1342.38	1700.09	1559.61
SPD_0708		3458.45	-0.163291	0.0622798	-2.6219	0.00874422	0.0210097	3604.4	3814.42	3540.93	3137.26	3335.97	3317.74
SPD_0709	gyrB	18553.8	-0.0379413	0.0490588	-0.773384	0.439295	0.57222	18520.7	18993.8	18876.8	18570.5	18706.6	17654.7
SPD_0710	ezrA	32001.6	-0.0703842	0.0630199	-1.11686	0.264056	0.383956	34426	31240.7	32684.3	33164.1	29443.5	31050.8
SPD_0711		135.81	0.0951244	0.190988	0.498065	0.618439	0.726943	148.29	127.663	118.741	150.83	135.196	134.14
SPD_0712		147.03	-0.0916573	0.227842	-0.402284	0.687475	0.777255	179.383	123.795	153.247	181.834	116.043	127.88
SPD_0713		2428.87	0.100233	0.0645815	1.55204	0.120653	0.206489	2285.34	2330.82	2418.47	2580.03	2409.87	2548.67
SPD_0714		6554.8	0.158339	0.0631093	2.50896	0.0121087	0.0279968	6156.42	6184.89	6246.61	6743.76	6555.89	7441.21
SPD_0715		11.2336	-0.124887	0.660988	-0.18894	0.85014	0.898667	14.3506	5.80287	15.2233	13.4071	7.88644	10.7312
SPD_0716		560.369	0.235547	0.131548	1.79058	0.07336	0.136628	554.891	488.408	503.382	680.409	495.719	639.402
SPD_0717	clpE	38352.9	1.0035	0.0596496	16.8232	1.64876e-63	1.34855e-61	25154.3	25711.6	25716.1	49419.3	48963.6	55152.3
SPD_0718		4727.92	-0.107946	0.0663079	-1.62796	0.103534	0.181999	4701.03	5120.07	4888.7	4317.92	4843.4	4496.38
SPD_0719		2225.84	-0.25162	0.0704577	-3.57122	0.000355326	0.00118221	2265.01	2513.61	2479.36	2102.4	1972.74	2021.94
SPD_0720		1399.67	-0.223275	0.089382	-2.49798	0.0124902	0.0287009	1384.84	1637.38	1498.98	1340.71	1339.57	1196.53
SPD_0721	folD	3336.52	-0.229028	0.0794631	-2.88219	0.00394919	0.0102273	3364.03	3704.17	3729.7	2867.44	3382.16	2971.66
SPD_0722		2281.98	0.0266287	0.0668678	0.398229	0.690461	0.778951	2192.06	2372.41	2216.51	2228.93	2321.99	2359.98
SPD_0723	rpiA	1678.39	0.108754	0.0892404	1.21866	0.222974	0.337295	1478.12	1718.62	1645.13	1593.77	1883.73	1750.98
SPD_0724	deoB	10427.4	-0.0765987	0.0556215	-1.37714	0.168468	0.272024	10473.6	10620.2	11019.6	10650.2	9963.96	9836.96
SPD_0725		1523.94	-0.0443224	0.0895174	-0.495126	0.620511	0.728943	1411.15	1543.56	1684.71	1505.78	1599.82	1398.64
SPD_0726		7097.15	-0.0729634	0.0522581	-1.39621	0.162651	0.264308	7043.77	7441.21	7341.67	6829.23	7057.24	6869.77
SPD_0727		6625.82	-0.109404	0.0554315	-1.97368	0.0484179	0.0948547	6905.05	6886.07	6842.35	6685.11	6151.43	6284.92
SPD_0728		937.058	-0.126322	0.0969904	-1.30242	0.192773	0.302248	992.585	917.821	1021.99	837.105	992.565	860.287
SPD_0729		4463.76	-0.0885967	0.0625649	-1.41608	0.156753	0.256208	4349.44	4627.79	4823.74	4457.85	4320.65	4203.06
SPD_0730	deoD	4335.25	-0.323716	0.0552401	-5.86016	4.6241e-09	3.79795e-08	4705.81	4845.4	4905.95	3893.92	3911.68	3748.78
SPD_0731		793.789	-0.183663	0.0946101	-1.94126	0.0522264	0.101005	894.523	782.42	857.577	735.714	710.907	781.591
SPD_0732	rpsT	27309.4	-0.32916	0.0668613	-4.92303	8.5216e-07	4.75224e-06	32133.5	29305.5	29792.9	23151.5	26237.1	23235.8
SPD_0733	coaA	2078.14	0.0729667	0.0771414	0.945882	0.344209	0.47053	2180.1	1876.26	2023.68	2150.16	2036.96	2201.69
SPD_0734		13.9347	-0.0603247	0.559422	-0.107834	0.914127	0.945433	17.9383	12.5729	12.1786	11.7312	15.7729	13.414
SPD_0735		730.353	-0.168061	0.11136	-1.50918	0.131253	0.22097	765.367	852.055	701.285	649.405	651.195	762.811
SPD_0736	pdp	2448.29	-0.0303355	0.0761063	-0.398594	0.690192	0.778951	2322.41	2607.42	2488.5	2262.44	2572.11	2436.88
SPD_0737	deoC	5105.38	-0.026561	0.057765	-0.459811	0.645652	0.743802	5057.4	5042.69	5354.53	4933.81	5242.23	5001.65
SPD_0738	cdd-1	3429.26	-0.0148837	0.0583841	-0.254927	0.79878	0.86439	3533.84	3366.63	3440.46	3429.7	3492.57	3312.37
SPD_0739		40247.6	0.0330432	0.0563505	0.586386	0.557616	0.677352	37804.4	41144.3	40406.6	39529.1	42537.2	40064.1
SPD_0740		8642.13	-0.259351	0.0648698	-3.99802	6.38741e-05	0.000251272	8988.28	10031.2	9227.32	7431.71	8136.56	8037.69
SPD_0741		14614.1	-0.249738	0.0552949	-4.51647	6.28777e-06	3.05517e-05	15472.4	15779	16372.1	12969.7	14030	13061.7
SPD_0742		13533.8	-0.283167	0.0481904	-5.87601	4.20279e-09	3.51067e-08	14721.4	14752.8	15096.4	12142.6	12533.8	11955.5
SPD_0743		55.8402	-0.367499	0.311058	-1.18145	0.237425	0.354692	72.9491	69.6344	46.6847	57.818	40.5589	47.3963
SPD_0744		131.358	-0.250153	0.207339	-1.2065	0.227626	0.342661	162.641	132.499	133.965	142.45	109.284	107.312
SPD_0745		10433.6	-0.699845	0.0493008	-14.1954	9.78439e-46	5.64905e-44	13212.1	12853.4	12681	7927.77	8114.03	7813.23
SPD_0746	parE	12794	-0.209546	0.0553171	-3.78809	0.000151812	0.000554949	13365.2	13870.8	13925.2	11939	12373.8	11290.1
SPD_0747		1256.79	-0.189969	0.0908298	-2.09148	0.0364847	0.0736068	1449.41	1233.11	1338.63	1263.62	1113.12	1142.88
SPD_0748	parC	22283.8	-0.163455	0.053618	-3.04852	0.00229975	0.00635831	23169.1	23769.5	23693.5	21447.1	21731.7	19892.1
SPD_0749	ilvE	11721.1	-0.168873	0.0554892	-3.04336	0.00233953	0.00645922	12541.3	12217	12461.8	11558.6	11068.1	10479.9
SPD_0750		5417.19	-0.194267	0.0578559	-3.35778	0.000785718	0.00240994	5930.4	5716.79	5698.57	5272.33	5041.69	4843.36
SPD_0751		2273.08	-0.0852377	0.0641975	-1.32774	0.184263	0.291231	2299.69	2397.55	2321.04	2179.49	2292.7	2148.03
SPD_0752		6676.37	-0.0584133	0.0563074	-1.0374	0.299549	0.423032	7011.48	6918.96	6504.39	6618.91	6647.15	6357.36
SPD_0753	pcp	3016.33	-0.00199991	0.078876	-0.0253551	0.979772	0.985551	2872.52	3146.12	3032.47	2891.74	3329.21	2825.89
SPD_0754		321.156	-0.128827	0.144206	-0.893359	0.371665	0.500054	321.693	381.055	302.435	274.845	331.231	315.677
SPD_0755		0	NA	NA	NA	NA	NA	0	0	0	0	0	0
SPD_0756		70.8198	-0.619208	0.254847	-2.42973	0.0151102	0.0340544	88.4956	92.8459	76.1163	59.4939	55.2051	52.7619
SPD_0757	rpsA	153971	-0.44263	0.0500214	-8.84882	8.84489e-19	1.90797e-17	177556	179267	175395	126022	136577	129010
SPD_0758		14.6287	-0.613189	0.599681	-1.02253	0.306532	0.430724	23.9177	19.3429	10.1488	15.083	6.75981	12.5198
SPD_0759		3273.26	-0.279361	0.0655943	-4.25891	2.05423e-05	9.00103e-05	3428.61	3598.75	3737.82	3004.02	3058.81	2811.58
SPD_0760	dnaX	15459.6	-0.273908	0.0530494	-5.16327	2.42677e-07	1.46577e-06	17007.9	16513	17248	14508.1	14076.2	13404.2
SPD_0761		1420.16	-0.419649	0.0715741	-5.86314	4.54189e-09	3.7461e-08	1639.56	1620.94	1615.7	1256.08	1219.02	1169.7
SPD_0762	sufC	34352.5	0.0276516	0.0531327	0.520426	0.602767	0.71452	32980.1	34062.8	35023.6	33117.2	35386.5	35544.5
SPD_0763	sufD	34702	0.0723467	0.0525325	1.37718	0.168457	0.272024	33116.5	35071.6	33305.4	34134.4	36052.3	36531.8
SPD_0764	sufS	43448.4	0.169151	0.0529608	3.19389	0.00140368	0.00407608	40339.6	40759.4	41610.2	43667.7	47927.1	46386.6
SPD_0765		7502.26	0.190559	0.053733	3.54641	0.000390521	0.00128623	7215.98	6721.66	7085.92	7852.36	8089.24	8048.42
SPD_0766	sufB	65272.3	0.223194	0.0451623	4.94203	7.73114e-07	4.37355e-06	61392	59404	59906.6	69762.1	69297.1	71872.4
SPD_0767	dacC	8502.27	-0.322584	0.0565128	-5.70817	1.142e-08	8.58907e-08	9244.2	9332.95	9770.29	7908.5	7447.06	7310.65
SPD_0768		4692.42	-0.0634228	0.068769	-0.922259	0.356394	0.484824	5108.83	4524.3	4757.78	4694.15	4321.77	4747.67
SPD_0769	ssrA	159141	0.149083	0.0970326	1.53643	0.124434	0.211667	136240	167718	148814	142070	178027	181974
SPD_0770		1.92996	1.22038	2.03402	0.599984	0.548517	NA	3.58766	0	0	0.837943	0	7.15415
SPD_0771	lacR1	12428.5	0.511341	0.074458	6.86751	6.53312e-12	7.49972e-11	9191.58	10458.7	11091.7	14285.2	15348.1	14195.6
SPD_0772		15884.3	0.612505	0.0659743	9.28399	1.63255e-20	3.95642e-19	11616.8	12688	13379.2	19988.3	19273.3	18360.2
SPD_0773		77055.4	0.53867	0.069821	7.71501	1.20976e-14	1.79906e-13	56943.3	64159.4	67397.4	90816.2	95476.7	87539.1
SPD_0774		14810.6	0.0175767	0.049409	0.355738	0.722037	0.803947	14295.6	14973.3	14890.4	15178.5	14983.1	14542.6
SPD_0775		4012.53	1.71866	0.115757	14.8472	7.25427e-50	4.59359e-48	2048.55	1983.61	1580.17	6421.99	5122.81	6918.06
SPD_0776		9466.49	-0.119689	0.0553173	-2.16369	0.0304883	0.0627343	10056.2	9373.57	10146.8	8947.55	9302.62	8972.2
SPD_0777	thiI	6650.67	-0.130871	0.0519934	-2.51707	0.0118336	0.0274276	6888.3	6913.15	7052.43	6166.42	6520.96	6362.72
SPD_0778		247.859	-0.310161	0.167208	-1.85494	0.0636049	0.120285	270.27	257.261	294.316	211.162	268.139	186.008
SPD_0779		29.7856	0.106037	0.397983	0.266435	0.789904	0.85653	26.3095	26.1129	33.4912	23.4624	32.6724	36.665
SPD_0780		22.5734	0.303461	0.445455	0.681238	0.495721	0.625386	17.9383	24.1786	18.2679	24.3003	29.2925	21.4625
SPD_0781		371.813	-0.0170371	0.125499	-0.135754	0.892016	0.930408	403.014	345.271	374.492	391.319	375.169	341.611
SPD_0782		2645.5	0.403407	0.070446	5.72647	1.02543e-08	7.7719e-08	2412.1	2226.37	2199.25	3147.31	2849.26	3038.73
SPD_0783		999.689	0.452133	0.0976189	4.63161	3.62828e-06	1.8656e-05	895.719	851.088	788.565	1267.81	1055.66	1139.3
SPD_0784		26817.1	0.0749997	0.0544655	1.37701	0.168508	0.272024	26369.3	26155.5	25838.9	29153.7	26514.2	26871
SPD_0785		1967.44	-0.0742965	0.0868529	-0.855429	0.392314	0.520697	2156.18	1967.17	1934.37	2122.51	1768.82	1855.61
SPD_0786		224.81	0.277935	0.152378	1.82398	0.0681549	0.127782	215.259	212.772	181.664	231.272	251.24	256.655
SPD_0787	pepX	977.209	0.370062	0.0909985	4.06668	4.76881e-05	0.000192221	840.708	850.121	867.726	1208.31	1059.04	1037.35
SPD_0788	dnaE	10095.5	0.0803988	0.047926	1.67756	0.0934326	0.16811	9753.65	9834.9	9855.54	10601.6	10167.9	10359.2
SPD_0789	pfkA	55985.2	-0.345712	0.0595521	-5.8052	6.42911e-09	5.15116e-08	59271.7	64500.8	64205.6	48319.1	52118.1	47495.5
SPD_0790	pyk	98803	-0.304945	0.0473769	-6.43658	1.22197e-10	1.23645e-09	106727	110841	110048	87997.4	91047.9	86157.5
SPD_0791		20.4603	0.236165	0.526598	0.448473	0.653812	0.748509	29.8972	16.4415	10.1488	18.4347	28.1659	19.6739
SPD_0792		1677.65	-0.500646	0.0760599	-6.58225	4.63376e-11	4.81273e-10	1992.35	1870.46	2033.83	1406.91	1456.74	1305.63
SPD_0793		588.854	-0.535518	0.103511	-5.17356	2.2967e-07	1.3958e-06	705.573	671.199	715.493	522.038	452.907	465.914
SPD_0794		21.3256	-0.968103	0.497059	-1.94766	0.0514555	0.099711	34.6807	29.0144	21.3126	20.9486	11.2663	10.7312
SPD_0795		508.149	-0.508804	0.122573	-4.15102	3.30997e-05	0.000137658	687.635	544.503	560.216	420.647	397.702	438.192
SPD_0796		529.682	-0.555161	0.102609	-5.41044	6.28692e-08	4.21202e-07	605.118	631.546	653.585	435.73	441.641	410.469
SPD_0797		7594.47	-0.0538514	0.0558931	-0.963472	0.335311	0.46029	8068.64	7528.26	7615.69	7625.28	7203.7	7525.27
SPD_0798		5632.57	-0.0956837	0.0530809	-1.8026	0.0714507	0.133452	5971.06	5681.98	5807.17	5560.59	5383.06	5391.55
SPD_0799		0.693737	1.44248	2.75424	0.523732	0.600465	NA	0	0	1.01488	0	2.25327	0.894269
SPD_0800		125.704	-0.195076	0.197551	-0.987473	0.323411	0.448949	118.393	147.006	137.009	127.367	112.663	111.784
SPD_0801		553.538	-0.331281	0.12956	-2.55697	0.0105589	0.0246752	696.006	573.517	583.558	558.908	428.121	481.117
SPD_0802		9575.71	-0.114903	0.0485478	-2.3668	0.0179424	0.0393531	9849.32	9850.37	10169.1	9146.14	9349.94	9089.35
SPD_0803		10214.9	1.78991	0.0781549	22.902	4.43344e-116	5.43928e-114	4585.03	4575.56	4589.3	16015.6	14023.2	17500.8
SPD_0804		405.514	1.18761	0.14787	8.03141	9.63594e-16	1.56325e-14	258.311	240.819	243.572	478.465	538.532	673.385
SPD_0805		1216.95	1.27849	0.125507	10.1866	2.27602e-24	7.32431e-23	772.542	687.64	672.868	1571.14	1499.55	2097.96
SPD_0806		152.475	0.307947	0.174083	1.76897	0.0768992	0.141873	132.743	141.203	134.98	178.482	161.109	166.334
SPD_0807		161.677	-0.0389348	0.170195	-0.228766	0.819051	0.878578	178.187	160.546	153.247	160.047	158.856	159.18
SPD_0808		0.544692	0.946691	3.35966	0.281782	0.778111	NA	0	0	1.01488	0	2.25327	0
SPD_0809	cad	8876	-0.00354679	0.0545998	-0.0649597	0.948206	0.96392	8806.51	8575.68	9277.05	8722.98	9079.55	8794.24
SPD_0810		16.7666	-0.230366	0.657774	-0.350221	0.726173	0.807178	21.5259	19.3429	13.1935	15.9209	27.0392	3.57708
SPD_0811	speE	3891.13	0.0491848	0.0715349	0.687564	0.491728	0.621947	3621.14	3910.17	3938.76	3723.82	4269.95	3882.92
SPD_0812	lys1	5818.09	0.0583305	0.0629407	0.926754	0.354054	0.48231	5691.22	5387	6022.32	5705.55	6080.45	6022.01
SPD_0813	nspC	3759.22	0.036782	0.0773732	0.475384	0.634513	0.737885	3407.08	3796.04	3926.59	3564.61	4086.31	3774.71
SPD_0814		5446.49	0.0177739	0.0793734	0.223928	0.822813	0.87925	5060.99	5370.56	5803.11	5054.47	6007.22	5382.61
SPD_0815		6460.66	-0.0321652	0.0594916	-0.540668	0.588737	0.702547	6374.07	6313.52	6908.31	6298.81	6589.69	6279.56
SPD_0816		2367.86	0.287018	0.0663504	4.32578	1.51991e-05	6.79633e-05	2047.36	2141.26	2208.39	2616.06	2689.28	2504.85
SPD_0817		1440.51	0.260625	0.085757	3.0391	0.00237283	0.00654194	1360.92	1283.4	1290.93	1710.24	1430.83	1566.76
SPD_0818		5349.49	0.0122071	0.0530162	0.230253	0.817895	0.878578	5356.37	5327.04	5297.69	5517.85	5380.81	5217.17
SPD_0819	lspA	312.808	-0.0814592	0.137626	-0.591889	0.553925	0.674956	318.106	345.271	300.406	301.659	336.864	274.541
SPD_0820	rluD	3257.9	-0.0488081	0.0717336	-0.680407	0.496246	0.625647	3104.52	3365.66	3464.81	3092.85	3422.72	3096.85
SPD_0821	cbpE	7240.29	-0.137315	0.0624683	-2.19815	0.0279382	0.0581576	7815.12	7771.01	7170.15	7269.15	6701.22	6715.07
SPD_0822	proB	2000.14	-0.0343562	0.0901757	-0.380991	0.70321	0.789487	1879.93	2237.97	1950.61	1809.96	2119.2	2003.16
SPD_0823	proA	6685.84	0.0142896	0.0679016	0.210446	0.83332	0.887578	6125.33	6847.39	6981.39	6416.96	6980.63	6763.36
SPD_0824	proC	3619.93	-0.0188853	0.0586132	-0.322202	0.7473	0.821361	3536.24	3679.02	3714.47	3504.28	3572.56	3713
SPD_0825	tmk	1135.23	-0.216332	0.0937249	-2.30815	0.0209905	0.0453793	1113.37	1346.27	1198.58	990.448	1081.57	1081.17
SPD_0826	holB	2170.63	-0.161338	0.0693017	-2.32805	0.0199096	0.0431374	2233.92	2357.9	2282.47	2122.51	2098.92	1928.04
SPD_0827		15.0557	0.0528687	0.535727	0.0986859	0.921388	0.947948	16.7424	15.4743	12.1786	13.4071	14.6463	17.8854
SPD_0828		3896.98	-0.11368	0.0568502	-1.99964	0.0455387	0.0895717	4073.19	3987.54	4093.03	3802.58	3605.23	3820.32
SPD_0829		656.886	-0.0395712	0.101954	-0.388128	0.697922	0.785112	698.397	691.509	608.93	686.275	627.536	628.671
SPD_0830		73.6686	0.356178	0.279941	1.27233	0.203256	0.315159	60.9902	55.1273	78.1461	103.905	68.7247	75.1186
SPD_0831		12.7725	0.00111516	0.592625	0.00188172	0.998499	0.998821	14.3506	9.67145	14.2084	9.21737	15.7729	13.414
SPD_0832		33.939	0.275244	0.412146	0.667832	0.504241	0.632072	17.9383	43.5215	30.4465	44.411	31.5458	35.7708
SPD_0833	gid	6054.09	-0.130413	0.0629933	-2.07027	0.0384269	0.0772078	6045.2	6493.41	6439.44	5512.82	6125.51	5708.12
SPD_0834	pyrH	12525.4	-0.202937	0.061901	-3.27842	0.00104391	0.00310956	12872.5	13195.7	14142.4	11122.8	12283.7	11535.2
SPD_0835	frr	7397.01	-0.193113	0.0629946	-3.06556	0.00217266	0.00606675	7895.24	8000.22	7775.03	6415.29	7334.39	6961.88
SPD_0836		8686.33	-0.206242	0.0537217	-3.83908	0.000123495	0.000456536	9393.69	8903.54	9621.1	8031.68	8192.89	7975.09
SPD_0837		206.641	-0.488364	0.167852	-2.90949	0.00362015	0.00959023	247.548	244.688	230.379	158.371	205.048	153.814
SPD_0838		10090	-0.123748	0.053903	-2.29576	0.0216895	0.0465827	10139.9	10645.4	10778.1	9496.4	10007.9	9472.1
SPD_0839		4082.37	-0.171156	0.0547728	-3.12484	0.00177902	0.0050612	4287.25	4351.19	4334.57	3786.66	3780.99	3953.56
SPD_0840		3556.99	-0.110012	0.0673504	-1.63342	0.10238	0.180892	3708.44	3486.56	3884.98	3581.37	3288.65	3391.96
SPD_0841	ald	345.409	-0.0310826	0.121598	-0.255618	0.798246	0.86429	362.353	330.764	355.209	347.746	326.724	349.659
SPD_0842		950.97	0.0542379	0.0878878	0.617126	0.537151	0.661083	997.369	873.332	929.634	986.258	989.185	930.04
SPD_0843	celA	18.3601	0.0787132	0.499485	0.157589	0.874781	0.916815	15.5465	16.4415	21.3126	15.083	24.786	16.9911
SPD_0844	celB	147.401	0.166052	0.211667	0.784497	0.432749	0.565947	139.919	171.185	105.548	146.64	152.096	169.017
SPD_0845		1107.4	-0.289938	0.0866093	-3.34766	0.000814974	0.00248801	1244.92	1162.51	1249.32	977.879	933.98	1075.81
SPD_0846		1889.6	-0.255766	0.0677152	-3.77708	0.000158676	0.000576816	2060.51	2062.92	2046.01	1644.88	1729.38	1793.9
SPD_0847	infC	30548.8	-0.519435	0.050197	-10.3479	4.27664e-25	1.42289e-23	36183.9	34539.7	37245.2	25232.1	25366.2	24725.6
SPD_0848	rpmI	4973.76	-0.341831	0.0748681	-4.56578	4.97644e-06	2.46686e-05	5658.93	5390.87	5627.53	4024.64	4844.53	4296.07
SPD_0849	rplT	25744.1	-0.373407	0.0584626	-6.38711	1.69049e-10	1.65097e-09	29080.4	27848	30240.5	21768.9	23707.8	21819.3
SPD_0850	gloA	8953.3	-0.286357	0.0522755	-5.47784	4.30553e-08	2.93464e-07	9913.9	9672.42	9928.61	7760.19	8298.79	8145.9
SPD_0851	pyrK	1230.66	-0.323241	0.0970168	-3.33181	0.00086284	0.00262191	1259.27	1504.88	1338.63	1019.78	1065.8	1195.64
SPD_0852	pyrDb	1759.61	-0.213661	0.097082	-2.20083	0.0277482	0.057885	1750.78	1936.22	1980.04	1419.47	1667.42	1803.74
SPD_0853	lytB	3396.39	0.622398	0.106139	5.86401	4.51828e-09	3.74235e-08	2492.23	3004.92	2526.05	3556.23	4063.77	4735.15
SPD_0854	pavA	8680.95	-0.0944357	0.0515829	-1.83076	0.0671366	0.126114	9147.33	8741.06	9008.11	8610.7	8396.81	8181.67
SPD_0855		2402.37	-0.0617599	0.0681332	-0.906458	0.364693	0.493039	2359.48	2592.92	2407.3	2277.53	2349.03	2427.94
SPD_0856	dgkA	1479.48	-0.0822679	0.0759568	-1.08309	0.278769	0.40162	1522.36	1506.81	1533.49	1372.55	1541.24	1400.43
SPD_0857	era	4873.6	-0.107805	0.0611488	-1.763	0.0779006	0.143451	4921.07	5253.53	4989.17	4451.99	4829.88	4795.96
SPD_0858	mutM	5033.31	0.0164241	0.0561653	0.292424	0.769962	0.840153	5167.42	4829.92	5017.59	5107.26	5143.09	4934.58
SPD_0859	coaE	1902.19	0.035715	0.0713893	0.500286	0.616874	0.725973	1811.77	1887.87	1933.35	1838.45	2032.45	1909.26
SPD_0860	pmrA	5718.13	-0.0657971	0.0543757	-1.21005	0.226261	0.341392	5941.16	5677.14	5929.97	5735.72	5442.77	5582.03
SPD_0861	secG	2580.98	-0.200273	0.0689489	-2.90466	0.00367654	0.00968732	2663.24	2956.56	2657.98	2427.52	2435.78	2344.77
SPD_0862	rnr	8259.93	0.0542876	0.0530865	1.02263	0.306485	0.430724	8425.02	8074.69	7815.62	8489.2	8450.89	8304.18
SPD_0863	smpB	635.337	0.277996	0.100057	2.77839	0.00546298	0.0137309	608.706	590.926	523.68	688.789	708.653	691.27
SPD_0864	tehB	3444.69	0.205931	0.059854	3.44055	0.000580539	0.0018351	3322.17	3206.09	3071.04	3641.7	3664.94	3762.19
SPD_0865	coiA	29.5885	0.442121	0.387913	1.13974	0.254395	0.372669	28.7013	22.2443	24.3572	33.5177	38.3056	30.4051
SPD_0866	pepF	26113.7	-0.249173	0.053793	-4.63207	3.62032e-06	1.8656e-05	29168.9	27581	28341.6	24823.2	23947.8	22820
SPD_0867		5683.49	-0.220408	0.0539328	-4.08672	4.37518e-05	0.000177448	6276.01	6107.52	5968.53	5384.62	5227.59	5136.68
SPD_0868		61770.7	0.897005	0.18537	4.83899	1.30498e-06	7.07646e-06	48206.2	42595	38689.4	98253.8	70404.5	72475.1
SPD_0869		3.73871	0.458632	1.23167	0.372366	0.709621	0.794176	3.58766	1.93429	4.05954	8.37943	0	4.47134
SPD_0870		3563.85	0.0407833	0.068035	0.599446	0.548876	0.670469	3549.39	3415.96	3578.48	3732.2	3335.97	3771.13
SPD_0871		1304.31	0.0113907	0.0822398	0.138506	0.88984	0.928632	1335.8	1246.65	1317.32	1411.93	1246.06	1268.07
SPD_0872		4125.81	-0.136298	0.0626798	-2.1745	0.0296673	0.0612375	4479.79	4049.44	4435.04	3967.66	3849.71	3973.24
SPD_0873		6181.49	-0.202428	0.0526685	-3.84344	0.00012132	0.000449342	6543.89	6539.83	6761.16	5902.47	5612.9	5728.69
SPD_0874	glmU	12633.5	-0.0021038	0.0505237	-0.0416398	0.966786	0.975899	12238.7	12938.5	12748	12687.3	12858.3	12330.2
SPD_0875		3163.6	0.0316095	0.068006	0.464804	0.642072	0.743199	2939.49	3335.68	3109.6	3126.36	3175.98	3294.49
SPD_0876		1113.78	0.0373049	0.080643	0.462593	0.643656	0.743475	1058.36	1069.66	1170.16	1147.14	1105.23	1132.14
SPD_0877	mtnN	7637.95	-0.00957447	0.0504734	-0.189693	0.849549	0.898527	7523.32	7860.96	7605.54	7732.53	7502.26	7603.07
SPD_0878		6747.82	-0.00998708	0.0567542	-0.175971	0.860317	0.907167	6943.31	6719.72	6653.58	7057.15	6532.23	6580.93
SPD_0879		2034.87	-0.169513	0.0762168	-2.22409	0.0261426	0.0550032	2207.61	2173.17	2081.53	1993.47	1999.78	1753.66
SPD_0880		5842.67	-0.253407	0.074877	-3.38431	0.000713565	0.00221634	6725.66	6332.87	6009.13	5801.91	4929.03	5257.41
SPD_0881		266.316	0.191105	0.150063	1.27349	0.202843	0.315016	266.683	264.031	216.17	278.197	262.506	310.311
SPD_0882		174.661	0.394351	0.180064	2.19006	0.0285202	0.0591184	133.939	146.039	172.53	183.509	189.275	222.673
SPD_0883		71.6259	0.402915	0.275262	1.46375	0.143262	0.238527	71.7532	52.2258	61.9079	98.0393	65.3448	80.4842
SPD_0884		152.257	0.589453	0.177245	3.32565	0.000882141	0.00267229	118.393	117.025	128.89	173.454	196.034	179.748
SPD_0885	ccdA-2	1088.97	-0.0623768	0.0878261	-0.710231	0.477561	0.609694	1185.12	1135.43	1018.94	1085.97	1017.35	1091.01
SPD_0886		2717.34	0.0537713	0.084729	0.634627	0.525672	0.653097	2804.35	2517.48	2682.34	2993.97	2459.44	2846.46
SPD_0887		5082.4	-0.356201	0.0579286	-6.14898	7.79839e-10	7.22087e-09	5694.81	5642.32	5782.81	4631.31	4504.29	4238.83
SPD_0888	lmb	899.539	-0.207845	0.0834377	-2.49102	0.0127378	0.0291765	935.183	956.506	999.661	812.804	859.622	833.459
SPD_0889	phtD	4152.83	-0.0841226	0.0737692	-1.14035	0.254141	0.372576	4364.98	4003.98	4456.36	4230.77	3699.87	4161.03
SPD_0890	phtE	4581.32	0.446703	0.0982428	4.54693	5.44349e-06	2.66473e-05	4288.45	3620.99	3727.67	5530.42	4507.67	5812.75
SPD_0891		19.0334	1.00402	0.514474	1.95155	0.0509913	0.098909	13.1547	7.73716	17.253	25.1383	21.4061	29.5109
SPD_0892		21.6695	1.65581	0.496071	3.33786	0.000844274	0.00257346	9.56709	12.5729	9.13395	27.6521	28.1659	42.9249
SPD_0893		29.6487	1.65819	0.471228	3.51887	0.000433388	0.00140618	19.1342	8.70431	15.2233	28.49	47.3187	59.0218
SPD_0894	pepT	7109.74	0.233394	0.06136	3.80368	0.00014256	0.000524054	6353.74	6828.04	6423.2	7254.07	7832.37	7967.04
SPD_0895	hemH	181.31	0.833543	0.190097	4.38483	1.16079e-05	5.32389e-05	136.331	109.287	146.143	221.217	203.921	270.964
SPD_0896	mscL	9728.61	-0.275051	0.0646772	-4.25268	2.11229e-05	9.23478e-05	10257.1	10704.4	10995.3	8138.94	9026.6	9249.42
SPD_0897		213.28	-0.247813	0.174399	-1.42095	0.15533	0.254731	283.425	199.232	213.126	202.782	191.528	189.585
SPD_0898		7166.95	-0.218826	0.0506936	-4.31663	1.58428e-05	7.06803e-05	7855.78	7634.64	7637	6525.06	6787.98	6561.25
SPD_0899		1.06368	-2.37176	2.4243	-0.978324	0.327914	NA	1.19589	0	4.05954	0	1.12663	0
SPD_0900	asd	8051.34	-0.163552	0.0566787	-2.8856	0.00390667	0.0101574	8639.08	8157.87	8724.96	7758.51	7741.11	7286.5
SPD_0901	dapA	2810.53	0.00150756	0.0857093	0.0175892	0.985967	0.988989	3018.42	2546.49	2861.97	2773.59	3057.69	2605.01
SPD_0902	trmE	7548.95	0.0340338	0.0610215	0.557735	0.577025	0.692507	6940.92	7688.8	7746.61	7481.99	7741.11	7694.29
SPD_0903	xylH	147.196	0.0480298	0.211951	0.226608	0.820728	0.878936	147.094	171.185	115.697	126.529	150.969	171.7
SPD_0904	tdk	3374.64	-0.287702	0.0633422	-4.54203	5.5716e-06	2.72066e-05	3617.56	3820.22	3690.12	3102.9	3141.06	2875.97
SPD_0905		578.737	-0.243699	0.101697	-2.39632	0.0165607	0.0367744	576.417	658.626	646.481	530.418	528.392	532.09
SPD_0906	prfA	8439.36	-0.182204	0.0636337	-2.86332	0.00419224	0.0107433	8539.82	9361.96	9008.11	7606.84	8417.09	7702.34
SPD_0907	hemK	1811.14	0.0908872	0.0668306	1.35996	0.173841	0.278572	1772.3	1737.96	1753.72	1874.48	1800.36	1928.04
SPD_0908		5096.19	0.261019	0.0579773	4.50209	6.72874e-06	3.22947e-05	4726.14	4500.13	4682.67	5598.29	5748.09	5321.79
SPD_0909		5351.82	0.169748	0.0632356	2.68438	0.00726651	0.0178079	5216.46	4767.06	5132.27	5899.12	5402.21	5693.81
SPD_0910	glyA	10237.3	0.305486	0.0543481	5.62092	1.89943e-08	1.3708e-07	8745.52	9165.63	9558.18	11235.1	11499.6	11219.5
SPD_0911		4239.2	0.20968	0.0649116	3.23025	0.00123684	0.00361296	4007.41	3798.95	3991.54	4852.53	4367.96	4416.79
SPD_0912	pvaA	1288.64	0.202764	0.078563	2.58092	0.00985388	0.023305	1186.32	1212.8	1193.5	1295.46	1461.25	1382.54
SPD_0913		70977	1.75962	0.088265	19.9357	1.99656e-88	2.06276e-86	35260.7	33113.1	28723.2	116029	96894	115842
SPD_0914	rumA-1	6874	0.648493	0.0918216	7.06253	1.63493e-12	2.03125e-11	5595.55	5312.53	5158.65	9763.71	7492.12	7921.43
SPD_0915		16118.2	-0.0655737	0.0680409	-0.96374	0.335176	0.46029	17390.6	15860.2	16207.7	16403.6	14423.2	16424.1
SPD_0916		5314.83	-0.0802392	0.0682207	-1.17617	0.239527	0.357288	5703.18	5504.02	5184.03	5189.38	4826.5	5481.87
SPD_0917		2619.05	0.0864115	0.0999837	0.864255	0.387448	0.515284	2944.27	2388.85	2292.62	2810.46	2450.43	2827.68
SPD_0918		3016.24	0.0838063	0.112194	0.746978	0.455077	0.587322	3476.44	2767.97	2545.33	3372.72	2743.36	3191.65
SPD_0919		390.184	-0.00487337	0.179598	-0.0271349	0.978352	0.984875	475.963	382.022	316.644	473.438	312.078	380.959
SPD_0920		97.7936	0.0956123	0.285639	0.334732	0.737828	0.815515	137.527	83.1745	63.9377	102.229	89.0042	110.889
SPD_0921		1203.9	0.0113425	0.131011	0.0865761	0.931008	0.952852	1490.07	1103.51	1006.76	1252.72	1099.6	1270.76
SPD_0922		557.571	0.0507372	0.132833	0.381962	0.702489	0.789346	654.15	535.798	454.668	549.69	568.951	582.169
SPD_0923		223.607	0.0834661	0.179464	0.465085	0.641871	0.743199	265.487	213.739	173.545	239.652	209.554	239.664
SPD_0924		295.83	0.585989	0.187683	3.12222	0.0017949	0.00509897	263.095	282.406	164.411	330.149	350.383	384.536
SPD_0925		627.192	0.605587	0.0992554	6.1013	1.05211e-09	9.37366e-09	524.994	480.671	488.159	747.445	723.3	798.582
SPD_0926		2184.92	0.0861	0.0720489	1.19502	0.232078	0.348829	2188.47	2098.7	2074.42	2216.36	2125.96	2405.58
SPD_0927	nplT	1453.75	0.698159	0.0827918	8.43271	3.3774e-17	6.62984e-16	1108.59	1140.26	1077.81	1724.49	1710.23	1961.13
SPD_0928		280.735	0.768406	0.150583	5.10287	3.34544e-07	1.99608e-06	229.61	208.903	185.724	346.07	318.838	395.267
SPD_0929		206.637	0.652619	0.171903	3.79645	0.000146786	0.000537576	175.795	176.988	129.905	261.438	235.467	260.232
SPD_0930		100.128	0.541537	0.223328	2.42485	0.0153146	0.0344358	76.5367	84.1416	84.2354	122.34	100.271	133.246
SPD_0931		1038.64	0.386025	0.103542	3.72819	0.000192858	0.000683359	967.472	899.445	837.279	1210.83	1030.87	1285.96
SPD_0932		430.819	0.295367	0.143892	2.0527	0.0401016	0.0801623	446.066	361.712	355.209	511.145	396.576	514.205
SPD_0933		117.741	0.653616	0.217863	3.00013	0.00269866	0.00732706	87.2997	86.0759	101.488	139.098	121.677	170.805
SPD_0934		1.80245	0.498269	2.06547	0.241238	0.80937	NA	3.58766	0.967145	0	0	0	6.25988
SPD_0935		2.44355	-0.353382	1.75091	-0.201827	0.840052	0.891845	7.17532	0	1.01488	0.837943	5.63317	0
SPD_0936		4.25665	1.1067	1.09019	1.01515	0.310035	0.434329	1.19589	5.80287	1.01488	5.8656	4.50654	7.15415
SPD_0937		0.338295	-1.96839	4.04249	-0.486926	0.626311	NA	0	0	2.02977	0	0	0
SPD_0938		54.5041	3.22565	0.389592	8.27955	1.2364e-16	2.28968e-15	13.1547	12.5729	6.0893	94.6875	83.371	117.149
SPD_0939		356.925	-0.221523	0.12957	-1.70968	0.0873257	0.158723	430.519	368.482	355.209	348.584	317.711	321.043
SPD_0940		60.0163	1.98107	0.315612	6.27692	3.4534e-10	3.27489e-09	17.9383	25.1458	29.4316	108.095	81.1177	98.3696
SPD_0941		57.9385	0.913075	0.323493	2.82255	0.00476436	0.0121146	50.2272	46.423	24.3572	82.1184	67.5981	76.9071
SPD_0942		33.8013	1.17054	0.377771	3.09853	0.00194482	0.00549307	25.1136	19.3429	18.2679	52.7904	41.6855	45.6077
SPD_0943		106.478	1.26704	0.224659	5.63983	1.70218e-08	1.24678e-07	70.5573	64.7987	52.774	165.075	136.323	149.343
SPD_0944		55.8314	1.16338	0.313728	3.70823	0.000208714	0.000731617	40.6601	38.6858	24.3572	72.901	69.8514	88.5326
SPD_0945		97.1214	0.906149	0.233147	3.8866	0.00010166	0.000383163	78.9285	65.7659	58.8633	135.747	109.284	134.14
SPD_0946		57.4367	1.10858	0.341087	3.25014	0.0011535	0.00339478	46.6396	32.8829	30.4465	100.553	51.8252	82.2727
SPD_0947		107.975	1.42703	0.255737	5.58007	2.40428e-08	1.70383e-07	75.3408	42.5544	58.8633	160.885	129.563	180.642
SPD_0948		162.573	1.89897	0.238977	7.94626	1.92223e-15	3.01867e-14	98.0627	58.9958	50.7442	256.41	219.694	291.532
SPD_0949		138.721	1.25352	0.251584	4.98249	6.27709e-07	3.6029e-06	78.9285	88.0102	79.1609	163.399	150.969	271.858
SPD_0950		318.972	1.28881	0.165849	7.77098	7.7882e-15	1.18514e-13	222.435	186.659	148.173	434.054	410.095	512.416
SPD_0951		7.33573	1.52514	0.852032	1.79001	0.0734531	0.136672	2.39177	3.86858	5.07442	10.0553	5.63317	16.9911
SPD_0952		12719.2	-0.0745871	0.0594376	-1.25488	0.209522	0.322136	13621.1	12829.2	12697.2	13118	12029.1	12020.8
SPD_0953	ppc	47426.3	0.051585	0.0526256	0.980226	0.326975	0.452326	47419.3	45833	46486.8	50840.5	46812.8	47165.5
SPD_0954		3528.79	0.277672	0.071559	3.88033	0.000104317	0.000391536	3318.58	2905.3	3349.12	3976.04	3815.91	3807.8
SPD_0955		1265.81	0.332484	0.0915965	3.62987	0.000283561	0.00096974	990.194	1197.33	1171.18	1358.3	1474.77	1403.11
SPD_0956		1374.37	0.323914	0.073466	4.40902	1.03837e-05	4.80738e-05	1221	1188.62	1252.37	1557.74	1558.14	1468.39
SPD_0957	dnaG	15010.4	-0.265057	0.0504502	-5.25384	1.48959e-07	9.28277e-07	16067.9	16613.6	16470.6	13278	14143.8	13488.3
SPD_0958	rpoD	11128.5	-0.208829	0.0506029	-4.12682	3.67814e-05	0.000151366	11533.1	12085.4	12176.6	10119	10369.5	10487.1
SPD_0959		3178.29	-0.222061	0.0724926	-3.06322	0.0021897	0.00610258	3258.79	3546.52	3457.71	2735.04	3150.07	2921.58
SPD_0960	cpoA	9188.05	-0.33476	0.0498798	-6.71134	1.92848e-11	2.11487e-10	10517.8	10183.1	10048.4	8253.73	8137.68	7987.61
SPD_0961		11297.6	-0.196901	0.0470538	-4.18459	2.85681e-05	0.0001206	12162.2	11922	12118.7	10700.5	10527.3	10354.7
SPD_0962		476.042	-0.0541083	0.129439	-0.418021	0.675932	0.767411	411.385	489.375	553.112	446.623	458.54	497.214
SPD_0963		467.831	-0.169069	0.123022	-1.37429	0.169351	0.272936	519.015	444.887	522.665	482.655	437.134	400.633
SPD_0964		14008	-0.171816	0.0548872	-3.13035	0.001746	0.00498169	14323.1	15061.4	15137	13559.6	13394.6	12572.5
SPD_0965		93.1135	-0.0617275	0.232022	-0.266042	0.790207	0.85653	104.042	96.7145	84.2354	77.9287	103.65	92.1097
SPD_0966		16.1076	-0.636506	0.55158	-1.15397	0.248514	0.36624	16.7424	13.54	28.4167	12.5691	14.6463	10.7312
SPD_0967	murA-1	11142.9	-0.0303213	0.0514954	-0.588815	0.555986	0.676208	11039.2	11374.6	11362.6	10863.9	11455.6	10761.6
SPD_0968		4988.01	-0.120873	0.0756231	-1.59837	0.109962	0.191701	5650.56	4966.29	4978.01	5124.02	4491.89	4717.27
SPD_0969		15135.2	-0.0525433	0.0451801	-1.16297	0.24484	0.362459	15411.4	15233.5	15587.6	14980.7	14886.2	14711.6
SPD_0970	map	7044.48	-0.118973	0.0637558	-1.86607	0.0620319	0.117765	7012.68	7808.73	7179.29	6444.62	6984.01	6837.58
SPD_0971		276.23	0.306397	0.143199	2.13965	0.0323829	0.0662164	273.858	230.181	238.498	328.473	280.532	305.84
SPD_0972		164.892	0.369119	0.177279	2.08214	0.0373297	0.0751982	157.857	126.696	148.173	196.916	170.122	189.585
SPD_0973	pcrA	14698.2	-0.266806	0.0479419	-5.56519	2.61863e-08	1.84905e-07	16158.8	15772.2	16230	13621.6	13392.3	13014.3
SPD_0974		7717.9	-0.0331425	0.0672587	-0.492761	0.622181	0.730031	8432.19	7341.6	7650.19	7936.99	7338.9	7607.55
SPD_0975		87.2187	-0.0974999	0.26082	-0.373821	0.708537	0.793416	88.4956	83.1745	98.4437	93.0116	100.271	59.916
SPD_0976		6256.18	-0.0266504	0.0539196	-0.494261	0.621122	0.729224	6460.18	6069.8	6413.05	6102.74	6205.51	6285.82
SPD_0977		426.795	-0.325249	0.111877	-2.90721	0.00364673	0.00963462	469.983	473.901	479.025	361.153	405.589	371.122
SPD_0978		1642.59	-0.108039	0.0934235	-1.15645	0.247499	0.365293	1704.14	1511.65	1897.83	1672.53	1518.7	1550.66
SPD_0979		13264.7	-0.208421	0.0493543	-4.22296	2.41116e-05	0.000104253	14685.5	13854.4	14126.2	12474.5	12254.4	12193.4
SPD_0980	prs2	14632.7	-0.243667	0.0576716	-4.22507	2.38865e-05	0.000103508	16527.1	15064.3	16008.8	13946.7	13040.8	13208.4
SPD_0981		562.092	-0.10989	0.103524	-1.06149	0.288466	0.41063	614.685	590.926	546.008	568.963	526.139	525.83
SPD_0982		3168.78	-0.0734509	0.0629956	-1.16597	0.243627	0.361483	3103.32	3216.72	3426.25	3055.14	3133.17	3078.07
SPD_0983		2614.46	-0.106835	0.0633781	-1.68567	0.0918592	0.165887	2694.33	2692.53	2746.28	2411.6	2514.65	2627.36
SPD_0984		4353.38	-0.103036	0.0661618	-1.55734	0.119391	0.204685	4440.33	4255.44	4831.86	4270.99	4069.41	4252.25
SPD_0985	pta	7823.73	-0.105031	0.0605911	-1.73344	0.0830173	0.15216	7987.32	7753.6	8584.9	7405.74	7380.59	7830.22
SPD_0986		387.807	-0.445223	0.152796	-2.91384	0.00357018	0.00947062	475.963	409.102	457.713	399.699	309.825	274.541
SPD_0987		3739.3	-0.0720548	0.070895	-1.01636	0.309458	0.433904	3817.27	4115.2	3564.27	3495.9	3681.84	3761.3
SPD_0988		1538.25	-0.145603	0.0695807	-2.09257	0.0363873	0.0734858	1577.37	1611.26	1658.32	1432.88	1449.98	1499.69
SPD_0989	rplU	25509.2	-0.340103	0.0546542	-6.22282	4.883e-10	4.54281e-09	27902.4	29503.7	28097.1	21400.2	23029.5	23122.2
SPD_0990		12366.7	-0.275464	0.0540031	-5.10089	3.38057e-07	2.01093e-06	13399.9	13174.5	14055.1	10771.8	11397	11401.9
SPD_0991	rpmA	32674.6	-0.296129	0.0653772	-4.52955	5.91104e-06	2.87925e-05	36114.6	34711.8	37218.8	27103.3	31535.6	29363.3
SPD_0992		0.469995	-0.985116	3.13225	-0.314507	0.753136	NA	0	0.967145	1.01488	0.837943	0	0
SPD_0993		2.19166	1.44761	1.94074	0.745907	0.455724	0.58777	3.58766	0	0	1.67589	7.88644	0
SPD_0994	ribF	2602.89	0.106533	0.0705431	1.51019	0.130996	0.220872	2516.14	2494.27	2512.85	2895.93	2518.03	2680.12
SPD_0995		1609.71	0.182973	0.0815368	2.24406	0.0248287	0.0525202	1436.26	1526.15	1560.89	1650.75	1622.35	1861.87
SPD_0996		5523.42	-0.161578	0.0610581	-2.64631	0.00813764	0.0196484	6016.5	5791.26	5693.5	5354.45	4903.12	5381.71
SPD_0997	hup	31080.3	-0.215775	0.0611564	-3.52825	0.000418324	0.00136634	33218.1	34556.1	32422.5	26851.9	30521.7	28911.7
SPD_0998		12895	-0.130967	0.0459844	-2.84807	0.00439847	0.0112278	13428.6	13607.7	13401.5	12166.1	12505.6	12260.4
SPD_0999		4807.52	-0.0732247	0.0639552	-1.14494	0.252235	0.371168	5187.75	4629.72	4973.95	4853.36	4622.58	4577.76
SPD_1000		2172.34	-0.122381	0.0653058	-1.87397	0.0609341	0.115905	2331.98	2191.55	2272.33	2129.21	2011.04	2097.96
SPD_1001	ligA	9088.84	-0.37366	0.054985	-6.79568	1.07805e-11	1.21621e-10	10093.3	10167.6	10514.2	7936.15	8240.21	7581.61
SPD_1002	pulA	23054.2	-0.205291	0.0544621	-3.76944	0.000163617	0.000590404	24527.6	23970.7	25577.1	22218	21524.4	20507.4
SPD_1003		1.01515	3.40122	2.59095	1.31273	0.189274	NA	0	0	0	2.51383	0	3.57708
SPD_1004	gapN	4243.32	-0.0704006	0.0665934	-1.05717	0.290434	0.412832	4526.43	4302.83	4210.75	3856.21	4258.68	4305.01
SPD_1005	glgB	1086.31	0.299094	0.0798813	3.74423	0.000180946	0.000643472	986.606	963.276	973.274	1166.42	1163.81	1264.5
SPD_1006	glgC	1344.74	0.248943	0.0786806	3.16396	0.00155637	0.00446009	1247.31	1207	1234.1	1423.66	1391.39	1564.97
SPD_1007	glgD	1294.72	0.191185	0.0836878	2.2845	0.0223422	0.0478797	1206.65	1199.26	1221.92	1310.54	1320.42	1509.53
SPD_1008	glgA	2221.04	0.199323	0.0709371	2.80986	0.00495631	0.0125539	2031.81	2007.79	2164.75	2327.8	2280.31	2513.79
SPD_1009	serB	69.2965	0.35066	0.278362	1.25973	0.207768	0.319881	62.1861	69.6344	50.7442	62.0077	79.9911	91.2154
SPD_1010		1192.47	-0.300744	0.0932152	-3.22634	0.00125386	0.00365725	1430.28	1273.73	1247.29	1167.25	1032	1004.26
SPD_1011		139.406	0.102416	0.200981	0.509579	0.610346	0.720018	133.939	126.696	143.099	129.881	128.436	174.382
SPD_1012	eno	252580	-0.270947	0.0488871	-5.5423	2.98529e-08	2.08545e-07	273592	279226	275863	220410	237996	228393
SPD_1013		666.94	0.129935	0.113842	1.14136	0.25372	0.372236	731.882	595.761	585.588	740.741	659.081	688.587
SPD_1014		1310.94	0.377313	0.0935637	4.03268	5.51435e-05	0.000220013	1189.91	1162.51	1071.72	1563.6	1310.28	1567.65
SPD_1015	rexB	10417.6	-0.192458	0.0502941	-3.82665	0.000129897	0.000479299	11340.6	11035.1	10957.7	9709.24	9994.38	9468.52
SPD_1016	rexA	18280.3	-0.184067	0.0453811	-4.05602	4.99153e-05	0.000200376	19745.3	19391.3	19198.6	17255.8	17224	16866.8
SPD_1017		3969.75	-0.175314	0.0639139	-2.74297	0.00608858	0.015129	4146.14	4414.05	4068.67	3660.13	3918.44	3611.06
SPD_1018	iga	29389.7	0.316969	0.0663154	4.77972	1.75544e-06	9.36392e-06	28297.1	24987.2	25243.2	33883	30777.4	33150.6
SPD_1019		4569.43	-0.187857	0.0518493	-3.62314	0.00029105	0.000986688	4827.79	4911.16	4859.26	4252.56	4325.15	4240.62
SPD_1020	rnhB	5192.78	-0.190071	0.057433	-3.30944	0.000934831	0.00281453	5704.38	5295.12	5604.19	4889.39	4943.67	4719.95
SPD_1021		11193	-0.197086	0.0502548	-3.92173	8.79169e-05	0.000335761	12052.1	11897.8	11918.8	10640.2	10608.4	10040.9
SPD_1022		9.29754	0.712694	0.8021	0.888534	0.374253	0.502159	14.3506	1.93429	5.07442	11.7312	14.6463	8.04842
SPD_1023		801.036	0.396533	0.0954403	4.15478	3.25598e-05	0.0001357	685.243	668.297	722.597	914.195	839.343	976.542
SPD_1024		3637.25	0.00636564	0.0835236	0.0762137	0.939249	0.958786	3584.07	3691.59	3614	4139.44	3402.44	3391.96
SPD_1025	lpdA	5406.1	-0.206575	0.0865547	-2.38664	0.0170033	0.0376156	5336.04	6128.8	5911.7	5561.42	5032.68	4465.98
SPD_1026		5329	-0.210336	0.0784107	-2.68248	0.00730775	0.0178644	5120.78	5887.01	6141.06	5226.25	4898.61	4700.28
SPD_1027		4580.63	-0.238182	0.0777623	-3.06294	0.0021917	0.00610258	4423.58	5150.05	5297.69	4347.25	4255.3	4009.9
SPD_1028	acoA	2900.86	-0.258682	0.0795062	-3.2536	0.00113952	0.00336252	2859.36	3338.58	3280.1	2726.66	2728.71	2471.76
SPD_1029		5634.03	-0.027012	0.055616	-0.485687	0.627189	0.733242	5448.46	5710.99	5898.51	5569.8	5648.95	5527.48
SPD_1030	pyrC	8291.03	-0.0060546	0.053364	-0.113459	0.909667	0.942807	8204.97	8176.24	8545.32	8577.18	8111.77	8130.69
SPD_1031	mutX	362.246	0.156099	0.164796	0.947228	0.343522	0.46992	290.6	431.347	304.465	341.043	408.968	397.055
SPD_1032	ung	1732.48	-0.0604962	0.085479	-0.707732	0.479112	0.61048	1629.99	1834.67	1837.95	1580.36	1843.17	1668.71
SPD_1033		378.054	-0.111975	0.135139	-0.828596	0.407333	0.53728	449.653	385.891	343.031	362.829	385.309	341.611
SPD_1034		1085.12	-0.309027	0.0891121	-3.46785	0.000524643	0.00167732	1136.09	1143.17	1323.41	982.907	948.627	976.542
SPD_1035		1.43714	-2.95439	2.253	-1.31131	0.189752	NA	0	6.77002	1.01488	0.837943	0	0
SPD_1036		5.29446	-0.595188	0.954607	-0.623491	0.532962	0.658373	8.3712	4.83573	6.0893	4.18971	1.12663	7.15415
SPD_1037		3010.36	-0.114011	0.0617866	-1.84524	0.0650032	0.122694	3135.61	3022.33	3231.39	2887.55	2806.45	2978.81
SPD_1038	phpA	4724.92	0.0602909	0.06436	0.936777	0.348873	0.476244	4805.07	4555.25	4522.32	4949.73	4506.54	5010.59
SPD_1039	ptsI	144515	-0.014106	0.0416875	-0.338376	0.73508	0.814773	144329	146729	144607	144083	142658	144686
SPD_1040	ptsH	18651.2	0.0778069	0.0519908	1.49655	0.13451	0.225871	17499.4	18965.7	17976.6	18838.6	19400.7	19225.9
SPD_1041	nrdH	3178.3	-0.259559	0.0841401	-3.08485	0.00203658	0.00571933	3688.11	3460.45	3240.52	2579.19	3086.98	3014.58
SPD_1042	nrdE	37300.4	-0.162898	0.0547889	-2.97319	0.00294718	0.0079251	41586.9	37698.3	38928.9	35745	35509.3	34333.7
SPD_1043	nrdF	11545.8	-0.154147	0.0569521	-2.7066	0.0067976	0.0167634	12592.7	11638.6	12254.7	10993.8	11311.4	10483.5
SPD_1044	lacR2	5353.11	0.0674204	0.0752424	0.896043	0.37023	0.499149	5498.68	4964.36	5225.64	5892.41	4975.22	5562.35
SPD_1045		18.2056	2.24238	0.558739	4.0133	5.98768e-05	0.000236495	8.3712	6.77002	4.05954	27.6521	29.2925	33.088
SPD_1046	lacG-2	125.776	1.83166	0.2268	8.07609	6.6876e-16	1.11252e-14	63.382	53.193	49.7293	202.782	161.109	224.462
SPD_1047	lacE-2	459.77	2.07391	0.166576	12.4503	1.39375e-35	6.07985e-34	169.816	183.758	175.575	593.263	705.273	930.934
SPD_1048	lacF-2	11.7308	1.56626	0.711528	2.20126	0.0277176	0.0578826	5.97943	8.70431	3.04465	10.0553	15.7729	26.8281
SPD_1049	lacT	153.25	1.69008	0.218433	7.73731	1.01543e-14	1.5216e-13	84.9079	72.5359	60.893	215.351	200.541	285.272
SPD_1050	lacD	1549.11	0.329406	0.0765971	4.3005	1.7041e-05	7.55111e-05	1360.92	1323.05	1436.06	1696	1651.65	1826.99
SPD_1051	lacC	617.904	0.436715	0.11913	3.66587	0.000246494	0.000856405	545.324	508.718	520.635	601.643	759.352	771.754
SPD_1052	lacB	659.018	0.4969	0.12645	3.92962	8.50787e-05	0.00032747	530.973	494.211	615.02	699.682	724.426	889.798
SPD_1053	lacA	501.172	0.468331	0.123845	3.78157	0.00015584	0.000568612	412.581	454.558	394.79	554.718	529.518	660.865
SPD_1054		27.0364	0.462887	0.435442	1.06303	0.287769	0.410233	28.7013	14.5072	25.3721	30.1659	25.9126	37.5593
SPD_1055		17.7096	0.0611488	0.617712	0.0989925	0.921144	0.947948	27.5054	7.73716	17.253	22.6244	7.88644	23.251
SPD_1056		19.0312	0.560283	0.517765	1.08212	0.2792	0.40162	13.1547	12.5729	20.2977	26.8142	27.0392	14.3083
SPD_1057		10.7348	0.0618978	0.685855	0.0902491	0.928089	0.952347	15.5465	4.83573	11.1637	8.37943	14.6463	9.83696
SPD_1058		37.7595	0.788036	0.385474	2.04433	0.0409209	0.0814682	19.1342	26.1129	37.5507	38.5454	46.192	59.0218
SPD_1059		0.931779	0.581125	2.54357	0.228468	0.819282	NA	1.19589	0	1.01488	0	3.3799	0
SPD_1060	lepA	20433.5	-0.0878974	0.0473213	-1.85746	0.0632455	0.119837	20858.6	20808.1	21499.3	20015.9	20103.7	19315.3
SPD_1061		3775.02	-0.191929	0.0586684	-3.27142	0.0010701	0.00317793	3963.17	4028.16	4082.88	3437.24	3684.1	3454.56
SPD_1062	recN	9533.62	-0.180773	0.0513242	-3.52218	0.000428012	0.00139104	9825.4	10172.4	10389.4	8791.69	9151.66	8871.15
SPD_1063		1594.66	-0.173214	0.0809809	-2.13895	0.0324394	0.0662629	1774.69	1551.3	1746.62	1568.63	1486.03	1440.67
SPD_1064		1332.59	-0.128483	0.108301	-1.18635	0.235484	0.352867	1335.8	1540.66	1296.01	1147.14	1466.88	1209.05
SPD_1065	ispA	4534.63	-0.161906	0.0641906	-2.52227	0.01166	0.0271191	4539.58	4880.21	4942.48	4149.49	4514.43	4181.6
SPD_1066	xseB	29.6284	-0.505599	0.405614	-1.2465	0.21258	0.325756	40.6601	24.1786	39.5805	25.9762	25.9126	21.4625
SPD_1067	xseA	4886.03	-0.216945	0.0583637	-3.71713	0.000201502	0.000708867	5016.74	5328	5410.35	4514.83	4642.86	4403.38
SPD_1068	udk	4595.96	-0.400062	0.0660402	-6.05786	1.37948e-09	1.21432e-08	5110.02	5306.72	5266.23	3753.98	4275.58	3863.24
SPD_1069		855.759	-0.0965016	0.107784	-0.895321	0.370615	0.499326	883.76	989.389	778.416	791.018	888.915	803.054
SPD_1070	truB	1826.24	-0.0859425	0.0794537	-1.08167	0.2794	0.40162	1771.11	1989.42	1878.55	1794.87	1873.59	1649.93
SPD_1071		2777.3	-0.0121411	0.125192	-0.0969799	0.922742	0.948844	3362.83	2567.77	2439.78	3234.46	2441.42	2617.53
SPD_1072		2439.8	0.0989768	0.0812843	1.21766	0.223352	0.337522	2593.88	2295.04	2182	2654.6	2511.27	2402.01
SPD_1073		273.568	0.351395	0.166836	2.10623	0.0351843	0.0712029	215.259	247.589	257.781	255.572	298.558	366.65
SPD_1074		0.695891	-0.170706	2.53225	-0.0674126	0.946253	NA	1.19589	0	1.01488	0.837943	1.12663	0
SPD_1075		545.868	0.443982	0.122381	3.62788	0.000285763	0.000972189	519.015	458.427	411.028	571.477	632.042	683.222
SPD_1076	srtA	3773.69	0.0137032	0.0707859	0.193587	0.846499	0.89675	3952.4	3828.93	3489.17	3885.54	3573.69	3912.43
SPD_1077	gyrA	33550.2	0.0190866	0.0434829	0.438944	0.660702	0.754484	33297.1	33342.3	33345	33244.5	33801.3	34271.1
SPD_1078	ldh	114017	-0.0744393	0.0417659	-1.7823	0.0747007	0.138207	117810	116443	116619	109963	111203	112061
SPD_1079		10758.2	0.267471	0.0687375	3.8912	9.97509e-05	0.000377285	10468.8	9515.74	9311.56	12039.6	10928.4	12285.5
SPD_1080		2914.93	0.265396	0.0811596	3.27004	0.00107531	0.00318856	2792.39	2646.11	2506.76	3083.63	2950.66	3510.01
SPD_1081		115.145	0.40438	0.226158	1.78804	0.0737697	0.13713	83.712	116.057	97.4289	126.529	111.537	155.603
SPD_1082		65.7975	0.336879	0.278699	1.20875	0.226757	0.341696	62.1861	55.1273	56.8335	56.9801	86.7509	76.9071
SPD_1083	vicX	6927.1	0.0353719	0.0719467	0.49164	0.622974	0.730241	6540.3	7142.37	6841.33	6392.66	7134.98	7510.97
SPD_1084		13994	0.0473687	0.051459	0.920512	0.357305	0.485424	14260.9	13229.6	13804.5	14030.5	14224.9	14413.8
SPD_1085		8688.24	0.0307843	0.0531324	0.579389	0.562327	0.680781	8676.15	8378.38	8733.08	8548.69	8684.1	9109.02
SPD_1086	mutY	8626.49	-0.0570876	0.0557471	-1.02405	0.305813	0.430639	8567.33	8650.15	9173.54	8266.3	8340.48	8761.15
SPD_1087	fhs	6169.32	0.229683	0.0533761	4.30311	1.68417e-05	7.47969e-05	5706.77	5759.35	5569.68	6521.71	6888.25	6570.19
SPD_1088	coaB	3388.88	0.020018	0.0604177	0.331327	0.740398	0.817031	3454.91	3237.03	3406.97	3458.19	3301.04	3475.13
SPD_1089	coaC	3178.34	0.103228	0.067483	1.52969	0.126094	0.213391	3160.73	2841.47	3193.84	3366.02	3253.72	3254.24
SPD_1090		5634.96	0.19913	0.0720504	2.76376	0.00571404	0.0142343	5416.17	4983.7	5344.38	6385.12	5486.71	6193.71
SPD_1091		1430.24	0.150312	0.0797265	1.88535	0.0593828	0.113614	1419.52	1348.2	1301.08	1595.44	1500.68	1416.52
SPD_1092		1548.91	-0.105665	0.0782777	-1.34987	0.177058	0.282344	1627.6	1512.61	1676.59	1535.95	1536.73	1404
SPD_1093		2265.9	0.0678265	0.0621069	1.09209	0.274792	0.398094	2218.37	2219.6	2201.28	2390.65	2264.54	2300.95
SPD_1094		489.486	-0.121072	0.120671	-1.00332	0.315704	0.44046	473.571	537.733	519.621	493.548	408.968	503.473
SPD_1095		332.695	-0.0965719	0.133181	-0.725117	0.46838	0.601721	303.755	356.877	370.433	342.718	312.078	310.311
SPD_1096	uvrB	4957.54	0.00175616	0.058658	0.0299389	0.976116	0.983632	4796.7	5192.6	4871.44	4953.92	5089.01	4841.57
SPD_1097		1549	0.348076	0.0895601	3.88651	0.000101695	0.000383163	1307.1	1454.59	1326.45	1596.28	1696.71	1912.84
SPD_1098		41305.8	-0.613564	0.173644	-3.53346	0.000410161	0.00134191	53261.2	47672.5	48944.8	39840.8	31042.2	27073.1
SPD_1099		22356.9	-0.581214	0.186977	-3.10848	0.00188051	0.00532676	28413.1	24640.9	27348.1	21977.6	17332.2	14429.9
SPD_1100	zwf	25861.1	-0.247856	0.0798663	-3.10339	0.0019132	0.00541155	29509.7	26709.6	28015.9	26734.6	21991.9	22204.7
SPD_1101	ftsY	6722.15	-0.344894	0.0547363	-6.301	2.95727e-10	2.83177e-09	7323.61	7633.68	7604.52	5725.66	6137.91	5907.54
SPD_1102		4460.14	-0.360973	0.0617852	-5.84239	5.14577e-09	4.19135e-08	5069.36	4794.14	5185.04	4071.56	3759.58	3881.13
SPD_1103		2841.45	-0.359868	0.0620222	-5.80224	6.54362e-09	5.2216e-08	3276.73	3066.82	3240.52	2557.4	2451.56	2455.66
SPD_1104	smc	14828.2	-0.246793	0.0465616	-5.30035	1.15579e-07	7.31877e-07	15995	16026.6	16257.4	13661.8	13772	13256.6
SPD_1105	rnc	299.848	-0.465633	0.127841	-3.64228	0.000270234	0.000930647	339.632	364.614	338.971	248.869	251.24	255.761
SPD_1106		34.3256	-0.680145	0.41627	-1.63391	0.102279	0.180877	46.6396	46.423	33.4912	30.1659	34.9257	14.3083
SPD_1107	guaC	10284.1	-0.403019	0.0911513	-4.42143	9.80489e-06	4.55012e-05	11250.9	12004.2	11877.2	9720.13	9424.3	7427.8
SPD_1108		527.777	0.593414	0.104775	5.66368	1.4816e-08	1.10584e-07	417.364	401.365	443.504	610.86	630.916	662.653
SPD_1109		789.182	0.536457	0.109548	4.89699	9.73155e-07	5.35452e-06	684.047	586.09	664.749	982.907	820.19	997.11
SPD_1110		24.95	-0.569076	0.459594	-1.23822	0.215636	0.329668	39.4642	29.0144	21.3126	18.4347	14.6463	26.8281
SPD_1111		2.6166	-0.296382	1.29556	-0.228767	0.81905	0.878578	3.58766	1.93429	3.04465	0.837943	4.50654	1.78854
SPD_1112		355.889	-0.264004	0.134698	-1.95997	0.0499998	0.0973707	332.456	411.037	421.177	339.367	307.571	323.725
SPD_1113		953.722	0.0671173	0.0993173	0.675786	0.499176	0.628815	997.369	943.934	855.547	1072.57	914.828	938.088
SPD_1114		4.8888	3.75282	1.44968	2.58872	0.00963334	0.0228109	0	1.93429	0	11.7312	2.25327	13.414
SPD_1115	leuB	1668.42	0.0259204	0.0699827	0.370382	0.711098	0.794471	1596.51	1643.18	1720.23	1662.48	1655.03	1733.09
SPD_1116	leuA	1713.74	0.000113455	0.076784	0.00147759	0.998821	0.998821	1600.1	1804.69	1734.44	1773.92	1737.27	1632.04
SPD_1117		723.071	-0.13809	0.106851	-1.29237	0.19623	0.306443	813.203	722.457	737.821	737.389	717.666	609.891
SPD_1118	cutC	6258.99	-0.195607	0.0527249	-3.70995	0.000207304	0.000727974	6682.61	6765.18	6598.77	5898.28	5968.91	5640.15
SPD_1119		1870.19	-0.324373	0.0920393	-3.52428	0.00042463	0.00138463	2073.67	2244.74	1918.13	1478.97	1760.93	1744.72
SPD_1120	topA	27466.5	-0.183384	0.0489837	-3.74377	0.000181278	0.000643488	28822.1	28891.5	29912.7	25475.1	26581.8	25115.5
SPD_1121		2007.49	-0.073141	0.0676927	-1.08049	0.279926	0.401837	2085.63	2129.65	1960.76	2005.2	1923.17	1940.56
SPD_1122		160.077	0.682948	0.169304	4.03385	5.48714e-05	0.000219374	121.98	123.795	122.801	197.754	198.288	195.845
SPD_1123	licC	8998.18	0.220317	0.065437	3.36686	0.000760283	0.00234291	8578.09	7950.9	8411.36	10425.7	9408.53	9214.55
SPD_1124	licB	12904.4	0.287763	0.047021	6.11989	9.36427e-10	8.43214e-09	11811.8	11396.8	11657	13984.4	14285.7	14290.4
SPD_1125	pck	8282.29	0.316555	0.0626146	5.0556	4.29033e-07	2.51489e-06	7782.83	7263.26	7089.98	9653.1	8756.21	9148.37
SPD_1126		11959.4	0.393609	0.045676	8.6174	6.84937e-18	1.38611e-16	10229.6	10423.9	10359.9	13687	13553.4	13502.6
SPD_1127	ispD	9128.49	0.424739	0.0626942	6.77477	1.24605e-11	1.39771e-10	8031.57	7688.8	7666.43	11219.2	9907.63	10257.3
SPD_1128		7568.92	-0.1844	0.0801717	-2.30006	0.0214446	0.0462084	8648.65	7397.69	8114	7754.32	6537.86	6960.99
SPD_1129	licD1	2624.4	-0.135419	0.0867701	-1.56067	0.118602	0.203688	2928.73	2601.62	2715.83	2794.54	2293.83	2411.84
SPD_1130	licD2	4691.52	-0.0927348	0.0645153	-1.43741	0.150602	0.24843	5052.62	4590.07	4887.68	4772.92	4373.6	4472.24
SPD_1131	carB	52550.2	-0.544995	0.0778224	-7.00306	2.50429e-12	3.0159e-11	60270.3	63427.3	63379.5	37875.8	42765.9	47582.3
SPD_1132	carA	14133.7	-0.458692	0.0848948	-5.40306	6.55119e-08	4.35932e-07	15440.1	17007.2	16636	10386.3	12039.2	13293.3
SPD_1133	pyrB	10360	-0.416204	0.0734201	-5.6688	1.43803e-08	1.07743e-07	11541.5	11850.4	12138	7924.42	9141.52	9564.21
SPD_1134	pyrR	5631.53	-0.439744	0.0818178	-5.37468	7.67205e-08	5.03687e-07	6265.25	6496.31	6687.07	4260.94	4731.87	5347.73
SPD_1135	nth	4982.96	0.0658658	0.0649828	1.01359	0.310779	0.434515	4672.33	5101.69	4830.85	4797.22	5192.66	5303.02
SPD_1136		3512.24	-0.0106745	0.0614024	-0.173846	0.861987	0.907768	3445.35	3438.2	3693.16	3559.58	3387.79	3549.35
SPD_1137		723.044	0.127784	0.112781	1.13303	0.257202	0.375382	717.532	728.26	629.228	845.484	673.728	744.032
SPD_1138	htpX	15550.5	0.0662821	0.0558055	1.18773	0.234938	0.352318	15069.4	15609.7	14898.5	15039.4	16257.3	16428.6
SPD_1139	lemA	12390.6	-0.0409906	0.0627925	-0.652794	0.513889	0.641707	13212.1	12395.9	12096.4	12782	11453.4	12403.5
SPD_1140	gidB	3661.93	-0.234635	0.0691221	-3.3945	0.000687531	0.00214226	4068.4	3828.93	3983.42	3626.62	3175.98	3288.23
SPD_1141	uraA	15571.3	-0.699462	0.0563977	-12.4023	2.53848e-35	1.08327e-33	18605.6	19874.8	19338.6	11308	11941.2	12359.7
SPD_1142	ffh	9814.27	-0.00882487	0.052642	-0.167639	0.866867	0.912418	9886.39	9993.51	9650.53	9694.16	10174.6	9486.41
SPD_1143		553.281	-0.0873069	0.110629	-0.78919	0.430001	0.563103	550.108	636.381	522.665	526.228	544.165	540.138
SPD_1144		725.94	0.134432	0.0929364	1.4465	0.148038	0.244611	673.284	698.279	705.344	753.31	718.793	806.631
SPD_1145		8004.69	-0.0692809	0.0642525	-1.07826	0.280917	0.402512	8375.99	7719.75	8497.62	8282.22	7592.39	7560.15
SPD_1146		4068.32	0.0758372	0.0555917	1.36418	0.17251	0.276891	3850.75	3940.15	4092.01	4167.93	4194.46	4164.61
SPD_1147		27.0251	-0.472062	0.430889	-1.09555	0.273274	0.396187	33.4848	29.0144	31.4614	23.4624	30.4191	14.3083
SPD_1148	rplS	51942.4	-0.272614	0.0626506	-4.35133	1.35314e-05	6.13446e-05	53301.8	60006.5	57192.8	45091.4	49583.2	46478.7
SPD_1149	crcB1	823.988	0.388305	0.109397	3.5495	0.000385964	0.0012755	794.068	695.377	654.6	1027.32	846.103	926.463
SPD_1150	crcB2	309.368	0.641679	0.155472	4.12729	3.6706e-05	0.000151366	191.342	264.998	266.914	346.908	398.829	387.218
SPD_1151		398.815	0.426134	0.132551	3.21488	0.001305	0.00379512	314.518	393.628	312.584	483.493	428.121	460.549
SPD_1152	fld	5574.65	-0.219203	0.0722613	-3.03347	0.00241756	0.00662804	5710.36	6311.59	5965.49	4768.73	5562.2	5129.53
SPD_1153		4614.58	0.230666	0.0564333	4.08741	4.36216e-05	0.000177286	4067.21	4283.49	4387.34	5007.54	4935.79	5006.12
SPD_1154	rpmE	86347.2	-0.278282	0.0520564	-5.34577	9.00337e-08	5.85219e-07	94146.1	93093.5	96704.2	75388.9	81969.5	76781
SPD_1155		65.1038	-0.0689218	0.30385	-0.226828	0.820557	0.878936	80.1244	64.7987	55.8186	84.6322	50.6986	54.5504
SPD_1156		149.537	-0.216783	0.190411	-1.1385	0.254913	0.37315	182.971	165.382	133.965	134.071	147.589	133.246
SPD_1157		67.6765	0.195225	0.255754	0.763332	0.445265	0.578079	62.1861	59.963	66.9823	71.2251	77.7378	67.9644
SPD_1158	gdhA	41582.7	-0.534599	0.0614255	-8.70321	3.2263e-18	6.73748e-17	49561.1	48913.4	49124.4	35432.4	35315.5	31149.2
SPD_1159		641.003	0.0500623	0.142443	0.351455	0.725247	0.806606	755.8	627.677	508.457	700.52	575.71	677.856
SPD_1160		3365.55	0.0405871	0.086456	0.469454	0.638745	0.741488	3560.15	3417.89	2979.7	3720.46	3162.46	3352.61
SPD_1161		66.3191	0.200346	0.260565	0.768892	0.441958	0.574545	58.5984	63.8316	62.9228	77.9287	63.0916	71.5415
SPD_1162		109.361	0.531614	0.211206	2.51704	0.0118345	0.0274276	100.454	81.2402	87.28	127.367	119.423	140.4
SPD_1163		237.775	0.500052	0.152682	3.27512	0.00105617	0.0031413	185.362	216.64	187.754	267.304	307.571	262.021
SPD_1164	cdd-2	277.324	0.447693	0.16035	2.79197	0.00523878	0.0132181	276.25	233.082	195.873	309.201	296.305	353.236
SPD_1165		1487.81	0.229968	0.104217	2.20663	0.02734	0.0572769	1476.92	1443.95	1189.44	1566.95	1469.13	1780.49
SPD_1166		6296.92	0.311345	0.0806841	3.85882	0.000113937	0.000424398	6234.15	5228.39	5402.23	7136.76	6435.34	7344.63
SPD_1167		6486.02	0.0873434	0.0832472	1.0492	0.294084	0.417115	6914.61	6033.05	5925.91	6814.15	6028.62	7199.76
SPD_1168		1341.07	0.108378	0.101769	1.06494	0.286905	0.409317	1368.09	1326.92	1179.3	1359.98	1242.68	1569.44
SPD_1169		2215.06	0.0599663	0.0953902	0.628642	0.529584	0.656308	2439.61	2107.41	1963.8	2357.13	2039.21	2383.23
SPD_1170		5234.26	0.0658512	0.0947582	0.694939	0.487093	0.618077	5771.35	4850.23	4727.33	5713.93	4702.57	5640.15
SPD_1171		1422.66	0.0184476	0.0899404	0.20511	0.837487	0.891049	1479.31	1492.3	1270.63	1419.47	1348.58	1525.62
SPD_1172	nanE-2	81.9013	0.0372915	0.243706	0.153018	0.878384	0.91863	89.6915	74.4702	78.1461	77.0907	96.8906	75.1186
SPD_1173		745.285	-0.195234	0.101695	-1.9198	0.0548837	0.105624	831.141	821.106	736.806	739.903	630.916	711.838
SPD_1174		4.08023	-0.557761	1.03429	-0.539268	0.589702	0.703271	4.78354	4.83573	5.07442	4.18971	1.12663	4.47134
SPD_1175		890.026	0.496435	0.115516	4.29752	1.72717e-05	7.63612e-05	777.326	724.392	715.493	1025.64	890.042	1207.26
SPD_1176		504.548	0.389237	0.134873	2.88595	0.00390231	0.0101574	447.261	473.901	390.73	579.018	484.453	651.922
SPD_1177		1098.29	0.46523	0.119275	3.90047	9.60068e-05	0.000365235	1085.86	892.675	792.624	1328.14	1135.65	1354.82
SPD_1178		1219.64	0.596054	0.0918024	6.49279	8.42588e-11	8.61459e-10	1012.92	973.915	928.619	1426.18	1353.09	1623.1
SPD_1179		1861.98	0.855581	0.122019	7.01185	2.35184e-12	2.86749e-11	1425.5	1373.35	1179.3	2224.74	2061.74	2907.27
SPD_1180		34.4233	0.773602	0.379221	2.03997	0.0413529	0.0821616	31.093	27.0801	18.2679	48.6007	43.9388	37.5593
SPD_1181		0	NA	NA	NA	NA	NA	0	0	0	0	0	0
SPD_1182		32.1924	0.182474	0.383774	0.475473	0.63445	0.737885	22.7218	31.9158	35.5209	28.49	36.0523	38.4536
SPD_1183		12.0786	0.289688	0.60674	0.47745	0.633042	0.737484	10.763	7.73716	14.2084	15.083	11.2663	13.414
SPD_1184		4.69756	-0.767789	1.06619	-0.720122	0.47145	0.604615	3.58766	1.93429	12.1786	4.18971	4.50654	1.78854
SPD_1185		4.11091	-0.988616	1.28058	-0.772005	0.440111	0.572904	8.3712	0	8.11907	5.02766	2.25327	0.894269
SPD_1186		6.66706	-0.250225	1.11249	-0.224922	0.82204	0.879174	1.19589	19.3429	1.01488	2.51383	7.88644	8.04842
SPD_1187	rplL	54038.2	-0.501496	0.0508505	-9.86218	6.07182e-23	1.75279e-21	63178.7	62546.2	64281.7	43361	46889.4	43972.1
SPD_1188	rplJ	117784	-0.534923	0.0463859	-11.532	9.09681e-31	3.43404e-29	138624	136601	142895	96490.8	98071.3	94024.3
SPD_1189		4.79267	-0.088112	1.24352	-0.0708567	0.943512	0.96104	0	12.5729	2.02977	3.35177	9.01308	1.78854
SPD_1190		6372.72	0.536765	0.0639845	8.389	4.90315e-17	9.43616e-16	5156.66	5056.23	5389.03	7124.19	7475.22	8035.01
SPD_1191		4332.74	0.161384	0.0618905	2.60757	0.00911862	0.0217781	4330.3	3931.44	4012.85	4692.48	4569.63	4459.72
SPD_1192		4031.07	0.153069	0.0544931	2.80896	0.00497024	0.0125729	3793.35	3770.9	3889.04	4317.92	4167.42	4247.78
SPD_1193	msrAB1	14410.7	0.0913031	0.0495323	1.8433	0.0652848	0.122871	13838.8	13725.7	14297.7	14563.4	15297.4	14741.1
SPD_1194	thrB	9373.29	-0.0260229	0.0596863	-0.435995	0.66284	0.756485	9283.66	9414.19	9671.84	8733.04	9801.72	9335.27
SPD_1195	hom	12022.1	-0.0409346	0.0505669	-0.809512	0.418221	0.549509	11878.7	12381.4	12314.6	11486.5	12089.9	11981.4
SPD_1196	mecA	6091.95	0.00610131	0.0593584	0.102788	0.918131	0.947079	6157.62	6223.58	5858.92	6295.46	5792.03	6224.11
SPD_1197		5960.28	-0.0531914	0.0648643	-0.820041	0.412193	0.542679	6334.61	6072.7	5807.17	6176.47	5511.5	5859.25
SPD_1198		11839.8	-0.10568	0.0710396	-1.48762	0.136852	0.229215	12733.8	11893	12196.9	12580.9	10727.8	10906.5
SPD_1199		5880.9	-0.0685576	0.057936	-1.18333	0.236677	0.353844	6283.19	5958.58	5823.4	5941.85	5592.62	5685.76
SPD_1200		6257.77	-0.0660205	0.0632615	-1.04361	0.296665	0.420168	6633.58	6249.69	6322.73	6535.11	5932.86	5872.66
SPD_1201	licD3	6870.07	-0.116957	0.0594207	-1.96828	0.0490356	0.095969	7348.72	7064.99	7033.15	6932.3	6588.56	6252.73
SPD_1202	psr	9125.41	0.228453	0.0507051	4.50551	6.62128e-06	3.20928e-05	8442.96	8392.88	8378.88	10198.6	9719.48	9619.65
SPD_1203		6548.67	0.31783	0.0573207	5.54477	2.94345e-08	2.07096e-07	5999.76	5732.27	5762.51	7479.47	6910.78	7407.23
SPD_1204	aroK	1330.4	0.330476	0.0801612	4.12264	3.74555e-05	0.000153818	1085.86	1221.5	1226.99	1454.67	1466.88	1526.52
SPD_1205	aroA	8116.56	0.30498	0.0542318	5.62363	1.86985e-08	1.35945e-07	7010.28	7392.86	7379.22	8658.46	9137.01	9121.54
SPD_1206		1466.95	0.155997	0.0730198	2.13637	0.0326494	0.0665642	1444.63	1329.82	1390.39	1590.41	1533.35	1513.1
SPD_1207	tyrA	6404.91	0.13026	0.0565974	2.30151	0.0213626	0.0460822	6015.31	6162.65	6166.43	6551.87	7042.6	6490.6
SPD_1208	aroC	6345.05	0.0999697	0.0751592	1.33011	0.183483	0.290232	5644.58	6347.37	6379.56	6044.92	7007.67	6646.21
SPD_1209	aroB	5265.55	0.106166	0.0534857	1.98495	0.0471504	0.0924638	5053.81	5044.63	5115.01	5332.67	5642.19	5404.96
SPD_1210	aroE	3358.03	0.0199078	0.0611574	0.325517	0.74479	0.819519	3307.82	3400.48	3296.34	3527.74	3377.65	3238.15
SPD_1211	aroD	3342.41	-0.118907	0.0689234	-1.72521	0.0844903	0.154715	3326.96	3768	3343.03	3148.15	3243.58	3224.73
SPD_1212		9896.21	-0.216394	0.0573337	-3.77429	0.000160467	0.000581173	10343.2	11174.4	10391.4	9360.66	9302.62	8804.97
SPD_1213		178.605	0.430518	0.17294	2.48941	0.0127956	0.0292748	154.269	143.137	159.337	187.699	193.781	233.404
SPD_1214		70.896	0.52234	0.267577	1.95211	0.0509247	0.0988776	64.5778	55.1273	54.8037	67.0354	93.5107	90.3212
SPD_1215	amy	2261.89	0.283337	0.0657881	4.30681	1.65626e-05	7.37243e-05	2017.46	2032.94	2070.36	2374.73	2484.23	2591.59
SPD_1216	alaS	28230.8	-0.538997	0.0552832	-9.74974	1.84941e-22	4.97313e-21	33747.9	32998	33584.5	23675.2	23779.9	21599.3
SPD_1217		3181.39	-0.55524	0.0663943	-8.36278	6.12599e-17	1.16751e-15	3725.19	3747.69	3883.96	2653.76	2675.76	2402.01
SPD_1218	potD	6364.56	-0.21157	0.0583066	-3.62858	0.000284986	0.00097159	6668.26	6804.83	7017.92	6168.09	5897.93	5630.32
SPD_1219	potC	4846.41	-0.28939	0.0531601	-5.44375	5.21699e-08	3.51923e-07	5251.14	5330.9	5408.32	4268.48	4454.71	4364.93
SPD_1220	potH	4111.69	-0.18644	0.0647163	-2.88089	0.0039656	0.0102427	4436.74	4141.32	4554.8	4027.15	3790	3720.16
SPD_1221	potA	6573.54	-0.175808	0.0552308	-3.18315	0.00145682	0.00421169	6817.75	6998.26	7101.14	6067.54	6444.35	6012.17
SPD_1222	murB	3971.48	-0.22805	0.0659472	-3.45806	0.000544071	0.00173378	4215.5	4376.33	4258.45	3545.33	3937.59	3495.7
SPD_1223		2994.52	-0.0543436	0.0654158	-0.830741	0.40612	0.536122	2978.95	3028.13	3147.15	2955.42	2779.41	3078.07
SPD_1224	budA	866.151	0.111684	0.091141	1.2254	0.220426	0.335423	791.677	901.379	803.788	874.812	893.422	931.828
SPD_1225		1449.71	0.270619	0.0703478	3.84687	0.000119636	0.000443941	1290.36	1328.86	1323.41	1584.55	1543.49	1627.57
SPD_1226		2652.36	0.115431	0.0589452	1.95828	0.0501968	0.0976575	2574.74	2523.28	2542.28	2818.84	2718.57	2736.46
SPD_1227		11380.8	0.0479661	0.0668612	0.717398	0.473128	0.605444	10448.5	11482.9	11638.7	11047.4	12360.3	11307.1
SPD_1228		19705.6	0.0347105	0.0568653	0.610398	0.541598	0.664583	19251.4	18530.5	20623.5	20176	20194.9	19457.5
SPD_1229		21805.4	0.063215	0.0580723	1.08856	0.276349	0.398877	20757	20527.7	22696.9	22435.1	22824.5	21591.2
SPD_1230		17828	0.0321018	0.0622372	0.515799	0.605995	0.716176	16903.9	18124.3	17855.9	16924.8	19196.7	17962.3
SPD_1231		15109.5	0.0668132	0.0499723	1.33701	0.181221	0.287614	14342.3	14651.3	15283.1	15398	15715.4	15267
SPD_1232		12054	0.0176007	0.0456227	0.385789	0.699653	0.786609	11930.2	12142.5	11868.1	12117.5	12147.4	12118.2
SPD_1233		2179.83	-0.220025	0.0766298	-2.87127	0.00408825	0.0105042	2184.88	2339.52	2509.81	1911.35	2103.43	2029.99
SPD_1234		365.208	-0.094021	0.139792	-0.672579	0.501215	0.629485	388.663	403.299	337.956	322.608	407.842	330.88
SPD_1235		10.2714	0.261802	0.652048	0.401507	0.688047	0.777255	7.17532	10.6386	10.1488	9.21737	10.1397	14.3083
SPD_1236	spx	3909.24	-0.212445	0.0617772	-3.43888	0.000584119	0.00184049	4435.54	3989.47	4167.11	3648.4	3598.47	3616.42
SPD_1237		6052.86	0.0337199	0.069673	0.483973	0.628405	0.733388	6304.71	5816.41	5829.49	6610.53	5744.71	6011.28
SPD_1238		4208.95	0.0326899	0.0698394	0.468072	0.639733	0.742196	4006.22	4212.88	4260.48	3985.25	4604.56	4184.28
SPD_1239		4105.96	0.0116865	0.057261	0.204091	0.838282	0.891413	3972.73	4091.02	4201.62	4007.04	4223.75	4139.57
SPD_1240		6589.85	0.0150942	0.0552024	0.273434	0.78452	0.85272	6535.52	6831.91	6297.35	6609.69	6715.87	6548.73
SPD_1241		1795.42	0.259022	0.0781415	3.31479	0.000917127	0.00276972	1527.15	1775.68	1598.44	1931.46	2018.93	1920.89
SPD_1242		3936.94	0.156758	0.0659442	2.37714	0.0174477	0.0384397	3759.87	3484.62	3925.57	4216.53	4230.51	4004.54
SPD_1243	lgt	6278.8	0.157763	0.0523948	3.01105	0.00260345	0.00708818	5875.39	6079.47	5850.81	6452.16	6707.98	6707.02
SPD_1244	hprK	5290.95	0.181107	0.0571217	3.17054	0.00152155	0.00437947	4735.71	5183.9	4955.68	5594.94	5652.33	5623.16
SPD_1245	rpsU	6728.37	0.277835	0.0578028	4.8066	1.53517e-06	8.25625e-06	6034.44	6122.03	6089.3	6959.95	7494.38	7670.15
SPD_1246	nagB	40643	0.562163	0.0614849	9.14311	6.06835e-20	1.40143e-18	31859.6	33322	33287.2	46003.9	47100.1	52285.2
SPD_1247	queA	6222.32	-0.230694	0.0553026	-4.17149	3.02609e-05	0.000127199	6644.34	6711.99	6796.68	5631.81	5994.82	5554.3
SPD_1248		1198.51	0.0795256	0.0757919	1.04926	0.294057	0.417115	1151.64	1198.29	1145.8	1191.55	1234.79	1268.97
SPD_1249		3729.18	0.15753	0.0648901	2.42765	0.0151971	0.0342109	3738.34	3312.47	3529.77	4007.04	3855.34	3932.1
SPD_1250	nadE	5408.34	0.214349	0.0589321	3.63722	0.000275599	0.000945805	5163.84	4808.65	5052.09	5728.18	5646.69	6050.62
SPD_1251	pncB	6966.06	0.276481	0.0614369	4.50024	6.78774e-06	3.24984e-05	6619.23	6225.51	6057.84	7250.72	7763.64	7879.4
SPD_1252		434.8	0.750357	0.128213	5.8524	4.84518e-09	3.96295e-08	352.786	293.045	327.807	497.738	532.898	604.526
SPD_1253		21.1475	0.641943	0.455067	1.41066	0.158346	0.258167	17.9383	17.4086	14.2084	23.4624	27.0392	26.8281
SPD_1254		270.021	0.52562	0.152317	3.45082	0.000558891	0.00177813	222.435	235.983	206.021	297.47	290.672	367.545
SPD_1255		131.414	-0.00990602	0.217026	-0.0456444	0.963594	0.974969	144.702	141.203	110.622	158.371	109.284	124.303
SPD_1256		2043.19	-0.575505	0.114086	-5.0445	4.54702e-07	2.65649e-06	2518.54	2297.94	2516.91	1571.98	1978.37	1375.39
SPD_1257		0.360505	-2.0456	3.83052	-0.534027	0.593323	NA	1.19589	0.967145	0	0	0	0
SPD_1258		8975.51	-0.614658	0.100377	-6.1235	9.15437e-10	8.31946e-09	10456.8	10820.4	11295.7	6654.1	8482.43	6143.63
SPD_1259		1228.23	-0.0504273	0.129872	-0.388283	0.697806	0.785112	1493.66	1171.21	1086.94	1405.23	1105.23	1107.11
SPD_1260		1828.28	-0.0148405	0.137375	-0.108029	0.913972	0.945433	2202.82	1706.04	1607.58	2171.95	1488.28	1793.01
SPD_1261		4.93579	-0.121288	1.06813	-0.113552	0.909593	0.942807	4.78354	8.70431	2.02977	10.0553	2.25327	1.78854
SPD_1262		1454.67	-0.0578953	0.1098	-0.527279	0.598	0.710577	1591.72	1452.65	1410.69	1602.15	1181.84	1488.96
SPD_1263		80.6235	0.209972	0.24004	0.874737	0.381717	0.509042	80.1244	69.6344	75.1014	95.5254	76.6112	86.7441
SPD_1264		60.3243	-0.0557706	0.351695	-0.158577	0.874003	0.916489	89.6915	56.0944	39.5805	72.0631	42.8121	61.7046
SPD_1265		22.9392	0.830746	0.53255	1.55994	0.118774	0.203806	22.7218	8.70431	18.2679	15.9209	32.6724	39.3478
SPD_1266		20.3264	0.926736	0.502728	1.84341	0.0652685	0.122871	7.17532	19.3429	15.2233	26.8142	24.786	28.6166
SPD_1267		811.947	3.46928	0.182142	19.0471	6.9411e-81	6.81269e-79	167.424	115.09	122.801	1432.88	1132.27	1901.22
SPD_1268		3.74298	1.39797	1.19197	1.17282	0.240867	0.358742	1.19589	3.86858	1.01488	6.70354	7.88644	1.78854
SPD_1269		1.75456	1.34025	1.80091	0.74421	0.45675	NA	0	2.90144	0	3.35177	3.3799	0.894269
SPD_1270		1.11419	0.251295	2.3341	0.107662	0.914264	NA	0	0	3.04465	2.51383	1.12663	0
SPD_1271		1.14074	-1.51355	1.98685	-0.761785	0.446189	NA	1.19589	2.90144	1.01488	0.837943	0	0.894269
SPD_1272		17.5473	0.112528	0.544293	0.206742	0.836212	0.890175	26.3095	14.5072	10.1488	21.7865	14.6463	17.8854
SPD_1273		4.87303	-0.781045	1.04048	-0.750656	0.45286	0.58523	2.39177	6.77002	9.13395	0.837943	5.63317	4.47134
SPD_1274	guaA	29144.7	-0.194388	0.0554669	-3.50458	0.000457329	0.00147411	29935.4	32291	31084.9	25977.9	28163.6	27415.6
SPD_1275		4.12021	0.707181	1.10651	0.63911	0.522751	0.649901	2.39177	0.967145	6.0893	5.8656	2.25327	7.15415
SPD_1276		1552.67	-0.0295032	0.084819	-0.347837	0.727962	0.80871	1444.63	1682.83	1575.1	1435.4	1607.71	1570.34
SPD_1277		1548.9	-0.0449302	0.0721436	-0.622788	0.533424	0.658373	1551.06	1536.79	1629.9	1529.25	1580.67	1465.71
SPD_1278	cppA	2431.7	-0.0511349	0.0749467	-0.682284	0.495059	0.624953	2529.3	2553.26	2344.38	2425.84	2209.33	2528.1
SPD_1279		717.186	0.201822	0.117537	1.71709	0.0859635	0.156973	776.13	613.17	614.005	728.172	739.073	832.564
SPD_1280		526.692	0.200832	0.121917	1.64729	0.099499	0.176278	492.705	533.864	443.504	511.145	552.051	626.883
SPD_1281		70.7691	0.330709	0.270098	1.2244	0.2208	0.335667	76.5367	56.0944	55.8186	67.8733	78.8644	89.4269
SPD_1282		277.802	0.110856	0.157921	0.70197	0.482698	0.614485	275.054	276.603	248.647	279.873	342.497	244.135
SPD_1283		124.275	0.0583213	0.224954	0.259259	0.795435	0.861721	145.898	98.6488	121.786	150.83	114.917	113.572
SPD_1284		0.978791	-0.353239	2.43913	-0.144822	0.884852	NA	2.39177	0.967145	0	2.51383	0	0
SPD_1285	def	7390.66	0.0920956	0.0740431	1.24381	0.213569	0.327018	6751.97	7529.22	7179.29	6917.22	8099.38	7866.88
SPD_1286		5418.99	-0.271315	0.057874	-4.68804	2.75841e-06	1.4478e-05	6023.68	5742.91	6015.22	5071.23	4965.08	4695.81
SPD_1287	trxB	6880.1	-0.108083	0.0566826	-1.90681	0.0565457	0.10861	6845.25	7474.1	7090.99	6473.11	6682.07	6715.07
SPD_1288		310.448	-0.0318919	0.126313	-0.252484	0.800667	0.865479	304.951	319.158	317.659	323.446	299.685	297.792
SPD_1289		4876.52	0.304337	0.0787732	3.86345	0.000111796	0.000418809	4203.54	4713.87	4172.19	4887.72	5574.59	5707.22
SPD_1290		12147.2	0.268462	0.0465973	5.76132	8.34596e-09	6.46752e-08	11155.2	10797.2	11108.9	13218.5	13361.9	13241.4
SPD_1291		1693.63	0.288114	0.088248	3.26482	0.00109533	0.00324303	1439.85	1708.95	1425.91	1900.45	1771.07	1915.52
SPD_1292	ogt	2928.77	0.186578	0.0575455	3.24226	0.00118585	0.00347956	2756.52	2739.92	2721.92	3047.6	3157.96	3148.72
SPD_1293		1943.45	0.177166	0.0821853	2.15569	0.031108	0.0638755	1729.25	1883.03	1857.24	1871.13	2210.46	2109.58
SPD_1294		9096.33	0.342938	0.0612226	5.60149	2.12516e-08	1.51697e-07	8148.77	8082.43	7832.87	10355.3	9473.87	10684.7
SPD_1295		21015.2	0.36909	0.0574965	6.41935	1.3686e-10	1.37069e-09	18756.3	18630.1	17641.7	24164.6	22344.6	24553.9
SPD_1296		2416.16	0.994066	0.101015	9.84076	7.51381e-23	2.13763e-21	1540.3	1763.11	1540.59	2778.62	3243.58	3630.73
SPD_1297		7258.02	1.01788	0.103503	9.83426	8.01562e-23	2.24781e-21	4757.23	5169.39	4468.53	8026.65	10029.3	11097
SPD_1298	nox	50436.9	-0.210472	0.0437974	-4.80557	1.54313e-06	8.27641e-06	54607.7	53192	54528.7	46099.4	46962.7	47230.8
SPD_1299		0.901612	0.679291	2.83959	0.239222	0.810934	NA	0	0	2.02977	0	3.3799	0
SPD_1300		403.255	0.434786	0.113644	3.82585	0.000130321	0.000479962	359.962	340.435	328.822	450.813	466.427	473.068
SPD_1301		268.268	0.524242	0.135049	3.88186	0.000103659	0.000389812	206.888	222.443	230.379	316.742	316.584	316.571
SPD_1302		745.788	0.452049	0.0925477	4.8845	1.0369e-06	5.68556e-06	676.872	604.466	609.945	854.701	846.103	882.643
SPD_1303		1760.02	-0.270761	0.0811495	-3.33657	0.000848179	0.00258136	1913.42	1966.21	1891.74	1580.36	1746.28	1462.13
SPD_1304	glyS	23280.9	-0.314421	0.0494526	-6.35803	2.04353e-10	1.98587e-09	25912.5	25317	26194.2	21286.3	20973.4	20002.1
SPD_1305	glyQ	9635.94	-0.359104	0.0542913	-6.6144	3.73053e-11	3.93711e-10	10999.8	10672.4	10814.6	8660.14	8639.04	8029.64
SPD_1306		1854.58	-0.412371	0.104366	-3.95119	7.77628e-05	0.000300489	2330.78	1971.04	2055.14	1839.28	1434.21	1497.01
SPD_1307		1976.61	-0.426305	0.0742809	-5.73909	9.51855e-09	7.24221e-08	2291.32	2241.84	2265.22	1733.7	1777.83	1549.77
SPD_1308		3236.41	0.0767278	0.0873554	0.87834	0.379759	0.50712	3099.74	3452.71	2897.49	3029.16	3324.7	3614.64
SPD_1309	pgdA	18743	-0.0765662	0.0547516	-1.39843	0.161984	0.263442	19835	19148.5	18739.8	17866.6	17707.3	19160.6
SPD_1310		2033.37	-0.0527721	0.0757733	-0.696447	0.486149	0.618071	2247.07	1951.7	2015.56	1975.03	1951.33	2059.5
SPD_1311		6351.04	-0.0295276	0.0501203	-0.589134	0.555771	0.676208	6516.38	6273.87	6458.72	6289.6	6302.4	6265.25
SPD_1312		8733.54	-0.0300738	0.0523666	-0.574294	0.565769	0.683029	8897.39	8705.27	8874.14	8954.25	8340.48	8629.7
SPD_1313		30.0927	0.15558	0.387647	0.401346	0.688165	0.777255	23.9177	30.9486	30.4465	36.8695	31.5458	26.8281
SPD_1314		0	NA	NA	NA	NA	NA	0	0	0	0	0	0
SPD_1315		0	NA	NA	NA	NA	NA	0	0	0	0	0	0
SPD_1316		157.859	-0.0681319	0.187707	-0.362969	0.716628	0.799934	161.445	182.79	141.069	169.264	135.196	157.391
SPD_1317		147.583	-0.0149946	0.215002	-0.0697416	0.944399	0.961045	184.166	133.466	128.89	165.075	118.297	155.603
SPD_1318	tuf	647308	-0.199221	0.0459914	-4.3317	1.47961e-05	6.64638e-05	692349	693811	689629	589887	624132	594042
SPD_1319		325.613	-0.0374573	0.140646	-0.266323	0.78999	0.85653	365.941	331.731	293.301	322.608	289.545	350.553
SPD_1320		27023.2	-0.34871	0.0482375	-7.22903	4.86455e-13	6.36607e-12	30006	30671.1	30139	23277.2	24644	23402.1
SPD_1321		5.29757	0.697486	1.03265	0.675433	0.4994	0.628815	8.3712	2.90144	1.01488	10.0553	6.75981	2.68281
SPD_1322		5.69096	1.02145	0.93666	1.09052	0.275482	0.398505	1.19589	4.83573	5.07442	4.18971	9.01308	9.83696
SPD_1323		1.66424	1.03845	2.14333	0.484504	0.628028	NA	1.19589	0	2.02977	0	6.75981	0
SPD_1324		2.05748	-1.74131	1.48644	-1.17146	0.241412	0.359281	3.58766	3.86858	2.02977	0.837943	1.12663	0.894269
SPD_1325		1.39709	0.0384451	1.98052	0.0194116	0.984513	NA	1.19589	0.967145	2.02977	4.18971	0	0
SPD_1326	pgm	46687.2	-0.124013	0.0455863	-2.72039	0.00652051	0.0161206	48268.4	49285.7	48520.6	44310.4	45904.7	43833.5
SPD_1327	bta	8814.05	0.117404	0.0708595	1.65686	0.0975479	0.173291	8628.32	8750.73	7988.15	8555.39	8995.05	9966.63
SPD_1328	aatB	3811.02	0.296097	0.0646477	4.58016	4.64624e-06	2.31486e-05	3434.58	3479.79	3350.13	4033.02	4082.93	4485.65
SPD_1329		2903.77	0.381549	0.0830176	4.596	4.30689e-06	2.16226e-05	2361.88	2481.69	2719.89	2972.18	3430.6	3456.35
SPD_1330		2424.63	0.432191	0.0835132	5.17512	2.27767e-07	1.38853e-06	1986.37	2100.64	2102.84	2466.9	2950.66	2940.36
SPD_1331		8891.91	0.11676	0.0494891	2.3593	0.0183095	0.0398907	8417.84	8651.11	8527.05	9074.08	9201.23	9480.15
SPD_1332		7659.41	0.0665615	0.0569367	1.16904	0.242386	0.360457	7713.47	7269.06	7469.55	7911.85	7479.73	8112.81
SPD_1333		11201.8	-0.268744	0.0517409	-5.19403	2.05793e-07	1.25848e-06	12339.2	11975.2	12410	10027.7	10553.2	9905.82
SPD_1334	atpC	19364.7	-0.061885	0.0819139	-0.755488	0.449956	0.582628	20541.7	20046	18749	17881.7	21558.2	17411.4
SPD_1335	atpD	82089.6	0.0277808	0.0645501	0.430376	0.666922	0.759378	76417.1	84494.6	82981	81109.5	88792.4	78743.1
SPD_1336	atpG	56537.5	0.0441167	0.0494356	0.892408	0.372174	0.500396	55275.1	54810	56933	58450.7	58619.9	55136.2
SPD_1337	atpA	100861	0.0340279	0.054176	0.6281	0.529939	0.656321	96973.2	99821	102217	101627	107118	97410.9
SPD_1338	atpH	15246.6	0.0800206	0.074794	1.06988	0.284674	0.406706	16073.9	13501.3	14900.5	16779.8	15044	15180.2
SPD_1339	atpF	17374.3	0.151057	0.0513318	2.94276	0.00325303	0.00867623	16430.3	16065.2	16899.8	18453.2	18767.5	17629.6
SPD_1340	atpB	33259	0.0382531	0.0540661	0.707524	0.479241	0.61048	33648.6	32071.5	32737.1	35460.9	33183.9	32452.1
SPD_1341	atpE	745.604	0.104742	0.117216	0.893575	0.371549	0.500054	650.562	842.383	660.689	729.01	811.177	779.803
SPD_1342		1526.6	0.237254	0.0815817	2.90818	0.00363537	0.00961755	1499.64	1356.9	1350.81	1705.21	1534.48	1712.53
SPD_1343		1938.75	0.0670443	0.0679239	0.98705	0.323618	0.448949	1884.72	1829.84	1965.83	1995.14	2036.96	1920
SPD_1344		671.347	-0.01041	0.0964119	-0.107975	0.914016	0.945433	685.243	642.184	695.195	667.84	632.042	705.578
SPD_1345	greA	10625	-0.0306056	0.0500479	-0.611525	0.540852	0.664388	10949.5	10390	10874.5	10609.2	10587	10339.5
SPD_1346		44612.1	-0.0799495	0.0439254	-1.82012	0.0687404	0.128757	45846.7	45779.8	45917.4	44111.8	43554.6	42462.6
SPD_1347		1956.92	0.0104511	0.065651	0.159191	0.873518	0.916489	1963.64	1913.01	1972.93	2010.22	1988.51	1893.17
SPD_1348		974.032	-0.0709351	0.086113	-0.823744	0.410085	0.540267	1023.68	980.685	988.497	943.523	1016.22	891.586
SPD_1349	murC	21744.5	-0.170514	0.0555738	-3.06825	0.00215315	0.00602083	22934.7	22216.3	23934	21334.9	20356	19690.9
SPD_1350		6344.52	-0.208255	0.0577111	-3.60857	0.00030789	0.00104026	6913.42	6686.84	6807.84	6209.99	5687.25	5761.78
SPD_1351		9281.44	-0.0803319	0.0523537	-1.53441	0.12493	0.212326	9191.58	9672.42	9752.02	8819.35	9202.35	9050.9
SPD_1352		509.777	0.175635	0.104999	1.67273	0.0943807	0.169041	477.159	471	487.144	511.983	575.71	535.667
SPD_1353		311.068	0.138517	0.139756	0.991138	0.321618	0.447757	272.662	312.388	302.435	289.09	331.231	358.602
SPD_1354		0	NA	NA	NA	NA	NA	0	0	0	0	0	0
SPD_1355		28.6739	1.01525	0.403645	2.5152	0.0118964	0.0275385	19.1342	15.4743	22.3274	38.5454	41.6855	34.8765
SPD_1356		88.2797	0.301326	0.256771	1.17352	0.240587	0.358597	59.7943	73.503	103.518	94.6875	98.0172	100.158
SPD_1357	aliB	1403.16	0.692273	0.0886685	7.80743	5.83672e-15	8.95116e-14	1005.74	1096.74	1114.34	1586.23	1736.14	1879.75
SPD_1358		10160.6	-0.0705226	0.0461346	-1.52863	0.126357	0.213459	10468.8	10362	10395.5	9865.94	10011.3	9860.21
SPD_1359	murE	5931.1	-0.18137	0.0534594	-3.39267	0.000692157	0.00215326	6292.75	6299.98	6319.68	5768.4	5403.34	5502.44
SPD_1360		3841.56	0.588721	0.084607	6.95831	3.4438e-12	4.0724e-11	2978.95	3242.84	2981.73	4078.27	4710.46	5057.09
SPD_1361		1941.32	-0.152455	0.0701262	-2.17401	0.0297046	0.0612502	2050.94	1986.52	2095.74	1943.19	1781.21	1790.33
SPD_1362		2108.08	-0.199556	0.0645937	-3.08941	0.00200556	0.00564027	2229.13	2226.37	2303.79	1952.41	2030.2	1906.58
SPD_1363	ppaC	15866.4	-0.133685	0.0451852	-2.9586	0.0030904	0.00827621	16612.1	16553.7	16637	15287.4	15245.6	14862.8
SPD_1364		206.064	-0.361439	0.157296	-2.29783	0.0215713	0.0464303	210.476	232.115	252.706	188.537	170.122	182.431
SPD_1365		6364.08	-0.0735981	0.0543901	-1.35315	0.176007	0.281124	6656.3	6434.42	6488.15	6287.92	6360.98	5956.73
SPD_1366		1684.62	-0.0779719	0.0889217	-0.87686	0.380563	0.507848	1722.08	1782.45	1682.68	1484	1837.54	1598.95
SPD_1367		16993.6	-0.098242	0.0485758	-2.02245	0.04313	0.0851753	17981.3	17657.2	17079.5	16754.7	16268.6	16220.3
SPD_1368	rpsR	23583.2	-0.415593	0.0664826	-6.25115	4.07452e-10	3.80871e-09	27766.1	24905.9	28196.5	19628.8	21453.4	19548.7
SPD_1369	ssb	7342.11	-0.595732	0.0794881	-7.49461	6.64946e-14	9.25737e-13	8489.6	9370.67	8645.8	5207.81	6367.74	5971.03
SPD_1370	rpsF	12425.6	-0.482445	0.0600086	-8.0396	9.01325e-16	1.47442e-14	14447.5	15040.1	13960.7	9814.82	10911.5	10378.9
SPD_1371	asnS	19969.7	-0.166594	0.0497628	-3.34776	0.000814689	0.00248801	20540.5	21359.4	21460.7	18790.9	19363.5	18303
SPD_1372		280.897	-0.215318	0.147572	-1.45907	0.144545	0.240136	270.27	321.092	312.584	227.92	281.659	271.858
SPD_1373	aspC	13788.9	-0.191845	0.0662748	-2.89469	0.00379534	0.00993367	14125.8	14660	15322.7	12592.6	13921.8	12110.2
SPD_1374		2406.29	-0.426538	0.0608092	-7.01436	2.31008e-12	2.83418e-11	2830.66	2736.05	2711.77	2047.93	2078.64	2032.67
SPD_1375		6577.51	-0.306333	0.0567692	-5.39611	6.81008e-08	4.50107e-07	7120.31	7529.22	7168.12	5648.57	5924.97	6073.87
SPD_1376		1274.92	0.430409	0.0928433	4.63587	3.55443e-06	1.84099e-05	1191.1	1026.14	1044.32	1589.58	1371.11	1427.25
SPD_1377		151.198	0.524478	0.191904	2.73302	0.00627562	0.0155543	124.372	129.597	118.741	187.699	146.463	200.316
SPD_1378		2799.94	-0.284063	0.0623401	-4.55667	5.19702e-06	2.55044e-05	2965.8	3082.29	3176.59	2575	2445.92	2554.03
SPD_1379		325.916	0.487299	0.150452	3.23891	0.00119986	0.00351542	260.703	314.322	238.498	340.205	379.676	422.095
SPD_1380		8300.35	0.5352	0.0494147	10.8308	2.46038e-27	8.78133e-26	6842.86	6661.7	6831.18	9710.92	9721.73	10033.7
SPD_1381	def-2	690.329	0.520178	0.0949496	5.47847	4.2903e-08	2.93444e-07	539.345	570.616	590.662	776.773	816.81	847.767
SPD_1382		3365.9	-0.15178	0.0690975	-2.1966	0.0280487	0.0583258	3396.32	3712.87	3517.59	3335.01	3250.34	2983.28
SPD_1383		21392.8	-0.305871	0.0660571	-4.63041	3.64947e-06	1.8656e-05	23623.5	23384.6	23948.2	20497.7	19493	17409.6
SPD_1384		9334.6	-0.122741	0.0543246	-2.2594	0.0238587	0.0505773	9977.28	9474.15	9743.9	9195.58	9046.88	8569.78
SPD_1385		11268.9	0.0106496	0.053272	0.199911	0.84155	0.892471	11112.2	11539	11029.8	11644	11432	10856.4
SPD_1386		4587.57	0.00553697	0.0535502	0.103398	0.917647	0.947079	4515.67	4634.56	4584.23	4609.52	4691.31	4490.12
SPD_1387	dapB	12818.9	-0.0116131	0.050212	-0.231282	0.817096	0.8784	12712.3	13292.4	12604.9	12867.4	12954	12482.2
SPD_1388		12455.6	-0.0129795	0.0540249	-0.24025	0.810136	0.872406	12379.8	12891.1	12260.8	11877	12813.2	12511.7
SPD_1389		3656.75	-0.104114	0.0606557	-1.71648	0.0860749	0.157031	3873.48	3840.53	3654.6	3642.54	3388.92	3540.41
SPD_1390		9245.5	0.0167378	0.0531559	0.314882	0.752852	0.824692	8897.39	9505.1	9169.48	9152.01	9564	9185.04
SPD_1391		5559.73	0.0565374	0.0548555	1.03066	0.3027	0.426868	5303.75	5605.57	5442.82	5837.95	5583.6	5584.71
SPD_1392		7201.38	-0.144562	0.0530586	-2.72457	0.00643845	0.0159378	7646.5	7487.64	7554.8	7058.83	6581.8	6878.72
SPD_1393		3399.59	-0.242221	0.0611293	-3.96244	7.41881e-05	0.000288951	3616.36	3695.46	3737.82	3030	3277.38	3040.51
SPD_1394		7845.98	0.182527	0.0519733	3.51195	0.000444836	0.00144095	7109.54	7434.44	7504.05	8169.1	8472.29	8386.45
SPD_1395		7983.66	0.213601	0.0600568	3.55666	0.000375606	0.00124336	7036.59	7542.76	7597.42	8238.65	8988.29	8498.24
SPD_1396		8954.56	0.187525	0.0537791	3.48695	0.000488556	0.00156705	8561.35	8354.2	8207.37	9943.03	9334.17	9327.23
SPD_1397		3095.03	-0.0403079	0.0579596	-0.695448	0.486774	0.618071	3143.98	3179.01	3090.32	2973.86	3121.91	3061.08
SPD_1398		9374.3	-0.0364486	0.0579813	-0.628627	0.529593	0.656308	9738.1	9037	9704.32	9544.17	9351.07	8871.15
SPD_1399	clpX	11313.2	-0.0519606	0.0530595	-0.979289	0.327437	0.452648	11767.5	11608.6	11173.9	11184.9	11441	10703.5
SPD_1400		51.2681	-0.180398	0.320686	-0.562539	0.573749	0.690116	39.4642	67.7002	55.8186	52.7904	50.6986	41.1364
SPD_1401	folA	3473.08	-0.138175	0.0682854	-2.02349	0.0430227	0.0850489	3513.51	3687.72	3712.45	3148.15	3559.04	3217.58
SPD_1402		100161	-0.086853	0.0912965	-0.951329	0.341438	0.467393	104757	106145	98618.3	90130.8	114259	87054.4
SPD_1403	lytC	53020.9	-0.160112	0.0502236	-3.18797	0.00143273	0.00414816	55631.4	57812.1	54437.4	51759.7	49375.9	49108.8
SPD_1404	tpiA	27375.5	-0.28628	0.0497475	-5.75466	8.68176e-09	6.68325e-08	29747.7	31152.7	29345.4	24729.4	25187.1	24090.7
SPD_1405		3257.13	0.00667921	0.0564901	0.118237	0.90588	0.940371	3277.92	3284.42	3185.72	3249.54	3321.32	3223.84
SPD_1406	metA	7933.37	-0.0458248	0.0547431	-0.837088	0.402543	0.532475	7955.03	8242.98	7982.06	8086.98	7475.22	7857.94
SPD_1407	apt	6683.16	-0.25062	0.0538088	-4.65761	3.19909e-06	1.67016e-05	7269.79	7447.98	7066.64	6056.65	6292.26	5965.67
SPD_1408		771.742	0.440544	0.142364	3.09448	0.00197155	0.00555259	661.325	644.119	660.689	896.598	683.867	1083.85
SPD_1409		8701.3	-0.158793	0.0606633	-2.61761	0.00885485	0.0212495	9201.15	8993.48	9344.04	7731.7	8212.04	8725.38
SPD_1410		281.298	-0.193183	0.152796	-1.26432	0.206115	0.318241	273.858	316.256	308.525	221.217	295.178	272.752
SPD_1411		7076.16	-0.0591194	0.0567808	-1.04119	0.297788	0.421455	7394.16	6976.98	7294.99	6856.05	6704.6	7230.16
SPD_1412	codY	4381.66	-0.031347	0.0651737	-0.480976	0.630533	0.735435	4436.74	4607.48	4242.21	4083.29	4396.13	4524.11
SPD_1413		31024.7	-0.554295	0.0533754	-10.3848	2.90655e-25	9.83718e-24	38466.9	36648	35621.4	24767.9	26050.1	24594.2
SPD_1414		1116.15	0.481796	0.0799921	6.02304	1.71169e-09	1.48675e-08	949.534	917.821	928.619	1296.3	1238.17	1366.44
SPD_1415		11823.5	0.295606	0.0466378	6.33833	2.32262e-10	2.24596e-09	10504.7	10679.2	10665.4	13265.5	12910.1	12915.9
SPD_1416		15225.6	-0.0206006	0.0569092	-0.36199	0.717359	0.8001	15346.8	14549.7	16108.2	15558.1	14806.2	14984.4
SPD_1417		8203.97	0.0598435	0.0548379	1.09128	0.27515	0.398318	7774.46	7957.67	8366.7	8143.13	8548.91	8432.96
SPD_1418	pepQ	14331	-0.0867838	0.0480897	-1.80462	0.071134	0.132987	14980.9	14414.3	14892.4	13762.4	13732.6	14203.7
SPD_1419		500.508	-0.237432	0.114421	-2.07507	0.0379798	0.0763877	588.376	514.521	523.68	500.252	437.134	439.086
SPD_1420		72.7162	0.355455	0.280401	1.26766	0.204918	0.316985	47.8354	73.503	70.027	95.5254	65.3448	84.0613
SPD_1421		6.80646	-0.45785	0.854565	-0.53577	0.592118	0.704868	10.763	6.77002	6.0893	7.54148	7.88644	1.78854
SPD_1422		671.399	0.296125	0.0961122	3.08104	0.0020628	0.00578469	558.479	630.579	618.064	728.172	731.186	761.917
SPD_1423		1064.34	0.20178	0.084436	2.38974	0.0168603	0.0373885	975.843	948.769	1044.32	1076.76	1184.09	1156.29
SPD_1424	truA	1320.53	0.136726	0.0852504	1.60382	0.108755	0.189933	1148.05	1341.43	1281.8	1315.57	1425.19	1411.16
SPD_1425		4312.35	-0.32326	0.0598009	-5.4056	6.45934e-08	4.31282e-07	4758.43	4867.64	4751.69	3624.94	3959	3912.43
SPD_1426		6902.57	-0.487655	0.0504072	-9.6743	3.87719e-22	1.01479e-20	8141.59	8173.34	7859.26	5677.9	5777.38	5785.92
SPD_1427	phnA	6581.48	-0.541125	0.0597056	-9.06322	1.26654e-19	2.85772e-18	7810.33	7749.73	7840.99	5289.93	5704.15	5093.76
SPD_1428	cmk	4768.05	-0.148389	0.0658418	-2.25372	0.0242137	0.0512745	4837.36	4992.4	5205.34	4361.49	4846.78	4364.93
SPD_1429		1808.22	-0.266882	0.0749175	-3.56234	0.000367558	0.00121878	1911.03	2119.98	1892.76	1595.44	1638.13	1691.96
SPD_1430	fer	934.525	-0.396273	0.085383	-4.64112	3.46529e-06	1.79957e-05	1039.23	1050.32	1098.1	838.78	757.099	823.622
SPD_1431		5688.68	-0.142378	0.0556803	-2.55706	0.0105562	0.0246752	5887.35	5948.91	6071.04	5605	5425.87	5193.91
SPD_1432	galE-1	18698.4	0.160475	0.0470605	3.40997	0.000649699	0.00203083	17531.7	17293.5	18154.2	19827.4	19525.7	19858.1
SPD_1433		2098.3	0.0178173	0.0644959	0.276255	0.782352	0.850835	2077.25	2127.72	2050.07	2040.39	2133.85	2160.55
SPD_1434		1175.66	0.153908	0.0863763	1.78183	0.0747765	0.138217	1082.28	1177.98	1076.79	1142.95	1288.87	1285.06
SPD_1435		445.026	0.067941	0.119851	0.56688	0.570796	0.687406	432.911	462.295	406.968	434.892	504.732	428.355
SPD_1436		41083.1	-0.350545	0.0547221	-6.40591	1.49476e-10	1.48193e-09	44705.8	46945.2	46493.9	35598.3	38071.2	34684.2
SPD_1437		4427.26	0.14678	0.0573791	2.55807	0.0105256	0.0246752	4061.23	4189.67	4355.88	4715.1	4532.45	4709.22
SPD_1438		10845.1	-0.215214	0.0482265	-4.46257	8.09839e-06	3.81227e-05	11669.5	11822.4	11466.2	9938	9914.39	10259.9
SPD_1439	rpsO	22555.6	-0.215776	0.0691989	-3.1182	0.00181958	0.00516161	23578.1	25509.4	23625.5	19345.6	22706.2	20569.1
SPD_1440		10.9923	1.20997	0.65629	1.84366	0.065233	0.122871	7.17532	7.73716	5.07442	15.9209	11.2663	18.7796
SPD_1441		0	NA	NA	NA	NA	NA	0	0	0	0	0	0
SPD_1442		146.758	-0.691489	0.200465	-3.44942	0.000561792	0.00178446	200.909	191.495	151.218	117.312	123.93	95.6868
SPD_1443		48.6855	-0.498657	0.317472	-1.57071	0.11625	0.199999	47.8354	53.193	70.027	46.0868	38.3056	36.665
SPD_1444	thrS	21342.6	-0.297802	0.053753	-5.54019	3.02152e-08	2.10328e-07	23075.8	22963.9	24570.3	18981.1	19834.4	18630.3
SPD_1445		870.658	0.118262	0.0873379	1.35408	0.175711	0.280881	855.059	832.712	819.011	958.606	856.243	902.317
SPD_1446		514.893	0.0533067	0.115936	0.459794	0.645664	0.743802	536.953	509.685	468.876	520.362	576.837	476.645
SPD_1447		1239.24	0.380211	0.0903098	4.21007	2.55291e-05	0.000109418	1057.16	1093.84	1080.85	1386.79	1269.72	1547.09
SPD_1448		884.959	-0.00242148	0.117492	-0.0206098	0.983557	0.987582	779.718	983.587	891.068	765.879	962.146	927.357
SPD_1449		1892.15	-0.0382746	0.091125	-0.420023	0.674468	0.766637	1785.46	2027.14	1935.38	1668.34	2059.49	1877.07
SPD_1450		1419.06	-0.345741	0.0962152	-3.59342	0.000326369	0.00109703	1503.23	1641.25	1616.71	1184.85	1426.32	1141.98
SPD_1451		20.3301	-0.215161	0.474541	-0.45341	0.650254	0.746024	22.7218	16.4415	26.387	20.9486	20.2794	15.2026
SPD_1452		107.192	-0.221287	0.239131	-0.925377	0.35477	0.482949	116.001	98.6488	131.935	122.34	94.6373	79.5899
SPD_1453		29.9981	-0.296086	0.389151	-0.760853	0.446745	0.579617	37.0725	35.7844	26.387	29.328	28.1659	23.251
SPD_1454		327.035	0.0959549	0.147365	0.651137	0.514958	0.642179	306.147	307.552	335.927	347.746	279.405	385.43
SPD_1455		4.03497	0.707596	1.36735	0.517493	0.604812	0.71564	0	0	9.13395	5.8656	5.63317	3.57708
SPD_1456		4.78703	0.397337	0.954493	0.416281	0.677205	0.768412	3.58766	5.80287	3.04465	7.54148	3.3799	5.36561
SPD_1457	dtd	2228.13	-0.160567	0.0662734	-2.4228	0.0154013	0.0345913	2233.92	2430.44	2389.04	2068.04	2153	2094.38
SPD_1458	relA	9241.49	-0.13317	0.0692604	-1.92274	0.0545124	0.105013	9235.83	9752.69	10009.8	8390.32	9628.22	8432.06
SPD_1459		2836.28	-0.0841666	0.0666424	-1.26296	0.206604	0.318474	3055.49	2745.72	2957.37	2812.14	2774.9	2672.08
SPD_1460	pepO	41326.9	0.138418	0.0477466	2.899	0.00374353	0.00982426	38335.3	40763.2	38936	42978.1	43834	43114.5
SPD_1461	psaB	9356.28	0.0260583	0.107526	0.242344	0.808513	0.871561	9551.54	9453.84	8808.18	7471.93	10369.5	10482.6
SPD_1462	psaC	18033.8	-0.00239944	0.095853	-0.0250325	0.980029	0.985551	19606.6	17006.3	17533.1	15080.5	19281.2	19695.4
SPD_1463		18005.5	0.0358107	0.0866736	0.413168	0.679484	0.770108	19188	17326.4	16831.8	15858.1	18723.5	20105
SPD_1464	psaD	8511.69	0.0386846	0.0634431	0.609752	0.542026	0.664583	8587.66	8170.44	8435.71	8135.58	8477.93	9262.84
SPD_1465		5475.22	0.0485897	0.0558766	0.86959	0.384525	0.512091	5272.66	5347.35	5527.06	5356.97	5653.45	5693.81
SPD_1466		570.458	0.095361	0.12949	0.736437	0.461465	0.593832	495.097	610.269	547.022	503.603	661.335	605.42
SPD_1467		2547.09	-0.00973774	0.0768036	-0.126788	0.899109	0.934825	2616.6	2405.29	2644.79	2333.67	2600.27	2681.91
SPD_1468		39423.5	-0.224454	0.0468873	-4.78709	1.69214e-06	9.05085e-06	41195.9	43735.3	42518.6	36289.6	36622.4	36179.4
SPD_1469		13.311	-0.227647	0.598388	-0.380433	0.703624	0.789487	14.3506	10.6386	18.2679	11.7312	7.88644	16.9911
SPD_1470		4.61199	-0.637359	1.01176	-0.629953	0.528726	0.656061	7.17532	6.77002	3.04465	4.18971	1.12663	5.36561
SPD_1471		5.43166	-0.378801	0.915035	-0.413975	0.678893	0.769882	2.39177	6.77002	9.13395	4.18971	5.63317	4.47134
SPD_1472	ileS	39396.6	-0.31898	0.0555198	-5.74533	9.17402e-09	7.00731e-08	44538.4	42596	44069.3	36667.5	35403.4	33104.9
SPD_1473		2382.36	-0.105894	0.0623908	-1.69726	0.0896472	0.162491	2546.04	2443.98	2421.51	2330.32	2235.24	2317.05
SPD_1474	divIVA	20855.7	-0.150153	0.0560331	-2.67972	0.00736839	0.0179902	22800.8	20789.8	22233.1	20456.7	19415.3	19438.7
SPD_1475	ylmH	12359.9	-0.188748	0.0697815	-2.70484	0.0068338	0.0168316	13830.4	12739.2	12936.7	12580	10742.5	11330.4
SPD_1476	ylmG	917.864	-0.293444	0.103074	-2.84691	0.00441457	0.0112543	1052.38	1000.03	979.363	714.765	866.382	894.269
SPD_1477	ylmF	10692.7	-0.165483	0.0632758	-2.61527	0.00891577	0.0213695	12060.5	10730.5	11128.2	10553	9929.03	9754.69
SPD_1478	ylmE	10214.4	-0.134503	0.0471829	-2.85067	0.00436273	0.0111511	10829.9	10689.9	10552.8	9866.77	9624.84	9722.49
SPD_1479	ftsZ	30491.5	-0.0741489	0.0606486	-1.2226	0.221482	0.335988	29808.7	32744.6	31266.5	28239.5	31348.6	29541.3
SPD_1480	ftsA	32247.1	-0.102031	0.0470986	-2.16633	0.0302859	0.0623832	33427.4	34281.4	32450.9	31298	31386.9	30637.7
SPD_1481		9701.82	-0.151477	0.0539977	-2.80525	0.00502774	0.012702	10563.3	9967.4	10104.2	9528.24	9090.82	8957
SPD_1482		1747.85	-0.16459	0.0825077	-1.99485	0.0460597	0.0905058	1946.9	1688.64	1907.98	1720.3	1675.31	1547.98
SPD_1483	murF	5843.6	-0.174705	0.0629953	-2.77329	0.0055492	0.013912	6000.96	6414.11	6173.54	5656.95	5679.37	5136.68
SPD_1484	ddlA	6066.78	-0.105736	0.0772812	-1.3682	0.17125	0.275545	6026.07	6863.83	5973.61	5807.78	6287.75	5441.63
SPD_1485	recR	3483.71	-0.141474	0.0578128	-2.44711	0.0144006	0.0325673	3558.96	3627.76	3775.37	3259.6	3314.56	3366.03
SPD_1486	penA	11037.2	-0.130316	0.0485277	-2.6854	0.00724429	0.0177757	11394.4	11540.9	11668.1	10284.1	10776.3	10559.5
SPD_1487		9232.17	0.100894	0.0602329	1.67506	0.0939227	0.168609	9235.83	8685.93	8811.22	10017.6	8999.56	9642.9
SPD_1488		561.202	-0.355922	0.139037	-2.55991	0.0104699	0.0245841	600.335	638.316	650.541	391.319	508.112	578.592
SPD_1489		607.428	-0.357005	0.114218	-3.12566	0.00177409	0.00505449	667.304	734.063	644.451	474.275	535.152	589.323
SPD_1490		606.91	-0.449595	0.106377	-4.22644	2.37415e-05	0.000103107	711.552	719.556	672.868	525.39	458.54	553.553
SPD_1491		481.898	-0.516633	0.116737	-4.42562	9.61635e-06	4.4732e-05	558.479	596.729	546.008	356.964	397.702	435.509
SPD_1492		793.265	-0.487738	0.0935368	-5.2144	1.84409e-07	1.13835e-06	1003.35	876.233	900.202	679.571	654.575	645.662
SPD_1493		2478.81	-0.312193	0.0695213	-4.49061	7.10201e-06	3.39203e-05	2841.43	2626.77	2769.62	2083.96	2251.02	2300.06
SPD_1494		2234.6	-0.214553	0.0730922	-2.93538	0.00333142	0.00887325	2375.03	2325.98	2501.69	2021.12	1965.98	2217.79
SPD_1495		4448.62	-0.103185	0.0723516	-1.42616	0.153822	0.25268	5027.51	4326.04	4472.59	4209.82	4167.42	4488.34
SPD_1496		2359.16	-0.15853	0.0844764	-1.87661	0.0605711	0.115438	2668.02	2476.86	2324.08	2200.44	2050.48	2435.09
SPD_1497	nanE-1	63.9872	0.28092	0.271417	1.03501	0.300663	0.4243	51.4231	66.733	54.8037	62.8457	72.1046	76.0129
SPD_1498		14.0257	0.62659	0.610895	1.02569	0.305037	0.429855	13.1547	10.6386	9.13395	9.21737	25.9126	16.0968
SPD_1499	nanB	8.50659	0.999289	0.733302	1.36272	0.172969	0.277401	7.17532	4.83573	5.07442	8.37943	11.2663	14.3083
SPD_1500		3.47534	2.46844	1.28917	1.91475	0.0555245	0.106753	1.19589	0.967145	1.01488	4.18971	9.01308	4.47134
SPD_1501		5.2048	1.68829	1.06535	1.58473	0.113027	0.195655	2.39177	2.90144	2.02977	1.67589	12.393	9.83696
SPD_1502		3.77319	1.50731	1.39214	1.08273	0.278929	0.40162	0	5.80287	0	9.21737	2.25327	5.36561
SPD_1503		2.27742	-0.0408695	1.86156	-0.0219544	0.982484	0.98701	0	2.90144	4.05954	6.70354	0	0
SPD_1504	nanA	2689.8	0.224281	0.0744449	3.01271	0.00258927	0.00705937	2549.63	2413.03	2480.38	2647.9	2969.81	3078.07
SPD_1505		68.712	0.703243	0.327527	2.14713	0.031783	0.0651254	77.7326	49.3244	30.4465	77.9287	85.6243	91.2154
SPD_1506		21162.9	1.85597	0.0740013	25.0803	8.16143e-139	1.60209e-136	9134.18	9898.73	8451.95	35072.9	30629.8	33790
SPD_1507	recG	7970.18	0.00544052	0.056942	0.0955449	0.923882	0.949519	7669.22	8223.63	7968.87	7649.58	8225.56	8084.19
SPD_1508	alr	8214.8	0.0474508	0.0583727	0.812894	0.416279	0.547325	7775.65	8270.06	8189.1	7995.65	8755.08	8303.29
SPD_1509	acpS	790.965	0.0639009	0.103444	0.617735	0.53675	0.661083	758.192	762.11	797.699	729.848	909.194	788.745
SPD_1510		17372.4	0.118272	0.0490477	2.41137	0.0158927	0.0354919	16363.3	16509.2	17108.9	17743.4	17941.7	18567.7
SPD_1511		14146.7	0.0936697	0.0477263	1.96264	0.0496876	0.0969551	13750.3	13504.2	13810.5	14984.1	14311.6	14519.4
SPD_1512	secA	37255	0.00785348	0.0482831	0.162655	0.87079	0.915594	36646.7	37623.9	37186.4	36214.2	38635.7	37223.1
SPD_1513		9.30853	-0.158428	0.703128	-0.225319	0.821731	0.879174	10.763	7.73716	11.1637	10.0553	4.50654	11.6255
SPD_1514		137.158	0.649555	0.185086	3.50947	0.000448997	0.00145203	112.413	97.6817	110.622	170.94	166.742	164.545
SPD_1515		159.078	0.351957	0.196313	1.79284	0.072999	0.136214	150.682	152.809	116.712	197.754	148.716	187.796
SPD_1516		218.395	0.448063	0.155344	2.88433	0.00392253	0.0101716	197.321	160.546	196.887	249.707	254.62	251.29
SPD_1517		80.374	0.707221	0.266192	2.6568	0.00788852	0.0191648	58.5984	48.3573	76.1163	84.6322	103.65	110.889
SPD_1518		1890.02	0.395603	0.0971272	4.07304	4.64029e-05	0.000187426	1759.15	1632.54	1509.13	2273.34	1862.33	2303.64
SPD_1519		17950.4	-0.0493351	0.047547	-1.03761	0.299453	0.423032	18319.8	17796.4	18656.6	17916.9	17631.8	17381
SPD_1520		2891.37	0.0645479	0.0633426	1.01903	0.30819	0.432518	2718.25	2873.39	2885.31	2849	3066.7	2955.56
SPD_1521	dnaI	5374.92	-0.0461247	0.0614363	-0.750772	0.45279	0.58523	5644.58	5253.53	5488.49	5450.82	5000.01	5412.12
SPD_1522		7633.99	-0.00122518	0.0642709	-0.0190627	0.984791	0.988315	8008.85	7315.49	7591.33	8129.72	7329.89	7428.69
SPD_1523		1447.14	0.0354441	0.0772768	0.458664	0.646476	0.743864	1344.18	1529.06	1412.72	1443.77	1488.28	1464.81
SPD_1524		6738.04	0.492214	0.0594415	8.28065	1.22508e-16	2.28968e-15	5564.46	5558.18	5676.25	7518.02	7753.5	8357.84
SPD_1525		15412.6	0.663698	0.0690269	9.61506	6.90696e-22	1.76083e-20	12525.7	11105.7	12158.3	18797.6	17699.4	20189
SPD_1526		17445.3	0.580067	0.081612	7.10762	1.18064e-12	1.48563e-11	15080.1	12853.4	14024.7	21132.9	18794.5	22786
SPD_1527		7437.53	0.401915	0.0733263	5.48118	4.22486e-08	2.89979e-07	6321.45	6367.68	6536.87	8190.05	7821.1	9388.04
SPD_1528		6230.19	0.450921	0.0653455	6.90058	5.17917e-12	6.01581e-11	5087.3	5387	5319.01	7013.58	6830.79	7743.48
SPD_1529		24.3433	0.671877	0.438445	1.53241	0.125422	0.212978	22.7218	15.4743	18.2679	24.3003	30.4191	34.8765
SPD_1530		2413.7	-0.16549	0.0755468	-2.19056	0.028484	0.0591058	2384.6	2583.24	2684.37	2161.05	2427.9	2241.04
SPD_1531	scrK	654.12	-0.142421	0.0961463	-1.4813	0.138527	0.231482	668.5	697.312	693.166	594.939	607.256	663.548
SPD_1532		639.885	0.0826437	0.104693	0.789393	0.429882	0.563103	554.891	634.447	673.883	639.35	662.461	674.279
SPD_1533		4.50707	0.701953	1.04264	0.673246	0.500791	0.629485	1.19589	1.93429	7.10419	6.70354	5.63317	4.47134
SPD_1534	scrB	1302.34	-0.0600059	0.079634	-0.753521	0.451137	0.583772	1259.27	1320.15	1408.66	1263.62	1232.54	1329.78
SPD_1535	scrR	648.576	-0.242876	0.110386	-2.20025	0.0277895	0.0579095	638.603	698.279	770.297	542.149	628.662	613.469
SPD_1536		12014.4	-0.190106	0.0630061	-3.01726	0.00255067	0.00696378	12268.6	13371.7	12769.3	10791.9	11996.4	10888.6
SPD_1537	mvaS	14035.9	-0.204342	0.0453868	-4.50223	6.72453e-06	3.22947e-05	14829	15101	15153.2	13045.1	13156.8	12930.2
SPD_1538		581.933	-0.174662	0.110927	-1.57457	0.115356	0.198636	688.83	566.747	597.767	577.342	526.139	534.773
SPD_1539		2014.58	-0.192998	0.090342	-2.1363	0.0326548	0.0665642	2320.02	2037.77	2092.69	2102.4	1775.58	1759.03
SPD_1540		1828.19	-0.203124	0.078362	-2.59213	0.00953835	0.0226406	2052.14	1936.22	1883.62	1830.07	1670.8	1596.27
SPD_1541		2876.68	-0.239075	0.0589123	-4.05816	4.94618e-05	0.000198962	3038.75	3103.57	3199.93	2647.9	2666.74	2603.22
SPD_1542		33220.6	0.0161078	0.0434351	0.370847	0.710751	0.794471	32619	32951.6	33533.8	33455.7	33552.3	33211.4
SPD_1543		8085.65	-0.0217743	0.0479196	-0.454393	0.649546	0.745648	8209.76	8180.11	8050.06	8066.03	8084.73	7923.22
SPD_1544	sun	3834.75	-0.00487086	0.0649943	-0.074943	0.94026	0.959319	3758.67	3974	3787.55	3603.99	4029.97	3854.3
SPD_1545	fmt	2901.71	0.000384712	0.0659134	0.00583663	0.995343	0.997375	2767.28	2910.14	3023.34	2796.21	3023.89	2889.38
SPD_1546	priA	6879.03	0.00861073	0.0618306	0.139263	0.889242	0.928586	6534.32	6943.13	7094.04	6541.82	7202.58	6958.31
SPD_1547		1880.09	-0.349693	0.0794063	-4.40385	1.06346e-05	4.91193e-05	2088.02	2012.63	2217.52	1527.57	1764.31	1670.49
SPD_1548	gmk	11837.4	-0.459564	0.0500625	-9.1798	4.31899e-20	1.00931e-18	13822.1	13315.7	13983.1	10046.9	10127.3	9729.65
SPD_1549		34470.1	-0.314363	0.0549311	-5.72287	1.04742e-08	7.90803e-08	37372.6	39293.2	37961.7	29401.7	32350.2	30440.9
SPD_1550		79.1338	0.281538	0.238767	1.17913	0.238345	0.355795	74.1449	75.4373	64.9526	92.1737	82.2444	85.8498
SPD_1551		12.8355	0.267443	0.582381	0.459223	0.646074	0.743838	13.1547	8.70431	13.1935	15.9209	13.5196	12.5198
SPD_1552		3717.13	-0.140649	0.0594183	-2.36709	0.0179284	0.0393531	3739.54	4017.52	3934.7	3536.12	3622.13	3452.77
SPD_1553		1023.6	-0.0657352	0.106482	-0.617334	0.537014	0.661083	904.09	1155.74	1077.81	959.444	1084.95	959.551
SPD_1554		1365.99	-0.0885086	0.0814002	-1.08733	0.276892	0.399368	1443.43	1331.76	1447.22	1243.51	1408.29	1321.73
SPD_1555		2283.2	-0.0963333	0.0674903	-1.42737	0.153475	0.25232	2407.32	2279.56	2394.11	2311.05	2109.06	2198.11
SPD_1556		2790.31	-0.0820401	0.0732737	-1.11964	0.262868	0.382513	2712.27	2954.63	2938.09	2528.07	2887.57	2721.26
SPD_1557	nadD	5111.46	-0.0835929	0.0618163	-1.35228	0.176286	0.281341	5000	5302.86	5472.25	4747.78	5113.8	5032.05
SPD_1558		3314.1	-0.160395	0.0666327	-2.40715	0.0160777	0.0358643	3566.13	3522.34	3408.99	3341.71	2966.43	3078.97
SPD_1559		9588.36	-0.0836897	0.0482773	-1.73352	0.083003	0.15216	9722.55	9814.59	10061.6	9435.23	9313.89	9182.35
SPD_1560		2062.18	-0.044399	0.0715027	-0.620942	0.534638	0.65923	2012.68	2176.08	2090.66	2066.37	2113.57	1913.74
SPD_1561		8280.93	-0.121184	0.0500869	-2.41947	0.015543	0.0348297	8796.94	8378.38	8710.75	7849.85	8005.87	7943.79
SPD_1562		2862.83	-0.0352136	0.0612951	-0.574494	0.565634	0.683029	2902.42	2826.97	2965.49	2932.8	2768.14	2781.18
SPD_1563		4066.16	-0.0852698	0.067529	-1.26271	0.206692	0.318474	4168.86	4057.17	4332.54	4140.27	4037.86	3660.24
SPD_1564		2215.63	0.0824723	0.0635672	1.2974	0.194492	0.304456	2123.89	2112.24	2219.55	2265.8	2336.64	2235.67
SPD_1565		2940.97	0.181331	0.08024	2.25986	0.0238302	0.0505715	2697.92	2945.92	2624.49	2895.09	3073.46	3408.95
SPD_1566		7962.89	0.637094	0.091087	6.99434	2.66512e-12	3.19002e-11	6133.7	6351.24	6213.12	8559.58	9221.51	11298.2
SPD_1567	trx	13046	0.699866	0.109493	6.39188	1.63856e-10	1.60825e-09	9769.19	10364.9	9692.14	13209.3	15682.8	19557.7
SPD_1568		136.451	0.581181	0.195586	2.97149	0.00296363	0.00795843	125.568	108.32	94.3842	150.83	172.375	167.228
SPD_1569		19293.5	-0.060456	0.0817547	-0.739481	0.459615	0.592011	18122.5	21541.2	19424.9	17058.8	20436	19177.6
SPD_1570		1231.28	0.177079	0.0756558	2.34059	0.0192533	0.0418541	1157.62	1187.65	1122.46	1352.44	1296.76	1270.76
SPD_1571		14177.6	0.173444	0.0528943	3.27907	0.00104149	0.00310706	12830.7	13230.5	13915.1	14765.4	15302	15021.9
SPD_1572		2322.07	0.150225	0.0766116	1.96086	0.0498956	0.0972641	2004.31	2301.81	2294.65	2335.35	2497.75	2498.59
SPD_1573	prmA	1845.24	0.205135	0.0786701	2.60754	0.00911952	0.0217781	1628.8	1823.07	1687.75	1851.02	2091.03	1989.75
SPD_1574		1348.21	0.195348	0.0772065	2.5302	0.0113996	0.0265766	1236.55	1202.16	1331.53	1427.85	1487.16	1404
SPD_1575		3596.31	0.155909	0.0542629	2.87321	0.00406318	0.0104672	3367.62	3386.94	3451.62	3807.61	3791.13	3772.92
SPD_1576		1177.39	0.140408	0.0786148	1.78602	0.0740957	0.137476	1066.73	1166.38	1125.51	1191.55	1255.07	1259.13
SPD_1577		4848.8	0.106363	0.072984	1.45734	0.145021	0.240437	4335.09	4903.43	4770.97	4875.99	4796.09	5411.22
SPD_1578		40.2922	0.330012	0.342166	0.96448	0.334805	0.46024	41.856	34.8172	30.4465	45.2489	51.8252	37.5593
SPD_1579		16.7336	-0.461501	0.544301	-0.847879	0.396506	0.525906	17.9383	25.1458	15.2233	13.4071	9.01308	19.6739
SPD_1580		6058.1	-0.0504869	0.0501151	-1.00742	0.313733	0.438022	6151.64	6259.36	6080.17	5889.9	6011.72	5955.83
SPD_1581		10078.4	0.100356	0.0756107	1.32728	0.184417	0.291239	9533.6	10136.6	9510.48	9261.78	11149.2	10878.8
SPD_1582		70.3446	0.302	0.259012	1.16597	0.243628	0.361483	71.7532	59.963	57.8484	77.9287	68.7247	85.8498
SPD_1583		40.0249	0.342755	0.348419	0.983744	0.325242	0.450564	33.4848	35.7844	36.5358	35.1936	42.8121	56.3389
SPD_1584		34.3365	0.408904	0.414544	0.986395	0.323939	0.449077	28.7013	22.2443	37.5507	49.4386	43.9388	24.1453
SPD_1585		114.164	0.971768	0.247719	3.92287	8.75004e-05	0.000334821	76.5367	83.1745	72.0568	151.668	109.284	192.268
SPD_1586		2299.62	-0.0861185	0.0739164	-1.16508	0.243987	0.361741	2530.5	2289.23	2288.56	2350.43	2120.33	2218.68
SPD_1587		1630.04	-0.0664403	0.0956925	-0.694311	0.487487	0.618177	1799.81	1549.37	1657.31	1700.19	1395.9	1677.65
SPD_1588		10557.5	0.553445	0.0984419	5.62205	1.88707e-08	1.36691e-07	9324.32	8523.45	7826.78	14348.1	10738	12584.2
SPD_1589		108.063	0.52946	0.240197	2.20428	0.0275048	0.0575608	110.022	82.2073	74.0865	153.343	116.043	112.678
SPD_1590		9085.11	0.421327	0.0875176	4.8142	1.47791e-06	7.97018e-06	8556.57	7447.02	7304.12	11676.7	9516.69	10009.6
SPD_1591		1250.85	0.359893	0.110625	3.25328	0.00114082	0.00336252	1109.78	1103.51	1074.76	1657.45	1345.2	1214.42
SPD_1592		158.586	0.298574	0.184013	1.62257	0.104682	0.183474	141.115	147.006	139.039	169.264	152.096	202.999
SPD_1593		68.4913	0.752578	0.284328	2.64687	0.00812407	0.0196398	51.4231	38.6858	62.9228	88.8219	95.764	73.3301
SPD_1594		2163.33	0.448544	0.0773382	5.79978	6.64031e-09	5.25602e-08	1915.81	1855.95	1720.23	2552.37	2311.85	2623.79
SPD_1595		1193.81	0.434827	0.0943138	4.61042	4.0185e-06	2.04283e-05	1069.12	1019.37	960.08	1468.91	1219.02	1426.36
SPD_1596	trpA	733.235	0.238864	0.100842	2.36869	0.0178512	0.0392407	638.603	652.823	724.627	749.959	860.749	772.648
SPD_1597	trpB	1296.8	0.278402	0.0980025	2.84076	0.00450061	0.0114588	1082.28	1169.28	1261.5	1293.78	1585.18	1388.8
SPD_1598	trpF	371.04	0.526472	0.131377	4.00735	6.14045e-05	0.000242042	257.116	326.895	326.793	430.702	439.388	445.346
SPD_1599	trpC	584.291	0.411208	0.105094	3.91276	9.1249e-05	0.000347809	477.159	487.441	539.918	642.702	646.688	711.838
SPD_1600	trpD	913.759	0.366014	0.0878948	4.16422	3.12413e-05	0.000130761	780.914	753.406	860.622	1017.26	1045.52	1024.83
SPD_1601	trpG	377.244	0.363396	0.130787	2.77853	0.0054605	0.0137309	296.58	325.928	367.388	460.03	397.702	415.835
SPD_1602	trpE	925.394	0.350992	0.0930292	3.77292	0.000161348	0.000583289	754.604	785.322	899.187	1020.61	1036.5	1056.13
SPD_1603		41.1578	0.154737	0.325467	0.475432	0.634479	0.737885	39.4642	37.7187	39.5805	44.411	47.3187	38.4536
SPD_1604		106.536	0.0452457	0.208995	0.216492	0.828604	0.883035	104.042	105.419	105.548	120.664	98.0172	105.524
SPD_1605		1798.13	0.322585	0.092118	3.50187	0.000462002	0.00148674	1627.6	1589.99	1579.16	2135.92	1721.5	2134.62
SPD_1606		211.284	0.193154	0.1667	1.15869	0.246582	0.364488	204.497	183.758	203.992	211.999	200.541	262.915
SPD_1607		670.91	0.215281	0.132169	1.62884	0.103348	0.181999	629.036	541.601	694.181	790.18	600.496	769.966
SPD_1608		262.779	0.367646	0.157289	2.3374	0.0194184	0.0421662	232.002	210.838	246.617	345.232	264.759	277.223
SPD_1609		299.789	0.44879	0.141373	3.17452	0.00150087	0.0043263	266.683	252.425	242.557	339.367	308.698	389.007
SPD_1610		148.956	0.286842	0.186197	1.54053	0.123432	0.210693	126.764	149.907	125.846	156.695	152.096	182.431
SPD_1611		2.17756	2.43765	1.6645	1.4645	0.143058	0.238389	0	0.967145	1.01488	1.67589	2.25327	7.15415
SPD_1612	galE-2	188.625	0.920487	0.171056	5.38121	7.39873e-08	4.87373e-07	127.96	124.762	139.039	254.735	215.187	270.069
SPD_1613	galT-1	340.771	1.08305	0.168977	6.40948	1.46018e-10	1.455e-09	263.095	169.25	225.304	482.655	399.955	504.368
SPD_1614		42.6309	1.71614	0.423539	4.05191	5.08021e-05	0.000203519	21.5259	28.0472	10.1488	52.7904	52.9518	90.3212
SPD_1615		26.8766	2.00708	0.479386	4.18678	2.82943e-05	0.000119791	15.5465	5.80287	11.1637	35.1936	41.6855	51.8676
SPD_1616		5.8828	0.110484	0.860189	0.128442	0.8978	0.934454	5.97943	4.83573	6.0893	3.35177	7.88644	7.15415
SPD_1617		248.811	1.2893	0.223051	5.78028	7.45755e-09	5.83234e-08	194.929	108.32	131.935	332.663	285.039	439.98
SPD_1618		0	NA	NA	NA	NA	NA	0	0	0	0	0	0
SPD_1619		39106.3	-0.212496	0.0550449	-3.86041	0.000113197	0.000423196	42290.1	40621.1	43031.1	36865.3	37510.2	34320.3
SPD_1620		14534.8	-0.227941	0.0533417	-4.27323	1.92664e-05	8.46082e-05	15356.4	15730.6	15950.9	13100.4	14045.8	13025
SPD_1621		33388.3	-0.146685	0.0507439	-2.89069	0.00384399	0.0100342	35697.2	33862.7	35693.5	32311.1	32148.5	30617.1
SPD_1622		25324.6	-0.157405	0.0543061	-2.89848	0.00374977	0.0098275	26023.7	26469.8	27617	23571.3	25094.7	23171.4
SPD_1623		3922.74	-0.148666	0.0608785	-2.44201	0.0146057	0.0329931	4054.05	4032.99	4284.84	3714.6	3866.61	3583.34
SPD_1624		99.9795	0.14754	0.226744	0.650688	0.515248	0.642179	88.4956	107.353	88.2949	112.284	114.917	88.5326
SPD_1625		314.736	-0.36914	0.1331	-2.77341	0.0055472	0.013912	319.302	366.548	377.537	281.549	285.039	258.444
SPD_1626	xth	12982.6	-0.0976776	0.0619511	-1.57669	0.114867	0.198141	13212.1	13100.9	13951.6	11770.6	12550.7	13309.4
SPD_1627		4791.65	0.0794956	0.0687761	1.15586	0.247738	0.365372	4555.13	4441.13	4982.06	4672.37	4922.27	5176.92
SPD_1628	xpt	50.6428	-0.172308	0.344287	-0.500477	0.616739	0.725973	46.6396	52.2258	61.9079	59.4939	54.0785	29.5109
SPD_1629	pbuX	120.715	-0.0825181	0.211903	-0.389415	0.696969	0.785062	131.547	122.827	117.727	93.8496	129.563	128.775
SPD_1630		497.326	-0.222897	0.118693	-1.87793	0.060391	0.115206	562.066	559.01	487.144	507.793	436.008	431.932
SPD_1631		784.107	-0.219438	0.10409	-2.10817	0.0350167	0.0709367	889.739	819.172	823.071	801.911	723.3	647.451
SPD_1632		633.207	-0.214348	0.131612	-1.62863	0.103391	0.181999	596.747	810.468	631.258	528.742	623.029	608.997
SPD_1633	galT-2	160.304	0.881006	0.238758	3.68995	0.000224299	0.000784846	114.805	94.7802	128.89	146.64	208.427	268.281
SPD_1634	galK	147.002	0.919285	0.186905	4.91845	8.72313e-07	4.84647e-06	94.475	95.7474	114.682	183.509	187.021	206.576
SPD_1635	galR	322.647	0.377168	0.136133	2.77058	0.00559559	0.0139579	291.796	284.341	265.9	323.446	370.663	399.738
SPD_1636		379.748	0.610923	0.206749	2.9549	0.0031277	0.00835331	259.507	349.139	291.272	302.497	577.964	498.108
SPD_1637		41.5197	0.576805	0.431203	1.33766	0.181006	0.287614	26.3095	42.5544	30.4465	25.1383	75.4845	49.1848
SPD_1638		273.824	1.42874	0.235465	6.06776	1.29709e-09	1.14693e-08	130.352	168.283	145.128	253.059	541.911	404.21
SPD_1639		877.552	0.0434997	0.0896526	0.485203	0.627532	0.733242	867.017	874.299	852.502	961.12	869.762	840.613
SPD_1640	pnuC	155.959	0.184849	0.1822	1.01454	0.310323	0.434329	145.898	161.513	129.905	152.506	181.388	164.545
SPD_1641		27.7481	-0.312876	0.479093	-0.653059	0.513718	0.641707	17.9383	33.8501	40.5954	36.8695	15.7729	21.4625
SPD_1642	proWX	12922.3	-0.0428271	0.0780344	-0.548824	0.583126	0.696699	13350.9	12960.7	13030.1	11228.4	12898.8	14065.1
SPD_1643	proV	2623.89	-0.0574859	0.0923384	-0.622557	0.533575	0.658373	2531.69	2590.98	2903.58	2246.52	2702.8	2767.76
SPD_1644		3147.4	-0.209179	0.0917323	-2.28032	0.0225889	0.0483029	3297.06	3339.55	3487.14	2494.55	3030.65	3235.47
SPD_1645		860.398	-0.212349	0.132898	-1.59784	0.110079	0.191735	875.389	1007.77	885.994	628.457	851.736	913.049
SPD_1646		5690.65	-0.0406757	0.0674179	-0.603337	0.546284	0.668135	5924.42	5834.79	5552.43	5170.11	5753.72	5908.44
SPD_1647	pepA	16420.3	-0.00286754	0.0512093	-0.0559965	0.955345	0.968668	16238.9	16574.9	16493.9	15689.6	16638.1	16886.5
SPD_1648		12.6193	-0.210539	0.60801	-0.346275	0.729136	0.809556	19.1342	11.6057	10.1488	15.083	9.01308	10.7312
SPD_1649		453.338	2.3597	0.421134	5.60321	2.10413e-08	1.50745e-07	160.249	136.367	147.158	667.002	431.501	1177.75
SPD_1650		470.952	2.15312	0.43346	4.9673	6.78925e-07	3.88551e-06	198.517	147.973	172.53	731.524	417.982	1157.18
SPD_1651		319.024	2.07572	0.4958	4.18661	2.83153e-05	0.000119791	98.0627	123.795	145.128	545.501	238.847	762.811
SPD_1652		640.554	2.13253	0.422907	5.04255	4.59362e-07	2.67575e-06	265.487	206.002	242.557	987.934	574.584	1566.76
SPD_1653		459.419	0.204602	0.119975	1.70537	0.088126	0.160029	426.931	415.872	436.4	460.868	557.684	458.76
SPD_1654	rluB	6937.57	-0.0704879	0.0492983	-1.42982	0.152768	0.25158	7193.25	7004.06	7123.47	6682.59	6853.32	6768.72
SPD_1655	scpB	4482.32	0.0274766	0.0673952	0.407693	0.683499	0.773319	4156.9	4635.53	4522.32	4300.32	4738.63	4540.2
SPD_1656	scpA	4387.7	0.0580554	0.0806626	0.719731	0.471691	0.604615	3911.74	4650.03	4332.54	4121	4720.6	4590.28
SPD_1657		6135.59	0.0847689	0.0621115	1.36479	0.17232	0.276813	5699.59	5999.2	6163.39	5997.99	6629.12	6324.27
SPD_1658		2969.69	0.0247607	0.0773528	0.320101	0.748891	0.822649	2763.69	3118.08	2947.22	2749.29	3163.59	3076.29
SPD_1659		5322.04	0.067236	0.0633404	1.0615	0.288461	0.41063	4959.34	5287.38	5343.36	5160.05	5719.93	5462.19
SPD_1660		13388	0.0898542	0.0534385	1.68145	0.0926755	0.166901	13044.7	12423	13445.2	13583	14165.2	13667.1
SPD_1661	murI	12341.7	0.0765437	0.0641411	1.19336	0.232727	0.349536	11427.9	12197.6	12413	11825.9	13391.2	12794.3
SPD_1662		6090.07	0.0920264	0.0566812	1.62358	0.104466	0.183259	5754.6	5781.59	6149.18	6096.03	6440.97	6318.01
SPD_1663	treC	69436.6	-0.0226005	0.0504149	-0.448289	0.653944	0.748509	67520.9	70827.9	71588.9	66521.7	70099.2	70060.6
SPD_1664		178815	-0.0373198	0.0523438	-0.712974	0.475862	0.608149	178127	179145	186108	167739	181576	180195
SPD_1665	treR	2158.48	-0.132803	0.0792935	-1.67483	0.0939674	0.168609	2176.51	2276.66	2322.05	2251.55	1899.51	2024.62
SPD_1666		40.696	-0.415168	0.337537	-1.22999	0.218699	0.333054	40.6601	50.2915	48.7144	41.8971	30.4191	32.1937
SPD_1667	amiF	28757.9	0.00201252	0.0474431	0.0424197	0.966164	0.975899	28999	27943.7	29272.3	28497.6	28419.4	29415.2
SPD_1668	amiE	32248.1	0.0327611	0.0561098	0.583874	0.559305	0.678481	32821.1	29819	33008.1	33056.8	32384	32399.4
SPD_1669	amiD	21061.1	0.0352548	0.0510549	0.690528	0.489862	0.619987	21522.4	19861.3	21030.4	21395.2	21207.8	21349.8
SPD_1670	amiC	37508.2	0.047831	0.0613329	0.779858	0.435474	0.568418	38912.9	34245.6	37505	39442.8	37066.3	37876.8
SPD_1671	amiA	58916.8	-0.0214773	0.0512154	-0.419352	0.674959	0.76675	61539.1	57437.8	59093.6	59987.5	56639.3	58803.6
SPD_1672		7879.12	-0.350086	0.0579029	-6.04609	1.48407e-09	1.29477e-08	8892.61	9011.86	8586.93	7220.55	6995.28	6567.51
SPD_1673	gtfA	175.276	0.191504	0.177407	1.07946	0.280382	0.402037	139.919	171.185	179.634	206.972	176.882	177.065
SPD_1674		1.55879	-4.16738	2.00133	-2.0823	0.0373147	NA	2.39177	2.90144	4.05954	0	0	0
SPD_1675	rafG	91.6764	0.289645	0.241711	1.19831	0.230795	0.347165	75.3408	78.3388	93.3693	81.2804	108.157	113.572
SPD_1676	rafF	99.2535	0.59251	0.241754	2.45088	0.0142508	0.0322656	92.0832	69.6344	76.1163	97.2013	118.297	142.189
SPD_1677	rafE	111.099	0.634058	0.220811	2.8715	0.00408531	0.0105042	82.5161	83.1745	95.3991	115.636	130.69	159.18
SPD_1678	aga	161.224	0.560175	0.18703	2.99511	0.00274348	0.00740778	127.96	142.17	120.771	172.616	180.262	223.567
SPD_1679	msmR	594.788	0.176407	0.11905	1.48179	0.138395	0.231482	613.49	516.455	548.037	703.034	559.938	627.777
SPD_1680		488.298	0.139812	0.12084	1.157	0.247274	0.365236	508.252	433.281	454.668	529.58	454.034	549.975
SPD_1681		3.4902	0.377073	1.1383	0.331261	0.740447	0.817031	1.19589	4.83573	3.04465	3.35177	2.25327	6.25988
SPD_1682		21.9537	-1.55225	0.53983	-2.87545	0.00403457	0.0104072	39.4642	31.9158	27.4019	12.5691	3.3799	16.9911
SPD_1683		0	NA	NA	NA	NA	NA	0	0	0	0	0	0
SPD_1684		0	NA	NA	NA	NA	NA	0	0	0	0	0	0
SPD_1685		0	NA	NA	NA	NA	NA	0	0	0	0	0	0
SPD_1686		0	NA	NA	NA	NA	NA	0	0	0	0	0	0
SPD_1687		0	NA	NA	NA	NA	NA	0	0	0	0	0	0
SPD_1688		0	NA	NA	NA	NA	NA	0	0	0	0	0	0
SPD_1689		0	NA	NA	NA	NA	NA	0	0	0	0	0	0
SPD_1690		0	NA	NA	NA	NA	NA	0	0	0	0	0	0
SPD_1691		0	NA	NA	NA	NA	NA	0	0	0	0	0	0
SPD_1692		0	NA	NA	NA	NA	NA	0	0	0	0	0	0
SPD_1693		0	NA	NA	NA	NA	NA	0	0	0	0	0	0
SPD_1694		0	NA	NA	NA	NA	NA	0	0	0	0	0	0
SPD_1695		0	NA	NA	NA	NA	NA	0	0	0	0	0	0
SPD_1696		0	NA	NA	NA	NA	NA	0	0	0	0	0	0
SPD_1697		0	NA	NA	NA	NA	NA	0	0	0	0	0	0
SPD_1698		0	NA	NA	NA	NA	NA	0	0	0	0	0	0
SPD_1699	rrfB	0	NA	NA	NA	NA	NA	0	0	0	0	0	0
SPD_1700	rrlB	0	NA	NA	NA	NA	NA	0	0	0	0	0	0
SPD_1701		0	NA	NA	NA	NA	NA	0	0	0	0	0	0
SPD_1702	rrsB	0	NA	NA	NA	NA	NA	0	0	0	0	0	0
SPD_1703		10.1399	0.519216	0.657232	0.790005	0.429525	0.563103	7.17532	7.73716	10.1488	14.245	9.01308	12.5198
SPD_1704	rumA-2	2804.12	0.0276931	0.0599241	0.462136	0.643984	0.743475	2790	2711.87	2831.53	2887.55	2754.62	2849.14
SPD_1705	recX	320.439	-0.15973	0.149189	-1.07066	0.284323	0.406501	373.116	331.731	311.569	347.746	257.999	300.474
SPD_1706		7231.91	-0.368923	0.0490377	-7.52325	5.34311e-14	7.4918e-13	7988.52	8240.08	8224.62	6307.19	6349.71	6281.35
SPD_1707		624.733	-0.323997	0.124991	-2.59216	0.00953765	0.0226406	751.016	735.03	599.796	586.56	482.2	593.795
SPD_1708		28.5134	-0.221878	0.440237	-0.503997	0.614264	0.724204	40.6601	26.1129	25.3721	30.1659	32.6724	16.0968
SPD_1709	groL	50335.3	1.36523	0.0572589	23.8431	1.19339e-125	1.95219e-123	27584.3	28300.6	28567	77048	68511.8	72000.3
SPD_1710	groES	1070.01	1.16827	0.111189	10.5071	8.01275e-26	2.80875e-24	608.706	781.453	585.588	1520.87	1413.93	1509.53
SPD_1711		150.041	0.335481	0.176438	1.90141	0.0572486	0.109852	125.568	143.137	128.89	161.723	170.122	170.805
SPD_1712		7172.19	-0.0327803	0.0547416	-0.598819	0.549293	0.670562	6993.54	7271	7493.9	7136.76	7243.14	6894.81
SPD_1713		2349.87	-0.0508812	0.0989938	-0.513983	0.607264	0.716812	2137.05	2501.04	2532.14	2011.9	2542.82	2374.28
SPD_1714		1482.37	-0.0628756	0.0730426	-0.860806	0.389345	0.517457	1453	1589.99	1498.98	1428.69	1483.78	1439.77
SPD_1715		230.886	0.14223	0.155544	0.914405	0.360504	0.488555	221.239	236.951	199.932	216.189	248.986	262.021
SPD_1716		1956.89	1.35721	0.235591	5.76086	8.36857e-09	6.46752e-08	1119.35	1144.13	1033.15	2384.78	2338.89	3721.05
SPD_1717		2184.07	1.26521	0.237303	5.33164	9.73317e-08	6.24386e-07	1329.83	1325.96	1194.52	2409.08	2789.55	4055.51
SPD_1718		2922.85	1.28817	0.209934	6.13605	8.45962e-10	7.72383e-09	1806.98	1581.28	1707.03	3500.09	3628.89	5312.85
SPD_1719		156.692	-0.0566916	0.209751	-0.27028	0.786945	0.85441	161.445	193.429	123.816	132.395	168.995	160.074
SPD_1720		58.3187	0.17536	0.288359	0.60813	0.543101	0.665486	51.4231	62.8644	49.7293	66.1975	68.7247	50.9733
SPD_1721		7.52328	0.140356	0.876221	0.160183	0.872737	0.916489	4.78354	8.70431	8.11907	12.5691	1.12663	9.83696
SPD_1722		23.5446	0.148864	0.479459	0.310484	0.756193	0.827429	11.9589	25.1458	29.4316	19.2727	30.4191	25.0395
SPD_1723		0	NA	NA	NA	NA	NA	0	0	0	0	0	0
SPD_1724		0.479383	-0.985377	3.11267	-0.316569	0.75157	NA	0	0.967145	1.01488	0	0	0.894269
SPD_1725		20100.3	-0.179541	0.0583719	-3.07581	0.00209932	0.00587868	21712.5	20712.4	21625.1	19948.9	18799	17804
SPD_1726	ply	34279.7	-0.25363	0.0614207	-4.12939	3.63723e-05	0.000150313	35436.5	37617.1	38799	32109.1	32447.1	29269.4
SPD_1727		13737.3	-0.36289	0.0734688	-4.93938	7.83702e-07	4.40804e-06	15761.8	14335	16273.7	13088.7	11694.5	11270.5
SPD_1728		8908.16	-0.351901	0.052133	-6.75005	1.47793e-11	1.63908e-10	9735.71	10105.7	10124.5	7977.21	7943.9	7561.94
SPD_1729		4751.83	-0.537502	0.081379	-6.60492	3.9772e-11	4.175e-10	4968.91	6059.16	5848.78	3745.6	4089.68	3798.85
SPD_1730		798.706	-0.0534809	0.111349	-0.4803	0.631014	0.735558	878.976	770.815	793.639	884.867	689.501	774.437
SPD_1731		74.0332	0.0833165	0.24736	0.336823	0.73625	0.815494	76.5367	72.5359	66.9823	76.2528	68.7247	83.167
SPD_1732		163.994	-0.0596262	0.190819	-0.312475	0.75468	0.826233	181.775	147.973	173.545	161.723	132.943	186.008
SPD_1733		2.26072	0.949507	1.70385	0.557271	0.577342	0.692507	4.78354	0	0	5.8656	1.12663	1.78854
SPD_1734		253.032	-0.133026	0.169805	-0.783408	0.433388	0.566405	292.992	256.293	246.617	265.628	189.275	267.386
SPD_1735		89.2084	0.0240482	0.272018	0.0884066	0.929554	0.952852	95.6709	108.32	61.9079	98.8772	72.1046	98.3696
SPD_1736		122.218	-0.195462	0.242009	-0.807664	0.419284	0.550538	165.032	133.466	93.3693	98.8772	113.79	128.775
SPD_1737	lytA	22059.1	0.160975	0.0468087	3.43899	0.000583878	0.00184049	20254.7	21194	21037.5	22995.7	23569.2	23303.8
SPD_1738	dinF	23229.4	0.0671238	0.0523948	1.28112	0.200153	0.311331	23488.4	22405.8	22177.2	24535	22912.4	23857.3
SPD_1739	recA	13395.3	0.0941814	0.0615747	1.52955	0.126129	0.213391	12219.6	13777	12873.8	13403.7	14364.6	13733.3
SPD_1740	cinA	3924.41	0.341552	0.0687935	4.96489	6.87404e-07	3.9226e-06	3381.97	3370.5	3633.28	4635.5	4427.68	4097.54
SPD_1741		8132.74	0.0595327	0.0587791	1.01282	0.311146	0.434719	7790	7968.31	8138.35	8796.72	7951.79	8151.26
SPD_1742		2736.55	-0.105399	0.0647376	-1.6281	0.103503	0.181999	2818.7	2773.77	2917.79	2766.05	2610.41	2532.57
SPD_1743		905.309	-0.151177	0.0924003	-1.63611	0.101817	0.180223	893.327	1039.68	923.544	873.136	877.649	824.516
SPD_1744		278.421	-0.294158	0.173163	-1.69874	0.0893678	0.162134	363.549	304.651	253.721	285.738	210.681	252.184
SPD_1745		941.228	0.0783168	0.081881	0.956471	0.338834	0.464153	951.925	910.084	885.994	987.934	964.4	947.031
SPD_1746		34.2489	1.56724	0.466422	3.36013	0.000779051	0.00239323	14.3506	23.2115	14.2084	38.5454	33.799	81.3785
SPD_1747		131.877	1.01416	0.245423	4.13227	3.59196e-05	0.000148756	119.589	74.4702	69.0121	150.83	168.995	208.365
SPD_1748		77.0141	1.12766	0.280678	4.01762	5.87895e-05	0.000232669	57.4025	46.423	41.6102	83.7943	101.397	131.458
SPD_1749		357.006	1.3187	0.162002	8.14007	3.95053e-16	6.98639e-15	230.806	201.166	182.679	553.042	405.589	568.755
SPD_1750	wrbA	109.897	1.58492	0.286126	5.53924	3.0379e-08	2.1072e-07	60.9902	67.7002	36.5358	162.561	120.55	211.047
SPD_1751		45.7426	1.35684	0.325333	4.17062	3.03766e-05	0.000127413	28.7013	24.1786	24.3572	60.3319	65.3448	71.5415
SPD_1752		195.764	1.83937	0.205005	8.97229	2.90402e-19	6.40517e-18	86.1038	108.32	61.9079	285.738	291.798	340.716
SPD_1753		414.606	1.28754	0.160816	8.00629	1.18218e-15	1.90214e-14	273.858	221.476	229.364	594.939	468.68	699.318
SPD_1754		477.355	0.576436	0.109481	5.26516	1.40069e-07	8.78454e-07	376.704	380.088	392.76	540.473	563.317	610.786
SPD_1755		505.131	0.591244	0.131771	4.48689	7.22698e-06	3.435e-05	404.21	410.07	394.79	519.524	590.357	711.838
SPD_1756		144.947	0.536169	0.212365	2.52476	0.0115779	0.0269602	136.331	116.057	103.518	162.561	141.956	209.259
SPD_1757	ndk	2064.84	0.0756355	0.0665233	1.13698	0.255547	0.373522	1949.29	2066.79	2014.54	2044.58	2128.21	2185.59
SPD_1758	rpoC	148677	-0.380712	0.0535319	-7.11187	1.14477e-12	1.4498e-11	165777	167132	171629	124457	136555	126511
SPD_1759	rpoB	104252	-0.42966	0.0484975	-8.85943	8.04268e-19	1.7542e-17	120297	117522	121165	88294.8	92145.2	86086.8
SPD_1760		27.2289	-0.661329	0.4303	-1.5369	0.124317	0.211652	26.3095	37.7187	35.5209	18.4347	29.2925	16.0968
SPD_1761		8964.74	-0.146638	0.0521425	-2.81226	0.00491945	0.0124766	9447.5	9722.71	9090.31	8508.47	8379.91	8639.53
SPD_1762		4504.36	0.0238293	0.0700333	0.340257	0.733663	0.814121	4127	4760.29	4510.14	4469.59	4756.65	4402.49
SPD_1763		3.56766	0.960603	1.30489	0.736159	0.461634	0.593832	2.39177	2.90144	2.02977	3.35177	0	10.7312
SPD_1764	murA-2	10207.2	-0.0186018	0.0640884	-0.290253	0.771623	0.841497	9635.25	10828.2	10350.8	9815.66	10689.5	9923.7
SPD_1765		7516.79	0.11803	0.0535817	2.20281	0.0276084	0.0577159	7311.65	7064.99	7253.38	8109.61	7792.93	7568.2
SPD_1766	coaD	1133.05	-0.0423829	0.0810013	-0.523237	0.60081	0.713053	1132.5	1091.91	1224.96	1137.93	1107.48	1103.53
SPD_1767		268.344	0.0918444	0.178399	0.514826	0.606675	0.716548	206.888	321.092	249.661	261.438	314.331	256.655
SPD_1768	asnA	13270.4	0.399462	0.0780512	5.11795	3.08873e-07	1.84853e-06	10630.2	12342.7	11358.6	13686.1	15381.9	16222.9
SPD_1769		26805.8	1.19716	0.0825352	14.5049	1.12882e-47	6.92458e-46	15865.8	17222.9	15754	34605.4	34834.4	42552
SPD_1770		5.11812	-0.529493	1.01744	-0.520416	0.602774	0.71452	8.3712	8.70431	1.01488	2.51383	5.63317	4.47134
SPD_1771		3961.4	-0.0224316	0.0623193	-0.359946	0.718888	0.80135	3963.17	4138.41	3876.86	4026.31	3726.91	4036.73
SPD_1772		159.57	0.103919	0.18704	0.555595	0.578488	0.693267	124.372	171.185	165.426	169.264	155.476	171.7
SPD_1773		20848.2	0.364732	0.0621099	5.87237	4.29615e-09	3.57345e-08	18490.8	18325.5	17868	24811.5	21632.5	23961
SPD_1774	pflA	9477.38	0.010012	0.0509236	0.196609	0.844134	0.894727	9307.58	9461.58	9564.27	9324.62	9361.21	9845.01
SPD_1775	lysA	5387.73	0.0763265	0.0617574	1.23591	0.216492	0.330462	5008.37	5507.89	5215.49	5401.38	5774	5419.27
SPD_1776	purR	12507.5	-0.0380814	0.0477164	-0.798078	0.424825	0.557441	12540.1	12873.7	12602.8	12508	12465.1	12055.6
SPD_1777	cbf1	6722.73	-0.214893	0.0546526	-3.93198	8.42487e-05	0.000324912	6974.41	7169.45	7521.3	6193.23	6331.69	6146.31
SPD_1778		9759.89	-0.191111	0.0555168	-3.44241	0.000576565	0.00182548	10013.2	10318.5	10881.6	9076.59	9367.97	8901.55
SPD_1779		4264.17	-0.211265	0.058973	-3.5824	0.000340447	0.00114044	4586.22	4403.41	4736.46	3855.37	4075.04	3928.52
SPD_1780	rpe	2536.64	-0.100295	0.0774692	-1.29464	0.195444	0.305458	2467.11	2542.62	2861.97	2409.92	2579.99	2358.19
SPD_1781	rsgA	4712.35	-0.167982	0.057795	-2.90651	0.00365487	0.00964316	4795.5	4938.24	5223.61	4388.3	4474.99	4453.46
SPD_1782	ksgA	4881.78	-0.280302	0.0629808	-4.45059	8.56335e-06	4.0215e-05	5110.02	5475.98	5473.27	4255.91	4659.76	4315.74
SPD_1783		10.8689	-0.619393	0.673857	-0.919175	0.358004	0.486004	8.3712	10.6386	20.2977	8.37943	11.2663	6.25988
SPD_1784		86.4482	0.250508	0.255065	0.982133	0.326034	0.451344	71.7532	85.1088	79.1609	72.0631	114.917	95.6868
SPD_1785		578.402	0.0893614	0.100777	0.886725	0.375227	0.502778	568.046	572.55	539.918	585.722	635.422	568.755
SPD_1786		1723.58	0.100564	0.0709459	1.41747	0.156344	0.255753	1650.32	1685.73	1656.29	1854.37	1682.07	1812.68
SPD_1787		1701.69	0.151451	0.0748103	2.02447	0.0429222	0.0849358	1525.95	1655.75	1653.25	1693.48	1834.16	1847.56
SPD_1788		1976.57	0.121993	0.0764566	1.59558	0.110583	0.192101	1864.39	1895.6	1917.12	1879.51	2148.49	2154.29
SPD_1789		756.454	-0.257663	0.095726	-2.69167	0.00710945	0.0174885	826.357	883.003	761.163	682.085	715.413	670.702
SPD_1790	rpmH	13528.4	-0.28157	0.0821001	-3.42959	0.000604493	0.00189556	14558.7	15353.4	14616.4	11094.4	13945.5	11602.2
SPD_1791		16416.4	-0.0413108	0.0487599	-0.84723	0.396867	0.526029	16363.3	16879.6	16709	16381.8	16495.1	15669.4
SPD_1792		278.781	-0.0402401	0.136651	-0.294474	0.768396	0.838911	259.507	290.144	298.376	287.414	259.126	278.118
SPD_1793		1292.18	0.315175	0.0995859	3.16486	0.00155156	0.00445281	1119.35	1206.03	1129.57	1321.44	1333.94	1642.77
SPD_1794		6811.74	0.125279	0.0644883	1.94266	0.0520576	0.100778	6027.27	6694.58	6823.06	6870.29	7251.02	7204.23
SPD_1795		40.6364	0.00171543	0.380257	0.00451123	0.996401	0.997926	51.4231	47.3901	23.3423	46.9248	37.179	37.5593
SPD_1796		3177.22	-0.0825564	0.0646081	-1.2778	0.201319	0.312897	3227.7	3227.36	3350.13	3267.14	3040.79	2950.19
SPD_1797	ccpA	13268.8	0.0295602	0.0610311	0.484348	0.628139	0.733388	13368.8	13336.9	12694.2	12834.8	13021.6	14356.6
SPD_1798		1026.22	0.265453	0.0840056	3.15994	0.00157803	0.00451555	949.534	886.872	960.08	1065.86	1124.38	1170.6
SPD_1799		1225.91	0.324993	0.081877	3.96928	7.20906e-05	0.00028134	1132.5	1044.52	1088.97	1286.24	1359.85	1443.35
SPD_1800		626.235	0.662544	0.104549	6.33717	2.34016e-10	2.25183e-09	508.252	482.605	464.817	828.725	763.859	709.155
SPD_1801		1226.4	0.83812	0.085842	9.76352	1.61446e-22	4.46365e-21	888.543	799.829	951.961	1594.6	1572.78	1550.66
SPD_1802		0.187772	0.803272	4.08047	0.196858	0.843939	NA	0	0	0	0	1.12663	0
SPD_1803		102.298	0.473191	0.223808	2.11427	0.0344918	0.070018	84.9079	99.6159	72.0568	112.284	129.563	115.361
SPD_1804		288.447	-0.509857	0.135654	-3.7585	0.000170934	0.000611189	326.477	353.008	335.927	232.11	261.379	221.779
SPD_1805		0	NA	NA	NA	NA	NA	0	0	0	0	0	0
SPD_1806		0	NA	NA	NA	NA	NA	0	0	0	0	0	0
SPD_1807		0	NA	NA	NA	NA	NA	0	0	0	0	0	0
SPD_1808		0	NA	NA	NA	NA	NA	0	0	0	0	0	0
SPD_1809		0	NA	NA	NA	NA	NA	0	0	0	0	0	0
SPD_1810		0	NA	NA	NA	NA	NA	0	0	0	0	0	0
SPD_1811		0	NA	NA	NA	NA	NA	0	0	0	0	0	0
SPD_1812		0	NA	NA	NA	NA	NA	0	0	0	0	0	0
SPD_1813	rrfC	0	NA	NA	NA	NA	NA	0	0	0	0	0	0
SPD_1814	rrlC	0	NA	NA	NA	NA	NA	0	0	0	0	0	0
SPD_1815		0	NA	NA	NA	NA	NA	0	0	0	0	0	0
SPD_1816	rrsC	0	NA	NA	NA	NA	NA	0	0	0	0	0	0
SPD_1817		0	NA	NA	NA	NA	NA	0	0	0	0	0	0
SPD_1818	comX2	0	NA	NA	NA	NA	NA	0	0	0	0	0	0
SPD_1819	nusG	11448.7	-0.14312	0.0516323	-2.7719	0.005573	0.0139453	11967.2	12267.3	11815.3	11301.3	10672.6	10668.6
SPD_1820	secE	4760.9	-0.185699	0.0564998	-3.28672	0.00101363	0.00303317	4953.36	5186.8	5061.23	4621.25	4346.56	4396.23
SPD_1821	pbp2A	12249.9	0.165742	0.0504651	3.28429	0.00102239	0.00305471	11400.4	11449.1	11791.9	13378.6	12854.9	12624.4
SPD_1822		2977.69	-0.194539	0.064071	-3.0363	0.002395	0.00658075	3120.07	3309.57	3105.54	2902.63	2701.67	2726.63
SPD_1823	gap	280778	-0.242265	0.0629461	-3.84876	0.000118716	0.000441363	298044	316119	298727	236546	270076	265158
SPD_1824		1122.64	0.0109672	0.0788104	0.13916	0.889324	0.928586	1154.03	1147.03	1054.46	1122.84	1128.89	1128.57
SPD_1825		493.914	0.012014	0.148708	0.0807892	0.93561	0.956498	509.447	517.423	450.608	602.481	398.829	484.694
SPD_1826	nadC	1345.67	-0.0532742	0.0833602	-0.639084	0.522768	0.649901	1297.54	1467.16	1346.75	1312.22	1251.69	1398.64
SPD_1827		1317.17	-0.0945545	0.0744096	-1.27073	0.203825	0.315792	1384.84	1314.35	1382.27	1308.03	1286.62	1226.94
SPD_1828		270.152	-0.0859799	0.147362	-0.583461	0.559583	0.678481	301.363	274.669	259.81	295.794	243.353	245.924
SPD_1829		3235.71	-0.257631	0.085124	-3.02653	0.00247376	0.00677264	3643.86	3349.22	3581.53	3329.98	2758	2751.67
SPD_1830		674.678	0.0490878	0.109103	0.449922	0.652767	0.748148	729.491	642.184	618.064	620.077	721.046	717.204
SPD_1831		685.38	-0.146347	0.122918	-1.19061	0.233808	0.350891	761.779	708.917	692.151	675.382	536.278	737.772
SPD_1832		70.6567	-0.0865661	0.257358	-0.336365	0.736596	0.815494	66.9696	81.2402	70.027	63.6836	64.2182	77.8014
SPD_1833		134.568	-0.123814	0.189325	-0.653976	0.513127	0.641573	143.506	151.842	125.846	125.691	122.803	137.717
SPD_1834		70271	0.230717	0.0530061	4.35265	1.34503e-05	6.12596e-05	65716.3	63545.3	64734.4	76765.6	71907.5	78956.8
SPD_1835		6.26126	-0.295884	0.882425	-0.335308	0.737393	0.815494	4.78354	7.73716	8.11907	8.37943	6.75981	1.78854
SPD_1836		1521.79	0.0893025	0.0706362	1.26426	0.206137	0.318241	1522.36	1480.7	1421.85	1597.12	1575.04	1533.67
SPD_1837		1416.01	0.164304	0.0719351	2.28406	0.0223683	0.0478832	1307.1	1354	1345.74	1501.59	1443.22	1544.4
SPD_1838	yajC-2	1285.26	-0.0503214	0.0749336	-0.671547	0.501872	0.629725	1308.3	1349.17	1264.55	1219.21	1288.87	1281.49
SPD_1839	tkt	34403.8	-0.24202	0.0494235	-4.89686	9.73798e-07	5.35452e-06	36291.6	37544.6	38008.4	31453.8	32512.4	30611.7
SPD_1840		59.5381	0.412356	0.290376	1.42007	0.155587	0.254939	52.619	48.3573	52.774	72.0631	51.8252	79.5899
SPD_1841		60.49	-0.0421774	0.272647	-0.154696	0.877061	0.917735	62.1861	64.7987	56.8335	53.6283	66.4715	59.0218
SPD_1842	araD	23.7414	0.379104	0.495369	0.765296	0.444095	0.576942	17.9383	11.6057	32.4763	33.5177	23.6593	23.251
SPD_1843		13.6995	0.0399764	0.661014	0.0604773	0.951775	0.966807	7.17532	8.70431	24.3572	10.0553	20.2794	11.6255
SPD_1844		7.15285	-0.38914	0.839678	-0.463439	0.64305	0.743408	8.3712	8.70431	7.10419	1.67589	9.01308	8.04842
SPD_1845		7.07827	0.0796787	0.855209	0.0931686	0.92577	0.950483	10.763	6.77002	3.04465	5.02766	12.393	4.47134
SPD_1846		1.57286	0.325282	1.84465	0.176338	0.860028	NA	1.19589	0	3.04465	2.51383	0	2.68281
SPD_1847		29.0823	0.63156	0.406605	1.55325	0.120363	0.206172	16.7424	28.0472	23.3423	38.5454	38.3056	29.5109
SPD_1848		397.639	0.540679	0.123169	4.38974	1.13486e-05	5.22634e-05	298.972	315.289	357.239	455.003	458.54	500.791
SPD_1849		8741.86	0.217382	0.0517705	4.19895	2.68156e-05	0.000113937	8210.95	7990.55	8052.09	9072.4	9462.61	9662.58
SPD_1850		4561.17	0.194669	0.0586684	3.31813	0.00090622	0.002741	4144.94	4396.64	4216.84	4700.02	5047.32	4861.25
SPD_1851	rnpA	403.807	0.115184	0.132148	0.871631	0.38341	0.510953	356.374	433.281	371.447	381.264	466.427	414.047
SPD_1852		0	NA	NA	NA	NA	NA	0	0	0	0	0	0
SPD_1853	ackA	10131.6	-0.106588	0.0486492	-2.19096	0.0284549	0.0591058	10233.2	10669.5	10613.7	9742.76	9655.26	9875.41
SPD_1854		3304.42	-0.336706	0.0685061	-4.91498	8.87912e-07	4.90978e-06	3481.22	3804.75	3775.37	2921.91	3074.59	2768.66
SPD_1855		19.5314	0.188999	0.528158	0.357846	0.720459	0.802645	26.3095	10.6386	18.2679	27.6521	14.6463	19.6739
SPD_1856		9.28269	0.724605	0.792641	0.914166	0.36063	0.488555	7.17532	3.86858	10.1488	15.9209	3.3799	15.2026
SPD_1857		5.15278	-0.0331075	0.935217	-0.0354009	0.97176	0.980249	4.78354	3.86858	7.10419	7.54148	2.25327	5.36561
SPD_1858		3.71317	3.22884	1.40571	2.29694	0.0216221	0.0464887	1.19589	0	1.01488	5.02766	7.88644	7.15415
SPD_1859		1.03271	0.856836	2.05014	0.41794	0.675991	NA	1.19589	0	1.01488	0.837943	2.25327	0.894269
SPD_1860	clgD	23.8452	0.119904	0.423032	0.28344	0.77684	0.845309	23.9177	21.2772	23.3423	25.1383	27.0392	22.3567
SPD_1861	cglC	4.71835	-1.00867	1.1145	-0.905043	0.365443	0.493712	11.9589	0.967145	6.0893	1.67589	2.25327	5.36561
SPD_1862	cglB	35.6954	-0.377761	0.450454	-0.838622	0.401681	0.531693	55.0108	33.8501	32.4763	46.0868	31.5458	15.2026
SPD_1863	cglA	81.4301	0.283486	0.27265	1.03975	0.298458	0.422099	58.5984	74.4702	87.28	113.122	79.9911	75.1186
SPD_1864		6007.91	-0.173468	0.0651201	-2.66382	0.00772593	0.0187931	6066.73	6211.01	6826.11	5417.3	5736.83	5789.5
SPD_1865		7680.84	0.86898	0.105168	8.26276	1.42341e-16	2.61135e-15	5816.79	5200.34	5289.57	8468.25	9428.81	11881.3
SPD_1866	nagA	13157.8	0.207821	0.0951638	2.18383	0.0289749	0.0598713	10918.4	12980.1	12732.7	12053.8	15442.8	14818.9
SPD_1867		16422.8	0.023013	0.0486331	0.473196	0.636073	0.739261	15837.1	16767.4	16269.6	16463.9	16389.2	16809.6
SPD_1868	tgt	15483.8	-0.386045	0.0734082	-5.25888	1.44937e-07	9.06087e-07	16376.5	18642.7	17606.2	13542	14427.7	12307.8
SPD_1869		4549.19	-0.336856	0.063328	-5.31923	1.04206e-07	6.64145e-07	5216.46	4857.97	5161.7	4243.34	3948.86	3866.82
SPD_1870		1556.38	0.844768	0.0829631	10.1825	2.37493e-24	7.51935e-23	1052.38	1181.85	1104.19	2120.83	2018.93	1860.08
SPD_1871		90.0919	1.04394	0.237833	4.38936	1.13686e-05	5.22634e-05	52.619	59.963	63.9377	138.261	110.41	115.361
SPD_1872		197.308	0.787446	0.172217	4.57241	4.82148e-06	2.39609e-05	137.527	155.71	141.069	288.252	237.72	223.567
SPD_1873		162.342	1.46162	0.209871	6.96437	3.29869e-12	3.92444e-11	83.712	96.7145	79.1609	294.956	212.934	206.576
SPD_1874		35991.6	1.43553	0.0935715	15.3416	4.03261e-53	2.72966e-51	17564	22705.7	18016.2	55812	53378.8	48473
SPD_1875		910.066	-1.15632	0.809414	-1.4286	0.153121	0.251949	2766.08	521.291	482.07	578.18	582.47	530.302
SPD_1876		3534.48	-1.25897	0.795119	-1.58337	0.113337	0.195845	10885	2001.99	2070.36	2104.07	2162.01	1983.49
SPD_1877	thrC	25868.6	-1.40415	0.916656	-1.53182	0.125566	0.213039	85251.1	13305	14092.7	14564.3	14182.1	13816.5
SPD_1878		11340.7	-1.524	0.951364	-1.60191	0.109176	0.190499	39025.4	5800.94	5662.04	5916.71	5835.97	5802.91
SPD_1879		12.7699	-1.54101	1.00072	-1.5399	0.123585	0.210772	46.6396	9.67145	1.01488	12.5691	2.25327	4.47134
SPD_1880		0	NA	NA	NA	NA	NA	0	0	0	0	0	0
SPD_1881		0	NA	NA	NA	NA	NA	0	0	0	0	0	0
SPD_1882		0	NA	NA	NA	NA	NA	0	0	0	0	0	0
SPD_1883		0	NA	NA	NA	NA	NA	0	0	0	0	0	0
SPD_1884		0	NA	NA	NA	NA	NA	0	0	0	0	0	0
SPD_1885		0	NA	NA	NA	NA	NA	0	0	0	0	0	0
SPD_1886		1971.26	-0.708068	0.125423	-5.64544	1.64758e-08	1.21131e-07	2178.9	2737.02	2417.45	1184.85	1697.84	1611.47
SPD_1887		462.917	-0.582992	0.162707	-3.58308	0.000339562	0.00113942	510.643	646.053	506.427	297.47	457.414	359.496
SPD_1888		0	NA	NA	NA	NA	NA	0	0	0	0	0	0
SPD_1889		0	NA	NA	NA	NA	NA	0	0	0	0	0	0
SPD_1890	rrfD	0	NA	NA	NA	NA	NA	0	0	0	0	0	0
SPD_1891	rrlD	0	NA	NA	NA	NA	NA	0	0	0	0	0	0
SPD_1892		0	NA	NA	NA	NA	NA	0	0	0	0	0	0
SPD_1893	rrsD	0	NA	NA	NA	NA	NA	0	0	0	0	0	0
SPD_1894		28.938	-0.0117436	0.405777	-0.0289412	0.976912	0.983929	25.1136	35.7844	26.387	35.1936	22.5327	28.6166
SPD_1895		3335.55	-0.0995354	0.0643718	-1.54626	0.122042	0.208623	3495.58	3492.36	3364.34	3382.77	3236.82	3041.41
SPD_1896	gltX	17630.2	-0.111328	0.0496531	-2.24212	0.0249533	0.0527269	18240.9	18497.6	18190.8	17333.7	17236.4	16282
SPD_1897	pgi	48389	-0.101196	0.0479497	-2.11045	0.0348194	0.07061	50084.9	48372.7	51799.7	46908.9	46361	46806.9
SPD_1898		0	NA	NA	NA	NA	NA	0	0	0	0	0	0
SPD_1899		317.793	0.143146	0.132514	1.08024	0.280037	0.401837	303.755	309.486	292.287	298.308	347.004	355.919
SPD_1900		8006.33	0.274298	0.0513429	5.34247	9.16875e-08	5.90107e-07	7232.72	7146.23	7365.01	8730.52	8537.64	9025.86
SPD_1901		7.23818	0.25381	0.770359	0.329469	0.741801	0.818065	4.78354	5.80287	9.13395	7.54148	9.01308	7.15415
SPD_1902		6294.5	0.257336	0.0560966	4.58736	4.48879e-06	2.24211e-05	5536.95	5925.7	5738.15	6623.1	6965.98	6977.09
SPD_1903	mutS	10651.9	0.416408	0.0536517	7.76133	8.40431e-15	1.26905e-13	8887.83	9390.98	9093.36	12076.4	12644.2	11818.7
SPD_1904	argR	343.19	0.10141	0.145743	0.695811	0.486547	0.618071	337.24	383.957	271.989	354.45	358.27	353.236
SPD_1905	argS	16624.9	-0.56319	0.0484423	-11.626	3.03994e-31	1.19348e-29	20197.3	19826.5	19462.4	13283.9	13802.4	13177.1
SPD_1906		2.93726	0.735516	1.26511	0.581385	0.560981	0.679757	4.78354	0.967145	1.01488	5.02766	2.25327	3.57708
SPD_1907		5451	-0.557222	0.0669025	-8.32887	8.16171e-17	1.54052e-15	6936.14	6183.93	6356.22	4643.04	4253.05	4333.63
SPD_1908		8457.46	-0.364572	0.0508524	-7.16923	7.54219e-13	9.67667e-12	9671.13	9430.63	9459.73	7538.13	7486.49	7158.62
SPD_1909	pnpS	15647.8	-0.434775	0.0537633	-8.08684	6.12317e-16	1.02733e-14	18586.5	17364.1	18015.2	13739.7	13336	12845.3
SPD_1910	pstS	538.814	0.248979	0.109879	2.26593	0.0234555	0.0498843	468.787	497.113	511.501	641.026	568.951	545.504
SPD_1911	pstC	231.702	0.191189	0.141738	1.34889	0.177373	0.282616	217.651	221.476	210.081	249.707	244.48	246.818
SPD_1912	pstA	189.708	-0.0973954	0.162863	-0.598021	0.549826	0.670794	178.187	193.429	216.17	187.699	189.275	173.488
SPD_1913	pstB	219.098	0.0970297	0.155613	0.623531	0.532935	0.658373	194.929	206.002	234.438	243.841	211.807	223.567
SPD_1914	phoU	233.734	-0.0968206	0.143472	-0.67484	0.499777	0.628887	233.198	235.983	255.751	230.434	216.314	230.721
SPD_1915		5.92949	-0.154328	0.95247	-0.162029	0.871283	0.915594	4.78354	5.80287	8.11907	9.21737	6.75981	0.894269
SPD_1916		16.5209	0.126788	0.540726	0.234477	0.814615	0.876213	16.7424	20.31	10.1488	15.083	22.5327	14.3083
SPD_1917		3.01118	-0.426867	1.2081	-0.353338	0.723835	0.805492	2.39177	4.83573	3.04465	0.837943	3.3799	3.57708
SPD_1918	gpsA	17401.1	-0.121238	0.0507398	-2.38941	0.0168753	0.0373885	18050.7	17840.9	18504.4	17247.4	16661.8	16101.3
SPD_1919	galU	26864.9	-0.0200132	0.0487973	-0.410129	0.681711	0.771741	27001.9	26494	27658.6	27445.1	26638.2	25951.7
SPD_1920		930.34	0.228514	0.0896846	2.54798	0.0108349	0.02529	806.027	865.595	897.157	940.172	1024.11	1048.98
SPD_1921		1063.29	0.385343	0.0860462	4.47833	7.52292e-06	3.56703e-05	865.822	913.952	984.437	1171.44	1266.34	1177.75
SPD_1922		2500.62	0.313518	0.0793371	3.95172	7.75903e-05	0.000300414	2120.31	2267.96	2298.71	2503.77	2923.62	2889.38
SPD_1923		3340.75	-0.0883382	0.0757006	-1.16694	0.243234	0.361445	3179.86	3464.31	3682	3028.32	3321.32	3368.71
SPD_1924		4315.15	-0.186414	0.0534951	-3.48469	0.000492711	0.0015778	4576.66	4672.28	4530.44	3966.82	4082.93	4061.77
SPD_1925	pbp1B	18818	-0.086106	0.0493811	-1.7437	0.0812109	0.149267	18806.5	19837.1	19490.8	18047.6	18735.9	17990
SPD_1926	tyrS	28532.1	-0.159005	0.0523576	-3.0369	0.00239025	0.00658072	29496.5	30949.6	29857.9	26361.7	28203.1	26323.7
SPD_1927		7671.74	0.215074	0.0526629	4.08398	4.42711e-05	0.000179184	7214.78	6988.59	7100.13	8443.11	8342.73	7941.11
SPD_1928		1518.7	0.205919	0.0740869	2.77943	0.00544545	0.013722	1374.07	1360.77	1496.95	1635.66	1588.56	1656.19
SPD_1929	rrmA	1859.52	-0.269378	0.0647312	-4.16148	3.16185e-05	0.000132058	2007.89	2000.06	2089.65	1683.43	1687.7	1688.38
SPD_1930		16.1365	0.172044	0.53904	0.319167	0.7496	0.822966	19.1342	17.4086	9.13395	19.2727	15.7729	16.0968
SPD_1931		1262.23	0.608444	0.105253	5.78075	7.43662e-09	5.83234e-08	1023.68	1008.73	969.214	1499.92	1318.16	1753.66
SPD_1932	malP	77651.9	1.36799	0.0667197	20.5036	2.00103e-93	2.18223e-91	45223.6	42498.3	42384.6	117371	101773	116660
SPD_1933	malQ	44834.9	1.46481	0.0629709	23.2617	1.08282e-119	1.51826e-117	23856.7	24706.7	22978	68221.9	60721.1	68525.1
SPD_1934	malX	15965.2	-0.100161	0.0884427	-1.13249	0.257427	0.375431	15907.7	16292.5	17355.5	13185.9	15778.5	17271
SPD_1935	malC	10412	-0.132257	0.0832014	-1.5896	0.111926	0.193919	10538.1	10342.6	11784.8	8880.51	9958.33	10967.3
SPD_1936	malD	7441.71	-0.122774	0.0830282	-1.47871	0.139219	0.232386	7660.85	7254.56	8358.58	6403.56	7128.22	7844.53
SPD_1937	malA	3569.16	-0.0441168	0.0748644	-0.589289	0.555667	0.676208	3755.08	3383.07	3735.79	3443.11	3304.42	3793.49
SPD_1938	malR	4566.96	-0.00751975	0.0622083	-0.12088	0.903786	0.938694	4305.19	4644.23	4784.16	4430.2	4631.6	4606.38
SPD_1939		10.9614	-0.397243	0.633301	-0.627258	0.53049	0.65659	10.763	13.54	13.1935	12.5691	6.75981	8.94269
SPD_1940		9990.99	-0.0441758	0.0573419	-0.770394	0.441066	0.573766	10490.3	9746.89	10197.6	10291.6	9699.2	9520.39
SPD_1941	aspS	16195.4	-0.0881159	0.0639231	-1.37847	0.168059	0.272024	15693.6	17133.9	17236.8	15047.8	16730.5	15329.6
SPD_1942		17.4653	-0.592389	0.543448	-1.09006	0.275688	0.398509	13.1547	19.3429	30.4465	17.5968	13.5196	10.7312
SPD_1943		1222.81	0.137272	0.0913269	1.50309	0.132816	0.223217	1130.11	1257.29	1104.19	1174.8	1371.11	1299.37
SPD_1944		1110.69	0.0408127	0.0838322	0.486838	0.626373	0.73276	1102.61	1018.4	1165.09	1153.01	1097.34	1127.67
SPD_1945		620.576	-0.0347963	0.102758	-0.338624	0.734893	0.814773	607.51	604.466	672.868	656.947	586.977	594.689
SPD_1946		3.03098	-5.11945	1.67903	-3.04905	0.0022957	0.00635608	8.3712	6.77002	3.04465	0	0	0
SPD_1947		26.662	0.0769707	0.437959	0.175749	0.860491	0.907167	19.1342	32.8829	25.3721	19.2727	33.799	29.5109
SPD_1948		24.7644	-0.190968	0.43008	-0.44403	0.657021	0.751155	27.5054	20.31	31.4614	25.9762	23.6593	19.6739
SPD_1949		6.34015	0.0378964	0.811329	0.046709	0.962745	0.974842	5.97943	6.77002	6.0893	7.54148	4.50654	7.15415
SPD_1950	hisS	9583.25	-0.190042	0.060027	-3.16594	0.00154583	0.00444285	9614.92	10462.6	10558.9	8624.1	9272.21	8966.84
SPD_1951		99.3138	0.508872	0.227159	2.24016	0.0250807	0.0529391	93.2791	72.5359	80.1758	101.391	129.563	118.938
SPD_1952		171.147	-0.0941357	0.179437	-0.524618	0.599849	0.712343	194.929	167.316	167.456	149.154	191.528	156.497
SPD_1953		18.9565	-0.466863	0.486206	-0.960217	0.336946	0.461889	19.1342	23.2115	23.3423	12.5691	20.2794	15.2026
SPD_1954		428.764	-0.482737	0.129837	-3.71801	0.000200795	0.000707649	495.097	520.324	482.07	307.525	408.968	358.602
SPD_1955		5.27026	-1.27786	0.984524	-1.29795	0.194306	0.304407	4.78354	13.54	4.05954	2.51383	2.25327	4.47134
SPD_1956	ilvD	21357	-0.534414	0.216809	-2.46491	0.0137048	0.0311291	24170.1	26004.6	25627.8	15785.2	22533.8	14020.3
SPD_1957		329.046	0.211255	0.12704	1.66291	0.0963311	0.171595	288.209	295.946	330.852	355.288	339.117	364.862
SPD_1958		263.069	0.210504	0.156627	1.34398	0.178954	0.284904	252.332	246.622	233.423	258.086	253.493	334.457
SPD_1959		598.044	0.027911	0.113474	0.245968	0.805707	0.870448	652.954	569.648	556.156	666.164	574.584	568.755
SPD_1960		4.747	-1.01737	0.945511	-1.076	0.281929	0.403667	7.17532	5.80287	6.0893	3.35177	3.3799	2.68281
SPD_1961		533.596	0.100412	0.107567	0.933483	0.350571	0.478228	542.932	486.474	517.591	585.722	512.619	556.235
SPD_1962		3927.83	0.14626	0.0819427	1.78491	0.0742757	0.13755	3697.68	3667.41	3822.05	3780.8	3944.35	4654.67
SPD_1963	rpmF	5429.41	-0.464943	0.0700673	-6.63567	3.23038e-11	3.46115e-10	6384.84	6167.48	6334.91	4151.17	4894.1	4643.94
SPD_1964	rpmG	1299.13	-0.446394	0.084598	-5.27665	1.31567e-07	8.30436e-07	1525.95	1529.06	1438.09	1047.43	1204.37	1049.87
SPD_1965	pcpA	668.144	1.27155	0.130269	9.76097	1.65568e-22	4.51403e-21	398.23	382.989	393.775	868.946	829.203	1135.72
SPD_1966		10.1626	0.853639	0.862361	0.989885	0.32223	0.44829	4.78354	3.86858	13.1935	23.4624	2.25327	13.414
SPD_1967		4.53392	1.16173	1.04666	1.10994	0.267025	0.387414	2.39177	3.86858	2.02977	2.51383	10.1397	6.25988
SPD_1968		3.16078	1.33769	1.23689	1.0815	0.279477	0.40162	2.39177	0.967145	2.02977	5.02766	6.75981	1.78854
SPD_1969		44.2676	0.396965	0.347679	1.14176	0.253555	0.372236	25.1136	43.5215	45.6698	46.0868	46.192	59.0218
SPD_1970		9.01712	-0.215511	0.698688	-0.308452	0.757739	0.828658	8.3712	12.5729	8.11907	10.8933	7.88644	6.25988
SPD_1971		141.456	0.198541	0.20434	0.971622	0.331239	0.456296	138.723	117.025	139.039	121.502	172.375	160.074
SPD_1972		40.2894	0.331991	0.339869	0.976821	0.328658	0.453696	28.7013	39.6529	38.5656	44.411	39.4322	50.9733
SPD_1973		667.795	0.154197	0.09511	1.62125	0.104965	0.183805	619.469	606.4	669.823	680.409	723.3	707.367
SPD_1974		295.272	0.01954	0.153596	0.127217	0.898769	0.934825	302.559	262.096	314.614	248.869	323.344	320.148
SPD_1975	arcA	5038.55	0.00437333	0.0780679	0.0560195	0.955326	0.968668	4980.87	5054.3	5057.17	4559.25	4958.32	5621.37
SPD_1976	argF	10485	0.0688649	0.063227	1.08917	0.276079	0.398781	10698.4	9594.08	10415.8	10709.7	10255.8	11236.5
SPD_1977	arcC	2836.33	0.0821895	0.0672693	1.2218	0.221784	0.336186	2795.98	2618.06	2854.87	2908.5	2792.93	3047.67
SPD_1978		2721.42	-0.0700057	0.0727893	-0.961757	0.336172	0.461149	2888.06	2678.02	2797.02	2481.99	2635.2	2848.25
SPD_1979		3265.87	-0.0213632	0.0713203	-0.299539	0.764529	0.835153	3352.07	3124.85	3394.79	3105.41	3128.67	3489.44
SPD_1980		10.7496	-0.458086	0.647231	-0.707763	0.479093	0.61048	15.5465	8.70431	13.1935	7.54148	7.88644	11.6255
SPD_1981		126	0.417144	0.209411	1.99199	0.0463725	0.0910293	107.63	111.222	105.548	171.778	119.423	140.4
SPD_1982		23.7145	0.0582453	0.473034	0.123131	0.902003	0.937338	21.5259	29.0144	19.2828	35.1936	20.2794	16.9911
SPD_1983		3.48673	0.31364	1.15272	0.272086	0.785556	0.853373	2.39177	1.93429	5.07442	5.02766	1.12663	5.36561
SPD_1984		10877.1	0.593144	0.0616861	9.61553	6.87553e-22	1.76083e-20	8356.85	9029.27	8629.56	12834.8	12498.9	13913
SPD_1985		96.7625	0.418623	0.257744	1.62418	0.104337	0.183197	62.1861	88.0102	97.4289	86.3081	120.55	126.092
SPD_1986	fucI	185.494	0.791223	0.231619	3.41606	0.000635349	0.00198914	129.156	97.6817	180.649	189.375	243.353	272.752
SPD_1987		120.004	0.896034	0.198915	4.50462	6.64922e-06	3.21488e-05	80.1244	88.9773	82.2056	146.64	161.109	160.968
SPD_1988		56.043	0.992377	0.294524	3.36943	0.000753248	0.00232488	38.2684	36.7515	37.5507	66.1975	69.8514	87.6384
SPD_1989		37.1437	0.988174	0.408847	2.41698	0.01565	0.0350297	17.9383	26.1129	30.4465	36.0315	41.6855	70.6472
SPD_1990		32.8387	1.00679	0.386574	2.60438	0.00920398	0.0219531	23.9177	24.1786	17.253	39.3833	52.9518	39.3478
SPD_1991		8.19199	1.13313	0.827579	1.36922	0.170932	0.275258	2.39177	8.70431	4.05954	11.7312	16.8995	5.36561
SPD_1992		11.2066	-0.0110566	0.689724	-0.0160305	0.98721	0.989731	11.9589	12.5729	9.13395	4.18971	12.393	16.9911
SPD_1993	fucU	8.60707	1.71279	0.844744	2.02758	0.0426033	0.0843897	8.3712	2.90144	1.01488	8.37943	15.7729	15.2026
SPD_1994	fucA	19.191	1.23182	0.53323	2.31011	0.020882	0.0451944	7.17532	8.70431	18.2679	22.6244	31.5458	26.8281
SPD_1995	fucK	40.6712	0.818228	0.438064	1.86783	0.0617862	0.117412	23.9177	32.8829	31.4614	31.8418	37.179	86.7441
SPD_1996		1111.7	0.386972	0.102732	3.76682	0.000165342	0.000595533	1024.87	900.412	968.199	1323.95	1091.71	1361.08
SPD_1997	adcA	8940.26	-0.0918323	0.0541268	-1.69662	0.0897692	0.162562	9326.72	9042.81	9305.47	8368.53	8553.41	9044.64
SPD_1998	adcB	2916.36	-0.128495	0.0749222	-1.71505	0.0863365	0.157362	3022	3028.13	3085.25	2526.4	2997.98	2838.41
[truncated: 71 more rows]
