# Supplementary material for: The five homologous CiaR-controlled Ccn sRNAs of Streptococcus pneumoniae modulate Zn-resistance
Source: PLoS Pathog. 2024 Oct 3;20(10):e1012165. doi: 10.1371/journal.ppat.1012165 (PMC11478796; doi:10.1371/journal.ppat.1012165)
Supplement: S4 Table — (XLSX) [file ppat.1012165.s010.xlsx]

## Sheet: S4_Table
S4 Table. Comparison of gene expression S. pneumoniae TIGR4 and derived DccnABCDE strains in BHI broth by RNA-seq.
SP_#	gene	baseMean	log2FoldChange	lfcSE	stat	pvalue	padj	TIGR4-1	TIGR4-2	TIGR4-3	TIGR4_Dccn-1	TIGR4_Dccn-2	TIGR4_Dccn-3
SP_0001	dnaA	4102.19	0.0827246	0.191206	0.432647	0.665271	0.829643	4372.89	4309.14	3271.94	4581.39	3513.48	4564.26
SP_0002	dnaN	5438.88	0.354831	0.163376	2.17187	0.0298657	0.121877	5006.55	4771.81	4541.9	6672.79	5217.53	6422.67
SP_0003		35.5381	0.669512	0.415513	1.61129	0.107116	0.289773	23.1021	25.2873	33.8011	51.7672	49.7097	29.5612
SP_0004		6330.23	-0.190935	0.149093	-1.28064	0.200319	0.424888	6949.33	6296.54	6999.72	6403.6	5710.65	5621.56
SP_0005	pth	448.787	0.0624374	0.176912	0.35293	0.724141	0.855176	452.141	471.093	394.024	461.763	473.237	440.463
SP_0006	mfd	3860.48	0.227246	0.167406	1.35745	0.174638	0.394497	3767.84	3617.96	3285.47	4789.5	3717.29	3984.86
SP_0007		221.226	0.06837	0.216891	0.315227	0.752589	0.869034	213.419	222.903	211.498	264.013	187.903	227.622
SP_0008		401.697	0.0715836	0.21115	0.339017	0.734597	0.85952	379.534	444.869	350.566	480.399	335.044	419.77
SP_0009		2.01503	0.524705	1.52817	0.343354	0.731332	NA	1.1001	0.936567	2.89724	5.17672	0.994195	0.985375
SP_0010		3958.29	-0.0474264	0.209352	-0.226539	0.820782	0.911053	4687.52	4194.88	3187.92	4266.65	3088.96	4323.82
SP_0011	tilS	3208.14	0.0703383	0.196651	0.35768	0.720583	0.854717	3836.05	2994.2	2560.19	3296.53	2915.97	3645.89
SP_0012	hpt	3509.6	-0.121409	0.150774	-0.805233	0.420685	0.6531	3665.53	3966.36	3339.55	3492.21	3311.66	3282.28
SP_0013	ftsH	30927.8	-0.157823	0.141946	-1.11186	0.266199	0.501453	32708.1	33359.6	31785.6	30466	27007.3	30240.2
SP_0014	comX1	0	NA	NA	NA	NA	NA	0	0	0	0	0	0
SP_0015		476.606	-0.793644	0.342574	-2.31671	0.0205197	0.0948355	985.689	541.335	286.826	350.981	345.98	348.823
SP_0016		61.2064	-0.329566	0.394146	-0.836151	0.40307	0.63825	103.409	61.8134	39.5956	45.5551	66.6111	50.2541
SP_0017		4.11104	-0.269226	1.10064	-0.244609	0.806759	NA	8.80079	2.8097	1.93149	5.17672	3.97678	1.97075
SP_0018		25.9951	-0.652416	0.568269	-1.14807	0.250938	0.486652	49.5045	13.1119	32.8353	26.9189	10.9361	22.6636
SP_0019	purA	7169.56	-0.645764	0.224813	-2.87245	0.00407298	0.0299309	7905.31	6864.1	11474	6668.65	4918.28	5187.01
SP_0020		1582.73	7.17054	0.28793	24.9037	6.78189e-137	6.50383e-134	15.4014	16.8582	32.8353	3789.36	3071.07	2570.84
SP_0021		360.867	2.13372	0.207854	10.2655	1.00775e-24	1.48682e-22	136.412	128.31	137.136	677.114	594.528	491.702
SP_0022		810.276	1.76615	0.179257	9.85264	6.67676e-23	9.14716e-21	383.935	326.862	394.024	1294.18	1356.08	1106.58
SP_0023	radA	2945.09	1.48288	0.157425	9.41963	4.52679e-21	5.42649e-19	1514.84	1466.66	1674.6	4422.99	4664.76	3926.72
SP_0024		4897.17	0.583293	0.197835	2.94839	0.00319439	0.0244097	2940.57	4435.58	4384.48	5406.56	6236.58	5979.25
SP_0025		239.996	0.478314	0.244615	1.95538	0.0505388	0.176242	156.214	251.936	193.149	232.952	301.241	304.481
SP_0026		597.599	0.537559	0.234279	2.29453	0.0217601	0.0986661	353.132	456.108	652.844	704.033	726.756	692.718
SP_0027	prsA-1	8208.66	-0.253449	0.208954	-1.21294	0.225153	0.457971	6974.63	8337.32	11471.1	8034.26	7757.7	6676.9
SP_0028		5.78958	-1.47775	0.996775	-1.48254	0.138198	NA	13.2012	6.55597	5.79447	6.21206	1.98839	0.985375
SP_0029		22.9421	-0.399987	0.459165	-0.871117	0.38369	0.618418	30.8028	22.4776	25.1094	19.6715	19.8839	19.7075
SP_0030	ccs16	153.401	-0.300298	0.237819	-1.26272	0.206691	0.433093	168.315	197.616	141.965	128.383	149.129	134.996
SP_0031		1131.49	-0.460053	0.205703	-2.23649	0.0253197	0.108643	1429.03	1484.46	1017.9	808.603	1037.94	1010.99
SP_0032	polA	2519.79	-0.081772	0.199634	-0.40961	0.682092	0.838673	2109.99	2450.99	3212.07	2745.73	2359.22	2240.74
SP_0033		30.4211	0.590225	0.443792	1.32996	0.183532	0.408369	16.5015	27.1604	28.9724	46.5904	26.8433	36.4589
SP_0034		35611.2	-0.987897	0.237532	-4.15901	3.1963e-05	0.000552298	47299.9	61326.4	33419.6	19870.3	23093.2	28657.7
SP_0035	araT	4377.96	-0.220097	0.17627	-1.24864	0.211798	0.440095	3906.45	5284.11	4942.68	4024.38	4390.36	3719.79
SP_0036		2839.25	-0.124196	0.141718	-0.876362	0.380833	0.617445	2847.06	3069.13	2967.73	2789.21	2663.45	2698.94
SP_0037	plsX	1254.97	-0.0794322	0.204581	-0.388267	0.697819	0.844397	1072.6	1346.78	1448.62	1426.7	1254.67	980.448
SP_0038		135.038	-0.163709	0.266359	-0.614618	0.538807	0.745622	121.011	165.772	140.999	138.736	147.141	96.5667
SP_0039		1094.74	-0.249765	0.215916	-1.15677	0.247367	0.481675	1085.8	1528.48	953.191	1114.03	885.828	1001.14
SP_0040		0.325187	0.00920529	4.03408	0.00228188	0.998179	NA	0	0	0.965745	0	0	0.985375
SP_0041	blpU	210.509	0.0759781	0.286085	0.265579	0.790564	0.894573	225.52	144.231	245.299	250.553	150.123	247.329
SP_0042	comA	579.747	-0.476705	0.198051	-2.40698	0.0160851	0.0804123	705.164	718.347	600.694	402.749	570.668	480.863
SP_0043	comB	245.957	-0.228867	0.225008	-1.01715	0.309082	0.545202	253.023	264.112	279.1	204.998	283.346	191.163
SP_0044	purC	4.12148	0.617881	1.06861	0.578211	0.563122	NA	1.1001	2.8097	5.79447	4.14137	4.97097	5.91225
SP_0045		67.5738	0.26743	0.312306	0.856308	0.391827	0.628755	49.5045	59.0037	75.3281	64.1913	83.5124	73.9031
SP_0046	purF	56.2385	0.423864	0.340651	1.24427	0.213399	0.441099	52.8048	39.3358	52.1502	49.6965	63.6285	79.8154
SP_0047	purM	23.1912	0.614636	0.477936	1.28602	0.198436	0.422807	20.9019	19.6679	14.4862	22.7776	24.8549	36.4589
SP_0048	purN	7.04748	-0.299437	0.83039	-0.360598	0.7184	NA	3.3003	10.3022	9.65745	5.17672	5.96517	7.883
SP_0049		13.9295	0.692171	0.620129	1.11617	0.264348	0.500558	11.001	10.3022	10.6232	26.9189	10.9361	13.7952
SP_0050	purH	182.677	0.295556	0.233571	1.26538	0.205735	0.432201	149.613	139.548	202.806	209.139	201.822	193.133
SP_0051	purD	50.0922	0.2965	0.357467	0.829448	0.406851	0.638854	46.2042	33.7164	55.0475	49.6965	67.6052	48.2834
SP_0052		2.8532	0.848024	1.31801	0.643412	0.519956	NA	3.3003	0.936567	1.93149	1.03534	6.95936	2.95612
SP_0053	purE	9.06332	0.728232	0.746957	0.974931	0.329595	NA	3.3003	10.3022	6.76022	8.28275	12.9245	12.8099
SP_0054	purK	207.082	0.0386216	0.275338	0.14027	0.888447	0.950024	278.325	184.504	150.656	168.761	230.653	229.592
SP_0055		1370.02	-0.541895	0.211872	-2.55766	0.010538	0.0594468	1591.84	2030.48	1250.64	1012.57	1251.69	1082.93
SP_0056	purB	13708.2	-0.456185	0.163411	-2.79165	0.00524401	0.0358385	15895.3	17940.9	13736.8	10910.4	11634.1	12131.9
SP_0057	strH	863.546	0.920447	0.233883	3.93551	8.30196e-05	0.00128413	737.066	463.6	591.036	1303.5	1225.84	860.232
SP_0058		19059	0.108311	0.220064	0.49218	0.622592	0.802949	24855.6	14774.3	15402.7	18578.2	19335.1	21408.3
SP_0059		2.88453	-0.901348	1.53424	-0.587488	0.556876	NA	5.5005	0	5.79447	2.07069	0	3.9415
SP_0060		418.064	-0.117084	0.264173	-0.443211	0.657613	0.82438	298.127	397.104	609.385	452.445	385.748	365.574
SP_0061		90.7363	0.678075	0.278638	2.43354	0.0149521	0.0766795	72.6065	73.0522	63.7392	126.312	89.4775	119.23
SP_0062		521.348	0.838362	0.176506	4.74975	2.03664e-06	4.76374e-05	388.335	347.466	386.298	738.2	622.366	645.42
SP_0063		640.829	0.971465	0.189704	5.12096	3.03983e-07	8.44986e-06	466.442	469.22	363.12	902.819	751.611	891.764
SP_0064		272.978	1.18468	0.232216	5.10165	3.367e-07	9.22558e-06	181.516	143.295	175.766	473.152	333.055	331.086
SP_0065	agaS	889.626	0.937786	0.177072	5.29607	1.18322e-07	3.48038e-06	656.759	592.847	581.379	1337.66	1032.97	1136.14
SP_0066	galM	312.064	1.22536	0.228555	5.36135	8.26013e-08	2.55531e-06	189.217	158.28	213.43	538.379	394.695	378.384
SP_0067		219.602	0.918763	0.282002	3.258	0.00112198	0.0112082	204.618	134.866	116.855	349.946	212.758	298.569
SP_0068		28.0938	0.740987	0.451979	1.63943	0.101124	0.278184	25.3023	23.4142	14.4862	31.0603	44.7388	29.5612
SP_0069	cbpI	55.1043	1.16818	0.373337	3.12902	0.00175389	0.0156463	25.3023	31.8433	44.4243	97.3223	76.553	55.181
SP_0070		1.00488	0.0322049	2.20887	0.0145798	0.988367	NA	1.1001	1.87313	0	2.07069	0	0.985375
SP_0071	zmpC	17876.7	0.361049	0.235153	1.53538	0.124692	0.319731	19247.3	13890.2	13816.9	26353.6	14875.1	19076.9
SP_0072		35.1629	0.49703	0.4538	1.09526	0.273401	0.510101	44.004	22.4776	21.2464	55.9085	37.7794	29.5612
SP_0073		25.0051	-0.0658533	0.466672	-0.141112	0.887781	0.950024	24.2022	18.7313	33.8011	22.7776	29.8258	20.6929
SP_0074		494.899	-0.248513	0.179225	-1.3866	0.165564	0.381672	569.851	573.179	469.352	454.516	432.475	470.024
SP_0075		724.097	0.00602395	0.230934	0.0260852	0.979189	0.989405	508.246	811.067	847.924	655.372	840.095	681.879
SP_0076		0.329928	1.84823	3.97314	0.465182	0.641801	NA	0	0	0	0	0.994195	0.985375
SP_0077		342.828	-0.0989885	0.213546	-0.463546	0.642973	0.813471	347.631	383.992	332.216	257.8	359.899	375.428
SP_0078		10827	-0.500373	0.172407	-2.90228	0.00370463	0.0277558	11825	15090.9	11141.8	8515.7	9384.2	9004.35
SP_0079		1556.47	-0.206307	0.185248	-1.11368	0.265416	0.500558	1404.83	1643.67	1953.7	1595.46	1424.68	1316.46
SP_0080		55.1131	-0.999727	0.403592	-2.47707	0.0132465	0.0703789	75.9068	103.022	41.527	32.0956	31.8142	46.3126
SP_0081		5222.1	-0.562306	0.17797	-3.15956	0.00158007	0.0144313	6800.81	6910.92	4969.72	4173.47	4277.03	4200.65
SP_0082	pavB	420.514	-0.503742	0.235009	-2.1435	0.0320729	0.129235	620.456	499.19	360.223	386.183	309.195	347.837
SP_0083		649.678	-0.172273	0.179447	-0.96002	0.337045	0.578222	666.66	746.444	651.878	692.645	596.517	543.927
SP_0084		1221.85	-0.312662	0.173935	-1.79758	0.0722433	0.222477	1207.91	1426.39	1426.41	1234.13	1051.86	984.389
SP_0085	rpsD	53808.9	0.0645804	0.16808	0.384223	0.700813	0.844439	52083.1	49895.6	55835.5	64330	52442.8	48266.6
SP_0086		3004.34	0.32241	0.266792	1.20847	0.226867	0.45921	3462.01	2417.28	2131.4	2266.37	3220.2	4528.78
SP_0087		1.83777	0.775659	1.64913	0.470344	0.638109	NA	2.2002	0.936567	0.965745	0	2.98258	3.9415
SP_0088		1048.64	0.386216	0.218032	1.77137	0.0764992	0.231428	1132	692.123	903.938	1046.73	1155.25	1361.79
SP_0089		134.255	0.318791	0.265233	1.20193	0.229391	0.461671	139.713	96.4664	122.65	123.206	144.158	179.338
SP_0090		94.8936	-0.129836	0.306535	-0.423561	0.671886	0.833017	75.9068	85.2276	136.17	89.0395	81.524	101.494
SP_0091		112.691	0.410089	0.271838	1.50858	0.131406	0.331628	78.107	108.642	103.335	118.029	112.344	155.689
SP_0092		140.366	0.998395	0.290494	3.43688	0.000588451	0.00688201	101.209	87.1007	92.7115	232.952	121.292	206.929
SP_0093		1.05007	0.936814	2.41729	0.387547	0.698352	NA	2.2002	0	0	3.10603	0.994195	0
SP_0094		0	NA	NA	NA	NA	NA	0	0	0	0	0	0
SP_0095		38852.2	0.124176	0.164224	0.756136	0.449568	0.673649	39890.7	31438.7	40214.6	41630.1	38058.8	41880.4
SP_0096		212.069	0.0740452	0.210314	0.352069	0.724786	0.855176	227.721	208.854	183.492	223.634	230.653	198.06
SP_0097		18860.2	-1.39015	0.312869	-4.44323	8.86177e-06	0.000177051	16522.4	27929.4	37458.4	7903.81	7946.6	15400.4
SP_0098		12781.5	-1.67855	0.282027	-5.95175	2.65287e-09	1.06004e-07	12735.8	22185.4	23513	4928.23	4692.6	8633.85
SP_0099		5422.42	-1.64751	0.286768	-5.74511	9.18613e-09	3.51162e-07	5188.07	8738.17	10736.2	2149.37	2071.9	3650.81
SP_0100		4067.48	-1.51961	0.292355	-5.19781	2.01651e-07	5.77264e-06	3838.25	5755.2	8500.49	1745.59	1676.21	2889.12
SP_0101		3581.56	-0.128527	0.165802	-0.775181	0.438232	0.665727	3845.95	3533.67	3843.67	2902.07	3698.4	3665.59
SP_0102		6758.6	-0.294061	0.262008	-1.12233	0.26172	0.498251	8994.41	7216.25	6124.76	5225.38	4286.97	8703.82
SP_0103		22058.1	-0.427411	0.177442	-2.40873	0.016008	0.0804123	23402.4	29869	22634.2	17024.1	18459.2	20959.9
SP_0104		3112.21	-0.416626	0.215504	-1.93326	0.053204	0.183535	3347.6	4630.39	2697.33	2525.2	2553.09	2919.67
SP_0105	sdhA	1827.25	-0.235748	0.199508	-1.18165	0.237345	0.470763	1689.75	2518.43	1719.99	1731.09	1584.75	1719.48
SP_0106	sdhB	802.929	-0.219469	0.24792	-0.885244	0.376025	0.613279	677.661	1225.03	688.576	678.15	792.373	755.782
SP_0107		6187.45	1.18024	0.272538	4.33053	1.48749e-05	0.000269152	2533.53	5748.65	3083.62	7666.72	8742.95	9349.24
SP_0108		13.3778	-0.230066	0.646479	-0.355875	0.721934	0.855176	12.1011	21.541	9.65745	7.2474	17.8955	11.8245
SP_0109		242.295	-0.0183776	0.191831	-0.0958012	0.923678	0.969516	237.621	236.951	256.888	243.306	234.63	244.373
SP_0110		1954.74	0.00062548	0.157466	0.00397215	0.996831	0.997871	2021.98	2097.91	1743.17	1876.04	1945.64	2043.67
SP_0111		438.495	0.549167	0.206666	2.65727	0.00787759	0.047814	315.728	317.496	434.585	562.191	535.871	465.097
SP_0112		61.0053	0.0370665	0.32797	0.113018	0.910016	0.959513	79.2071	51.5112	50.2188	67.2973	60.6459	57.1517
SP_0113	argG	24.5015	0.469512	0.44206	1.0621	0.288191	0.521463	19.8018	21.541	20.2806	28.9896	25.8491	30.5466
SP_0114		61.761	-0.0966772	0.362621	-0.266607	0.789772	0.894573	77.0069	69.3059	45.39	39.343	65.6169	73.9031
SP_0115		238.522	0.43393	0.213412	2.0333	0.0420222	0.156773	182.616	185.44	240.471	293.002	273.404	256.197
SP_0116		109.396	-0.661615	0.426295	-1.55201	0.120659	0.315291	213.419	135.802	53.116	107.676	59.6517	86.713
SP_0117	pspA	54309.6	-0.106128	0.219614	-0.483246	0.628921	0.80741	52651.8	68676.6	47590	65861.3	41279	49798.9
SP_0118	trmU	6612.3	-0.153635	0.18284	-0.840272	0.400756	0.636825	6617.1	6538.17	7736.58	7219.45	6451.33	5111.14
SP_0119		1227.99	0.051329	0.215207	0.23851	0.811485	0.907539	1193.61	1062.07	1362.67	1471.22	1356.08	922.311
SP_0120	gidA	15390.7	-0.346583	0.158672	-2.18427	0.0289422	0.119636	19577.4	15881.4	16233.2	13729.7	14208	12714.3
SP_0121		29665.2	-0.265092	0.142925	-1.85476	0.06363	0.206889	30651	32810.7	33687.1	26329.8	28727.3	25785.3
SP_0122		3447.09	-0.42325	0.145987	-2.89923	0.00374077	0.0279139	3970.26	4165.85	3711.36	2837.88	2912	3085.21
SP_0123	ccs1	0.695158	-0.12345	3.08829	-0.0399737	0.968114	NA	2.2002	0	0	0	0	1.97075
SP_0124		48.7954	-0.0983493	0.344964	-0.285101	0.775567	0.885606	51.7047	54.3209	45.39	39.343	58.6575	43.3565
SP_0125		4.60038	-0.143005	1.06619	-0.134126	0.893303	NA	8.80079	0.936567	4.82873	4.14137	2.98258	5.91225
SP_0126		0.670843	-0.0217256	2.8171	-0.00771206	0.993847	NA	1.1001	0.936567	0	0	1.98839	0
SP_0127		834.591	-0.122708	0.200306	-0.612602	0.54014	0.746835	683.162	904.723	1021.76	835.522	841.089	721.294
SP_0128		117.779	0.277132	0.315959	0.877112	0.380426	0.617306	83.6075	91.7835	143.896	136.665	160.065	90.6545
SP_0129		2442.04	-0.0409745	0.151611	-0.27026	0.78696	0.893659	2314.61	2522.17	2593.03	2467.22	2528.24	2226.95
SP_0130		167.79	0.250302	0.247766	1.01023	0.312384	0.548172	130.912	141.422	187.355	152.195	190.885	203.973
SP_0131		15.0383	1.09741	0.584842	1.87642	0.0605974	0.198806	7.70069	9.36567	11.5889	26.9189	18.8897	15.766
SP_0132		36.852	-0.204695	0.464072	-0.441084	0.659152	0.825193	62.7057	33.7164	22.2121	36.237	24.8549	41.3857
SP_0133		51.4654	0.0096876	0.400613	0.024182	0.980707	0.989405	75.9068	28.097	50.2188	49.6965	47.7213	57.1517
SP_0134		4.04073	-0.00962675	1.0723	-0.00897766	0.992837	NA	5.5005	1.87313	4.82873	4.14137	1.98839	5.91225
SP_0135		2.20366	0.215245	1.51772	0.141821	0.887221	NA	3.3003	1.87313	0.965745	3.10603	3.97678	0
SP_0136		45.3221	-0.275639	0.398111	-0.692367	0.488707	0.705828	60.5055	42.1455	46.3558	51.7672	23.8607	47.298
SP_0137		95.5731	-0.0330611	0.283404	-0.116657	0.907132	0.959024	118.811	73.9888	97.5403	92.1456	87.4891	103.464
SP_0138		1.17803	-1.3552	2.29883	-0.58952	0.555513	NA	2.2002	0	2.89724	0	0	1.97075
SP_0139		3.74559	-1.14939	1.30319	-0.881986	0.377784	NA	9.90089	4.68283	0.965745	0	2.98258	3.9415
SP_0140	ugd	8.81076	-0.589111	0.736477	-0.799904	0.423767	NA	9.90089	12.1754	9.65745	7.2474	9.94195	3.9415
SP_0141		1036.62	-0.604789	0.238695	-2.53373	0.0112854	0.0621994	1534.64	1310.26	907.8	716.458	724.768	1025.78
SP_0142		58.9237	-0.135308	0.336892	-0.401638	0.687951	0.839904	42.9039	63.6865	78.2254	55.9085	54.6807	58.1371
SP_0143		230.285	-0.219343	0.201589	-1.08807	0.276564	0.510184	228.821	265.985	248.197	230.882	208.781	199.046
SP_0144		531.234	-0.788238	0.281264	-2.80249	0.00507102	0.0351127	799.772	797.018	422.031	297.144	374.811	496.629
SP_0145		1473.57	-0.344374	0.194058	-1.77459	0.0759649	0.230904	1654.55	1919.02	1372.32	1100.57	1378.95	1415.98
SP_0146		115.683	0.485837	0.279576	1.73777	0.0822522	0.239393	118.811	67.4328	103.335	127.347	143.164	134.011
SP_0147		463.892	0.18706	0.257187	0.72733	0.467024	0.687453	602.854	333.418	366.017	424.491	583.592	472.98
SP_0148	gshT	5204.01	-0.430874	0.1802	-2.39109	0.0167984	0.0832539	5841.53	7156.31	4928.2	4485.11	4526.57	4286.38
SP_0149		1917.1	-0.30052	0.190628	-1.57647	0.114916	0.303595	2162.8	2490.33	1694.88	1876.04	1686.15	1592.37
SP_0150		505.157	-0.437736	0.211627	-2.06843	0.0385997	0.147185	514.846	649.977	578.481	454.516	498.092	335.027
SP_0151		1942.76	0.077018	0.160231	0.480669	0.630751	0.808241	1815.16	1786.97	2070.56	1878.11	2186.23	1919.51
SP_0152		1572.46	0.04118	0.158291	0.260154	0.794745	0.897158	1465.33	1596.85	1587.69	1510.57	1766.68	1507.62
SP_0153		532.071	0.531878	0.20472	2.59808	0.00937464	0.0551551	534.648	350.276	421.065	602.57	658.157	625.713
SP_0154		594.997	-0.218433	0.200466	-1.08963	0.275878	0.510184	511.546	654.66	753.281	505.248	582.598	562.649
SP_0155		2099.04	0.0470678	0.141556	0.332504	0.739509	0.862543	2045.08	2032.35	2116.91	2162.83	2101.73	2135.31
SP_0156		2032.19	0.382437	0.156354	2.44597	0.0144461	0.075254	1763.46	1675.52	1854.23	2444.45	2068.92	2386.58
SP_0157		12230.4	-0.435741	0.189428	-2.3003	0.0214311	0.0978687	12138.5	17250.6	12801	9661.82	11668.9	9861.63
SP_0158		929.178	-0.0392024	0.188243	-0.208255	0.83503	0.920982	874.579	808.257	1142.48	910.067	887.816	951.872
SP_0159		1164.34	-0.304049	0.164898	-1.84386	0.0652038	0.209482	1275.01	1413.28	1171.45	962.869	1057.82	1105.59
SP_0160		64.22	0.265528	0.33312	0.797092	0.425397	0.657054	52.8048	45.8918	76.2939	56.9439	73.5704	79.8154
SP_0161		62.1329	0.166382	0.39496	0.421262	0.673563	0.834557	84.7076	44.0186	47.3215	39.343	82.5182	74.8885
SP_0162		0.18335	-0.952576	4.08047	-0.233447	0.815414	NA	1.1001	0	0	0	0	0
SP_0163		1384.95	-0.131441	0.169594	-0.775033	0.43832	0.665727	1629.25	1475.09	1240.02	1340.77	1281.52	1343.07
SP_0164		8.62285	1.17616	0.801101	1.46818	0.142056	NA	4.4004	3.74627	7.72596	5.17672	15.9071	14.7806
SP_0165		95.3301	1.29534	0.301174	4.30098	1.70041e-05	0.000303525	58.3053	55.2574	52.1502	97.3223	170.007	138.938
SP_0166		228.422	0.909506	0.293301	3.10093	0.00192916	0.0167427	196.918	169.519	110.095	202.927	369.84	321.232
SP_0167		97.2069	1.17862	0.347395	3.39274	0.000691969	0.00785323	85.8077	38.3992	55.0475	123.206	105.385	175.397
SP_0168		325.277	0.75816	0.373567	2.02951	0.0424059	0.156773	398.236	117.071	210.532	327.168	332.061	566.591
SP_0169		25.9088	1.29773	0.458285	2.8317	0.00463009	0.0331362	16.5015	14.9851	13.5204	34.1663	45.733	30.5466
SP_0170		0.172557	0.970978	4.08047	0.237957	0.811914	NA	0	0	0	1.03534	0	0
SP_0171		64.0093	0.735467	0.338159	2.17491	0.0296366	0.121459	47.3043	53.3843	43.4585	53.8379	92.4601	93.6106
SP_0172		58.9261	1.27402	0.427641	2.97918	0.00289018	0.0223523	28.6026	52.4477	22.2121	59.0146	124.274	67.0055
SP_0173	hexB	5090.82	-0.103464	0.164252	-0.629909	0.528754	0.740256	4576.41	5243.84	5999.21	4730.48	5143.96	4851
SP_0174		136.926	0.400975	0.232961	1.72121	0.0852127	0.245523	105.61	124.563	123.615	170.832	149.129	147.806
SP_0175		701.136	0.56958	0.301359	1.89004	0.0587528	0.194625	347.631	557.257	788.048	1131.63	751.611	630.64
SP_0176	ribAB	4388.84	0.368689	0.187397	1.96742	0.0491348	0.172286	3192.49	4170.53	4129.53	5805.17	4492.77	4542.58
SP_0177	ribE	2356.23	0.257231	0.19922	1.29119	0.196637	0.421396	1848.17	2717.92	1873.55	2735.38	2332.38	2629.97
SP_0178	ribD	2844.26	0.471897	0.190383	2.47867	0.0131872	0.0702584	1873.47	2526.86	2748.51	3601.96	3051.18	3263.56
SP_0179	ruvA	1461.21	-0.171557	0.157415	-1.08984	0.275783	0.510184	1425.73	1514.43	1703.57	1325.24	1421.7	1376.57
SP_0180	tag	2293.29	-0.13677	0.174884	-0.782066	0.434176	0.662536	2032.98	2455.68	2716.64	2086.22	2390.04	2078.16
SP_0181		1317.5	-0.234108	0.181405	-1.29053	0.196868	0.42142	1599.54	1261.56	1411.92	1066.4	1185.08	1380.51
SP_0182		1521.26	-0.108349	0.164282	-0.65953	0.509555	0.724418	1669.95	1512.55	1552.92	1314.89	1432.63	1644.59
SP_0183		37.6939	-0.49868	0.46313	-1.07676	0.281587	0.514366	61.6056	47.7649	23.1779	37.2724	19.8839	36.4589
SP_0184		6987.47	-0.166036	0.153976	-1.07833	0.280887	0.514366	8008.72	7342.68	6816.23	6760.79	6029.79	6966.6
SP_0185		17298.6	-0.436684	0.198603	-2.19877	0.027894	0.116559	23021.8	21775.2	14893.7	13430.5	14931.8	15738.4
SP_0186	uvrA	6556.17	0.0911577	0.167776	0.543328	0.586904	0.776391	5896.53	5765.5	7385.05	7149.05	6878.83	6262.06
SP_0187		2377.61	0.0568122	0.164763	0.344813	0.730235	0.857155	2326.71	2103.53	2562.12	2673.26	2370.16	2229.9
SP_0188		2.91362	0.806007	1.38646	0.581342	0.56101	NA	5.5005	0	0.965745	3.10603	2.98258	4.92687
SP_0189		12623.9	-0.374515	0.178978	-2.09252	0.0363921	0.140726	14656.6	16081.8	12021.6	10020.1	10454	12509.3
SP_0190		0	NA	NA	NA	NA	NA	0	0	0	0	0	0
SP_0191		3306.17	-0.015116	0.162515	-0.0930134	0.925893	0.969516	3542.32	3336.99	3091.35	3470.47	2868.25	3527.64
SP_0192		4478	-0.258904	0.147629	-1.75375	0.079473	0.23523	4799.73	4955.37	4880.88	4405.39	4087.13	3739.5
SP_0193		2304.4	-0.238286	0.171041	-1.39315	0.163573	0.378906	2816.25	2216.85	2450.1	2293.29	1893.94	2156
SP_0194		66.0045	-0.596927	0.341132	-1.74984	0.0801451	0.235786	95.7086	68.3694	74.3624	72.474	41.7562	43.3565
SP_0195		0	NA	NA	NA	NA	NA	0	0	0	0	0	0
SP_0196		145.791	-0.533065	0.253516	-2.10268	0.0354935	0.139223	209.019	170.455	138.102	107.676	133.222	116.274
SP_0197		2356.98	-0.524253	0.160688	-3.26256	0.00110412	0.0110874	2710.64	2896.8	2734.02	2113.14	2000.32	1686.96
SP_0198		10458.8	-0.559894	0.203645	-2.74936	0.00597119	0.0390879	15355.2	12636.2	9398.63	7760.93	8446.68	9155.12
SP_0199	cls	1516.15	-0.00769865	0.147895	-0.0520548	0.958485	0.978436	1508.24	1596.85	1455.38	1559.23	1488.31	1488.9
SP_0200	ccs4	3431.81	-0.00331447	0.142226	-0.0233042	0.981408	0.989405	3535.72	3319.19	3452.54	3372.11	3315.64	3595.63
SP_0201		121.982	0.125629	0.327992	0.383024	0.701702	0.844439	101.209	76.7985	171.903	155.301	116.321	110.362
SP_0202	nrdD	4142.71	0.119222	0.150563	0.791839	0.428455	0.657587	3701.83	3809.02	4403.8	4328.77	4295.92	4316.93
SP_0203		22.6745	-0.281057	0.469757	-0.598303	0.549638	0.754309	23.1021	21.541	29.9381	24.8482	17.8955	18.7221
SP_0204		77.9985	0.589025	0.341171	1.72648	0.0842612	0.24376	41.8038	67.4328	77.2596	119.064	93.4543	68.9762
SP_0205	nrdG	194.511	0.273451	0.207728	1.31639	0.188045	0.413612	172.716	180.757	174.8	231.917	212.758	194.119
SP_0206		222.645	0.167453	0.212937	0.786397	0.431635	0.660912	213.419	201.362	214.395	265.048	244.572	197.075
SP_0207		79.6468	0.301371	0.327447	0.920365	0.357382	0.592144	60.5055	67.4328	85.9513	101.464	104.39	58.1371
SP_0208	rpsJ	82421.3	-0.0791497	0.138134	-0.572994	0.566649	0.765919	84690	86279.3	83075.3	84662.1	79357.6	76463.1
SP_0209	rplC	39230.2	0.350972	0.213108	1.64692	0.0995746	0.276789	29803.9	32143.9	41497.1	51945.2	46597.9	33393.4
SP_0210	rplD	79743.5	0.188878	0.166504	1.13437	0.256638	0.492232	74868.4	72584.8	76139.4	96472.3	87182.9	71213
SP_0211	rplW	31497.5	0.123603	0.167454	0.73813	0.460436	0.682046	34683.9	27876	27887.8	35674.8	33172.3	29690.3
SP_0212	rplB	78196.9	0.196451	0.176337	1.11406	0.265253	0.500558	73901.4	69042.8	75699	98373.1	83232	68932.9
SP_0213	rpsS	37992.9	0.127879	0.188295	0.679145	0.497046	0.714643	44144.8	30956.3	33830.1	44695.8	36192.7	38137.9
SP_0214	rplV	16483.2	0.198676	0.179821	1.10485	0.269224	0.504761	14944.8	15983.4	15121.6	20435.6	18329	14084.9
SP_0215	rpsC	69785.4	0.346821	0.200741	1.7277	0.084042	0.243493	61959.8	52842	69510.5	95484.5	76359.1	62556.5
SP_0216	rplP	78274.7	0.145713	0.171806	0.848125	0.396369	0.633408	75409.6	80354.6	67211	93514.3	83164.4	69994.1
SP_0217	rpmC	26908.2	0.0846969	0.192487	0.440014	0.659927	0.825193	30272.5	28173.8	19909.8	28457.4	28955.9	25679.9
SP_0218	rpsQ	7622.73	0.254148	0.174983	1.45242	0.146385	0.350519	7430.07	7146	6283.14	9270.46	8703.18	6903.54
SP_0219	rplN	19231.5	0.428667	0.219127	1.95625	0.0504358	0.176204	14741.3	14949.5	19494.5	27382.8	22453.9	16367.1
SP_0220	rplX	29892.4	0.367095	0.194084	1.89143	0.0585675	0.194625	26032.7	24048.2	28248	40021.2	35056.3	25947.9
SP_0221	rplE	144429	0.139526	0.172136	0.810554	0.417622	0.650161	161090	127256	124007	163993	153281	136949
SP_0222	rpsN	33242.6	0.312361	0.181372	1.72221	0.0850309	0.245523	27784.1	30759.7	30429.7	40840.2	40532.3	29109.9
SP_0223		0.672959	-1.47351	2.55502	-0.576711	0.564135	NA	1.1001	0.936567	0.965745	1.03534	0	0
SP_0224	rpsH	73975.2	0.204384	0.183239	1.1154	0.26468	0.500558	82268.7	56579.9	67383.9	86237.9	77245	74135.7
SP_0225	rplF	123570	0.0734894	0.175378	0.419035	0.675191	0.835012	145446	110940	104886	127423	131005	121722
SP_0226	rplR	37805.7	0.338313	0.192767	1.75504	0.0792527	0.234941	35757.6	27364.6	37057.6	48605.2	42855.8	35193.6
SP_0227	rpsE	42634.7	0.472471	0.206959	2.28292	0.0224351	0.100702	32085.5	31456.5	43603.4	54246.8	55495	38921.3
SP_0228	rpmD	3453.06	0.573176	0.305365	1.87702	0.0605152	0.198806	1775.56	2467.85	4084.14	4707.71	5014.72	2668.39
SP_0229	rplO	15372.3	0.485897	0.231086	2.10266	0.0354953	0.139223	11554.3	10448.3	16420.6	20570.2	19850.1	13390.3
SP_0230	secY	95113.9	0.262611	0.169973	1.54502	0.122342	0.318387	97995.7	72647.6	88800.3	106796	108573	95871.1
SP_0231	adk	4363.9	0.53066	0.177915	2.98265	0.00285762	0.0223523	3724.94	3108.46	3877.47	5939.76	5025.65	4507.1
SP_0232	infA	11507.8	0.303784	0.279238	1.0879	0.276638	0.510184	10480.6	6270.31	14151.1	15198.8	13480.3	9465.51
SP_0233	rpmJ	4617.3	0.045518	0.179605	0.253434	0.799933	0.898967	5315.68	3835.24	4482.99	5027.63	4826.82	4215.43
SP_0234	rpsM	17571.1	-0.0362835	0.184404	-0.196761	0.844015	0.927159	20725.9	15875.7	16775	20378.7	16068.2	15603.4
SP_0235	rpsK	77539.8	-0.10484	0.186106	-0.563333	0.573208	0.769277	99032	69301.2	72735.1	81098.4	73343.7	69728.1
SP_0236	rpoA	59836.9	0.161861	0.204402	0.791875	0.428433	0.657587	58179.8	45275.5	65996.1	71889.1	66951.1	50730
SP_0237	rplQ	30635.4	0.250115	0.21492	1.16376	0.244522	0.47916	25858.9	23680.1	34420.1	39181.5	34909.2	25762.6
SP_0238		205.641	0.355857	0.255115	1.39489	0.163049	0.378148	167.215	146.104	227.916	204.998	205.798	281.817
SP_0239		2912.61	0.0872062	0.196533	0.443724	0.657242	0.82438	2232.1	2710.42	3530.76	3085.32	2981.59	2935.43
SP_0240		13854.6	4.51749	0.227971	19.816	2.16524e-87	1.03823e-84	929.584	995.57	1551.95	22210.2	26785.6	30655
SP_0241	pitBC	20.8237	-0.625604	0.500066	-1.25104	0.210919	0.438767	25.3023	20.6045	29.9381	14.4948	12.9245	21.6782
SP_0242	pitD	5.40384	-0.548357	0.919233	-0.596538	0.550816	NA	8.80079	4.68283	5.79447	6.21206	3.97678	2.95612
SP_0243	pitA	3.0303	-0.306658	1.36304	-0.224981	0.821994	NA	4.4004	4.68283	0.965745	5.17672	0	2.95612
SP_0244		5.46232	-0.232391	0.902726	-0.257432	0.796845	NA	4.4004	8.4291	4.82873	6.21206	3.97678	4.92687
SP_0245		189.821	-0.232503	0.301664	-0.770735	0.440864	0.667985	192.517	291.272	131.341	167.726	150.123	205.943
SP_0246		142.145	0.297878	0.243049	1.22559	0.220354	0.451537	118.811	127.373	136.17	186.362	152.112	132.04
SP_0247		547.243	0.00552042	0.209194	0.026389	0.978947	0.989405	612.755	575.988	450.037	593.252	447.388	604.035
SP_0248		49.567	0.186763	0.358863	0.52043	0.602764	0.787535	42.9039	47.7649	48.2873	70.4033	38.7736	49.2687
SP_0249		11.6528	0.869996	0.690525	1.2599	0.207704	NA	5.5005	4.68283	14.4862	16.5655	11.9303	16.7514
SP_0250		315.215	0.257488	0.189859	1.3562	0.175035	0.394497	312.428	285.653	263.648	346.84	317.148	365.574
SP_0251		898.987	0.275535	0.169792	1.62278	0.104637	0.285076	812.973	904.723	722.377	1028.1	925.595	1000.16
SP_0252		246.939	0.494319	0.205636	2.40386	0.0162231	0.0808204	200.218	234.142	180.594	305.426	287.322	273.934
SP_0253	gldA	507.366	0.223798	0.199022	1.12449	0.260804	0.497817	523.647	490.761	390.161	543.555	482.184	613.888
SP_0254	leuS	12820.2	-0.280465	0.1745	-1.60725	0.107998	0.291338	12794.2	12695.2	16697.7	12207.7	11969.1	10557.3
SP_0255		146.534	0.578404	0.342897	1.68682	0.0916382	0.260003	66.006	112.388	173.834	181.185	213.752	132.04
SP_0256		106.525	-1.72891	0.282448	-6.12116	9.28952e-10	3.9594e-08	167.215	149.851	173.834	61.0853	50.7039	36.4589
SP_0257		117.045	4.43785	0.376893	11.7748	5.2624e-32	1.12148e-29	13.2012	12.1754	5.79447	187.397	208.781	274.92
SP_0258		65.9333	-3.22303	0.436842	-7.37802	1.60662e-13	9.94032e-12	70.4063	157.343	129.41	18.6362	10.9361	8.86837
SP_0259	ruvB	718.245	-0.199268	0.234411	-0.850079	0.395281	0.632318	552.25	786.716	963.814	736.129	712.838	557.722
SP_0260		1221.27	-1.57273	0.159846	-9.83905	7.64259e-23	9.77233e-21	1817.36	1993.95	1672.67	620.171	627.337	596.152
SP_0261	uppS	24098.5	2.14404	0.196377	10.9179	9.46268e-28	1.64995e-25	9656.67	9644.76	7376.36	32626.8	38234.7	47051.6
SP_0262		6342.2	2.16517	0.174279	12.4236	1.94699e-35	5.33476e-33	2518.13	1992.08	2427.88	9510.66	9785.86	11818.6
SP_0263	eep	18367.6	2.0674	0.183509	11.2659	1.93315e-29	3.70779e-27	7452.07	7198.45	6578.66	24570.8	28515.5	35890.3
SP_0264	proS	49284.1	2.22543	0.18694	11.9045	1.12109e-32	2.68782e-30	18377.2	16558.5	17157.4	68713.7	74022.8	100875
SP_0265		816.31	1.74555	0.188816	9.24472	2.35866e-20	2.66113e-18	367.433	386.802	370.846	1055.01	1232.8	1484.96
SP_0266	glmS	36744.3	-1.8098	0.249716	-7.24746	4.24674e-13	2.32721e-11	36241.7	77428.8	57867.5	17852.4	14764.8	16310.9
SP_0267		1604.11	-0.235592	0.183269	-1.2855	0.198618	0.422807	1533.54	1556.57	2114.02	1512.64	1451.52	1456.38
SP_0268		12107.4	1.45306	0.171536	8.47086	2.43589e-17	2.33602e-15	7029.63	5873.21	6532.3	18684.8	14970.6	19553.8
SP_0269		0.156094	-0.952576	4.08047	-0.233447	0.815414	NA	0	0.936567	0	0	0	0
SP_0270		333.301	0.0552291	0.197312	0.279907	0.779549	0.888926	350.932	301.574	328.353	391.36	322.119	305.466
SP_0271	rpsL	33907.8	-0.124398	0.168557	-0.738015	0.460505	0.682046	40126.1	33791.3	32189.3	36651.2	30536.7	30152.5
SP_0272	rpsG	24674.4	0.222474	0.191015	1.16469	0.244142	0.47916	21249.5	20297.3	26780.1	30126.4	27813.6	21779.7
SP_0273	fusA	210006	-0.0376565	0.146684	-0.256719	0.797396	0.898513	210480	210101	217660	221905	213065	186827
SP_0274		5207.99	0.00500942	0.170015	0.0294646	0.976494	0.988868	4558.81	4986.28	6051.36	5315.45	5493.92	4842.13
SP_0275		173.466	-0.0965068	0.259455	-0.37196	0.709922	0.848743	137.512	183.567	216.327	188.432	180.943	134.011
SP_0276		1494.99	-0.430183	0.181037	-2.37621	0.0174913	0.0849326	1706.25	1933.07	1509.46	1091.25	1376.96	1352.92
SP_0277		21.0789	-0.50421	0.49437	-1.0199	0.307774	0.543976	28.6026	23.4142	22.2121	18.6362	11.9303	21.6782
SP_0278	pepS	2897.29	-0.0267809	0.204899	-0.130703	0.89601	0.952701	2289.31	2800.33	3682.39	3031.49	3003.46	2576.76
SP_0279		715.681	-0.0267233	0.171254	-0.156045	0.875998	0.943912	657.859	763.302	745.555	640.877	727.751	758.739
SP_0280	rsuA-1	702.884	-0.442678	0.208478	-2.12337	0.0337224	0.133787	633.657	987.141	808.329	611.888	638.273	538.015
SP_0281	pepC	9549.26	-0.832544	0.204908	-4.06302	4.84422e-05	0.000822231	8960.31	14331.3	13399.7	6321.81	6820.18	7462.24
SP_0282		79340.5	0.161831	0.213601	0.757633	0.44867	0.67283	95963.9	63909.4	64813.1	97458.9	83973.7	69924.2
SP_0283	manM	16814.6	0.490746	0.267462	1.83483	0.0665316	0.211585	12662.1	12322.4	16961.4	25331.7	21975.7	11634.3
SP_0284	manL	34377.1	0.239157	0.207478	1.15268	0.24904	0.48395	35010.7	26751.2	32841.1	45846	37041.7	28772
SP_0285		2180.69	-0.0198216	0.21424	-0.0925206	0.926284	0.969516	1653.45	2294.59	2638.42	2250.84	2431.8	1815.06
SP_0286		5941.85	-0.528323	0.196663	-2.68644	0.00722181	0.0447909	5793.12	8608.92	6651.09	4434.38	4604.12	5559.48
SP_0287		3352.11	0.265285	0.20598	1.28792	0.197775	0.422572	3673.23	2869.64	2592.06	3154.69	4457.97	3365.05
SP_0288		255.064	0.347395	0.247306	1.40472	0.160105	0.372221	282.725	178.884	212.464	243.306	344.986	268.022
SP_0289		1225.38	0.134182	0.195499	0.686359	0.492486	0.709151	996.69	1109.83	1398.4	1320.06	1422.69	1104.61
SP_0290	folC	547.826	0.0481229	0.252796	0.190363	0.849025	0.930355	392.735	487.015	735.898	605.676	605.465	460.17
SP_0291	folE	873.926	0.147187	0.222559	0.661341	0.508394	0.724418	656.759	747.38	1083.57	1039.48	870.915	845.452
SP_0292	sulD	926.56	-0.00312414	0.207302	-0.0150705	0.987976	0.993154	765.669	927.201	1089.36	1003.25	1023.03	750.856
SP_0293		2298.07	-0.504589	0.214656	-2.35069	0.0187387	0.0896281	2683.14	3306.08	2098.56	1559.23	1988.39	2153.04
SP_0294	rplM	124042	-0.163559	0.14915	-1.09661	0.272812	0.509497	141733	128671	122795	110712	126074	114269
SP_0295	rpsI	56388.7	-0.0227507	0.155033	-0.146748	0.883331	0.948617	57297.6	52400	60802.4	59205.1	58583.9	50043.2
SP_0296		2.87278	1.27113	1.32029	0.962764	0.335666	NA	2.2002	0.936567	1.93149	6.21206	4.97097	0.985375
SP_0297		10.7781	-0.00708838	0.706004	-0.0100401	0.991989	NA	15.4014	9.36567	7.72596	12.4241	4.97097	14.7806
SP_0298		1094.38	0.300857	0.19782	1.52086	0.128295	0.325921	1128.7	896.294	917.458	1304.53	968.346	1350.95
SP_0299		22.8792	-0.491943	0.477511	-1.03022	0.302905	0.539937	24.2022	30.9067	25.1094	15.5301	15.9071	25.6197
SP_0300		0.843521	-0.578767	2.37579	-0.24361	0.807533	NA	1.1001	0	1.93149	1.03534	0.994195	0
SP_0301		0	NA	NA	NA	NA	NA	0	0	0	0	0	0
SP_0302		1.32477	2.70406	2.06675	1.30836	0.19075	NA	0	0	0.965745	1.03534	3.97678	1.97075
SP_0303	bglA-1	29.1656	1.16819	0.469941	2.48583	0.0129249	0.0690529	17.6016	11.2388	25.1094	28.9896	46.7272	45.3272
SP_0304		2.36357	1.84119	1.50002	1.22745	0.219655	NA	2.2002	0	0.965745	3.10603	2.98258	4.92687
SP_0305		9.27539	1.10187	0.741797	1.4854	0.137437	NA	3.3003	5.6194	8.69171	10.3534	10.9361	16.7514
SP_0306		27.1714	0.949006	0.541394	1.75289	0.0796203	0.235303	24.2022	8.4291	23.1779	33.131	20.8781	53.2102
SP_0307		14.6585	0.768394	0.672643	1.14235	0.253308	0.490257	15.4014	3.74627	13.5204	20.7069	9.94195	24.6344
SP_0308		7.52778	0.171488	0.881211	0.194605	0.845702	NA	1.1001	7.49253	12.5547	6.21206	7.95356	9.85375
SP_0309		18.7125	0.477117	0.504864	0.94504	0.344638	0.583421	16.5015	14.0485	16.4177	22.7776	17.8955	24.6344
SP_0310		96.0017	0.748676	0.311067	2.4068	0.016093	0.0804123	64.9059	52.4477	97.5403	112.852	105.385	142.879
SP_0311		147.951	-0.39504	0.240966	-1.6394	0.10113	0.278184	147.413	180.757	175.766	150.125	123.28	110.362
SP_0312		2750.37	-0.151265	0.157952	-0.957664	0.338232	0.578909	2893.26	3085.99	2704.09	2441.34	2485.49	2892.07
SP_0313		1053.68	-0.287622	0.181878	-1.5814	0.113787	0.302275	1042.89	1260.62	1171.45	797.214	1035.95	1013.95
SP_0314		264.564	0.0697347	0.196374	0.355112	0.722505	0.855176	255.223	258.492	260.751	282.649	237.613	292.656
SP_0315		8.53302	1.00648	0.732014	1.37494	0.16915	NA	6.6006	5.6194	4.82873	11.3888	10.9361	11.8245
SP_0316		0	NA	NA	NA	NA	NA	0	0	0	0	0	0
SP_0317		61.5739	0.516969	0.321164	1.60967	0.107469	0.290319	46.2042	46.8283	58.9105	60.0499	87.4891	69.9616
SP_0318		60.5315	0.11666	0.314028	0.371497	0.710268	0.848743	63.8058	45.8918	64.7049	62.1206	60.6459	66.0201
SP_0319		20.3596	0.47714	0.507842	0.939545	0.347451	0.586629	11.001	20.6045	19.3149	22.7776	19.8839	28.5759
SP_0320		14.5523	0.307745	0.59436	0.517775	0.604615	0.788749	13.2012	7.49253	18.3492	17.6008	13.9187	16.7514
SP_0321		3.32281	0.920073	1.24251	0.740496	0.458999	NA	1.1001	0.936567	4.82873	4.14137	6.95936	1.97075
SP_0322		40.9214	0.927124	0.390009	2.37719	0.0174452	0.0849326	35.2032	17.7948	31.8696	51.7672	56.6691	52.2249
SP_0323		4.30786	1.19297	1.12372	1.06163	0.288405	NA	1.1001	0.936567	5.79447	4.14137	8.94775	4.92687
SP_0324		34.5819	0.915529	0.385216	2.37667	0.0174699	0.0849326	25.3023	21.541	25.1094	43.4844	46.7272	45.3272
SP_0325		34.7894	0.746589	0.45574	1.63819	0.101382	0.278184	25.3023	14.0485	38.6298	45.5551	51.6981	33.5027
SP_0326	yajC-1	0.347579	0.00920587	3.93597	0.00233891	0.998134	NA	1.1001	0	0	0	0	0.985375
SP_0327		10.5968	1.53679	0.732327	2.0985	0.0358607	NA	8.80079	1.87313	5.79447	13.4595	16.9013	16.7514
SP_0328		0	NA	NA	NA	NA	NA	0	0	0	0	0	0
SP_0329		0	NA	NA	NA	NA	NA	0	0	0	0	0	0
SP_0330	regR	2446.49	-0.114538	0.196599	-0.582598	0.560164	0.761982	2161.69	3241.46	2227.01	2371.97	2355.25	2321.54
SP_0331		35.9811	-0.0363992	0.39759	-0.0915497	0.927056	0.969516	41.8038	30.9067	36.6983	37.2724	25.8491	43.3565
SP_0332		791.949	-0.157062	0.195272	-0.804321	0.421212	0.6531	783.271	968.41	753.281	641.913	737.693	867.13
SP_0333		200.047	0.0211452	0.255505	0.0827586	0.934043	0.971	176.016	232.269	187.355	150.125	251.531	202.987
SP_0334	yllC	1507.51	-0.201745	0.196808	-1.02508	0.305325	0.541663	1315.72	1678.33	1843.61	1593.39	1420.7	1193.29
SP_0335	ftsL	770.622	-0.481009	0.210756	-2.2823	0.0224717	0.100702	915.283	1099.53	678.919	610.853	636.285	682.865
SP_0336	pbpX	11100.8	-0.170883	0.15496	-1.10275	0.270135	0.505975	10359.6	12686.7	12225.4	10535.7	10868.5	9928.64
SP_0337	mraY	2929.98	-0.020643	0.194469	-0.106151	0.915463	0.963169	2474.12	2805.02	3573.26	3100.85	3128.73	2497.93
SP_0338		898.432	1.44021	0.225673	6.38182	1.74995e-10	8.18636e-09	576.452	343.72	532.126	1136.81	1340.17	1461.31
SP_0339		2.84107	2.17617	1.50624	1.44478	0.148521	NA	2.2002	0	0.965745	1.03534	3.97678	8.86837
SP_0340	luxS	1955.54	-0.506027	0.195951	-2.58241	0.00981122	0.0566805	1804.16	2461.3	2619.1	1646.2	1778.61	1423.87
SP_0341		17208	-0.318729	0.151809	-2.09955	0.0357686	0.139536	19978.9	18080.4	19244.4	13959.5	15136.6	16847.9
SP_0342	dexB	4061.68	1.0551	0.241139	4.37547	1.21168e-05	0.000225632	2381.71	1875.94	3660.17	4835.05	5622.17	5995.02
SP_0343		0	NA	NA	NA	NA	NA	0	0	0	0	0	0
SP_0344		364.028	-0.454488	0.246091	-1.84683	0.0647718	0.208794	479.643	494.507	288.758	268.154	311.183	341.925
SP_0345		49.6422	-0.393038	0.341754	-1.15006	0.250118	0.485553	69.3062	45.8918	54.0817	42.4491	44.7388	41.3857
SP_0346	cps4A	54313.3	-0.453217	0.179922	-2.51897	0.0117699	0.0643521	76153.3	60069.5	52102.9	45037.4	45883.1	46633.8
SP_0347	cps4B	15396.8	-0.348343	0.166001	-2.09844	0.0358662	0.139536	19293.5	16628.7	15817.9	14453.4	14329.3	11858
SP_0348	cps4C	3691.57	0.0753201	0.19538	0.385505	0.699863	0.844439	3732.64	3154.36	3898.71	4397.1	4002.63	2964.01
SP_0349	cps4D	14737.3	-0.130719	0.214389	-0.609728	0.542042	0.747222	20349.6	13426.6	12437.8	14612.8	12477.1	15119.6
SP_0350	cps4E	9118	-0.049836	0.214336	-0.232514	0.816139	0.909033	12262.8	7894.32	7669.95	9525.16	7924.73	9431.02
SP_0351	cps4F	13848.1	0.0824847	0.260757	0.316328	0.751753	0.868592	19124.1	9434.03	11799.5	16230	11135	15365.9
SP_0352	cps4G	17683.2	0.0344442	0.306016	0.112557	0.910382	0.959513	26143.9	11033.7	15239.5	19923.1	11808.1	21951.2
SP_0353	cps4H	26608.9	-0.029165	0.226715	-0.128642	0.897641	0.952701	36774.1	22325.9	21534.2	26342.2	23613.1	29063.6
SP_0354		8957.67	0.256069	0.201981	1.26778	0.204876	0.431777	9636.87	6261.88	8596.1	11184.8	8833.42	9232.96
SP_0355		13565.5	0.205857	0.216994	0.948673	0.342787	0.581828	16829.3	9759.02	11210.4	15058	13407.7	15128.5
SP_0356		30213	0.150299	0.241044	0.623532	0.532935	0.742316	39471.6	21646.9	24804.2	32741.7	26093.6	36520
SP_0357	cps4I	15210.8	0.43794	0.190115	2.30355	0.021248	0.0973504	14364	10114.9	14280.5	19181.8	17659.9	15663.5
SP_0358	cap4J	26378.3	0.419276	0.193935	2.16194	0.0306225	0.124173	26120.8	17851	23744.8	34703.7	27707.2	28142.3
SP_0359	cps4K	51559.1	0.267136	0.205297	1.30122	0.193183	0.418672	60965.3	39284.3	40148.9	58756.8	51310.4	58889
SP_0360	cps4L	39709	0.413773	0.205799	2.01057	0.0443714	0.162103	42043.6	25499	34618.1	49125	40882.3	46086
SP_0361		0	NA	NA	NA	NA	NA	0	0	0	0	0	0
SP_0362		0.521606	0.916102	3.05741	0.299633	0.764457	NA	1.1001	0	0	1.03534	0.994195	0
SP_0363		9.92624	0.0380089	0.693371	0.0548176	0.956284	NA	14.3013	8.4291	6.76022	8.28275	11.9303	9.85375
SP_0364		1.48882	-1.7812	1.84556	-0.965126	0.334482	NA	2.2002	3.74627	0.965745	1.03534	0	0.985375
SP_0365		0.486144	-0.847748	3.4901	-0.242901	0.808082	NA	0	0	1.93149	0	0	0.985375
SP_0366	aliA	12838	-0.451831	0.201182	-2.24588	0.0247119	0.106511	15752.3	17275	11469.2	9687.71	12566.6	10277.5
SP_0367		0.160958	-0.952576	4.08047	-0.233447	0.815414	NA	0	0	0.965745	0	0	0
SP_0368		4370.07	0.880354	0.166244	5.29556	1.18655e-07	3.48038e-06	2685.34	3537.41	3006.36	5971.86	5442.22	5577.22
SP_0369	pbp1A	72011.4	-0.424418	0.207207	-2.04828	0.0405328	0.153035	99666.8	87568	60349.4	55990.3	61617.2	66876.4
SP_0370	recU	16147.7	-0.50227	0.207541	-2.4201	0.0155162	0.0789392	23563	19200.6	14028.4	12255.4	13529	14309.6
SP_0371		85.4142	0.406092	0.295319	1.3751	0.169101	0.386114	63.8058	59.9403	96.5745	94.2162	98.4253	99.5229
SP_0372		3010.08	0.0912024	0.168949	0.539821	0.58932	0.776391	2522.53	2831.24	3390.73	3028.38	3100.89	3186.7
SP_0373		2427.98	0.160209	0.151678	1.05624	0.290859	0.524805	2155.09	2354.53	2369.94	2686.72	2647.54	2354.06
SP_0374		6126.43	0.0691244	0.14145	0.488683	0.625066	0.804615	6295.87	5938.77	5704.66	6366.33	6418.52	6034.44
SP_0375	gnd	45337	-0.196272	0.134117	-1.46344	0.143347	0.347585	48397.8	47113	49737.8	42400.4	42239.4	42133.6
SP_0376	ritR	8945.54	-0.161175	0.147923	-1.08959	0.275895	0.510184	8876.7	9103.43	10353.8	8666.86	8102.69	8569.8
SP_0377	cbpC	767.012	0.153625	0.166049	0.925178	0.354874	0.592144	760.169	717.41	701.131	877.971	814.246	731.148
SP_0378	cbpJ	1523.22	0.146645	0.172175	0.851721	0.394369	0.631385	1399.33	1634.31	1303.76	1624.45	1738.85	1438.65
SP_0379		550.671	0.229141	0.22309	1.02712	0.304363	0.541529	602.854	485.141	433.62	486.611	558.737	737.06
SP_0380		142.576	0.625628	0.243397	2.57041	0.0101579	0.0578128	105.61	127.373	103.335	149.089	171.002	199.046
SP_0381	mvaK1	1140.63	-0.238476	0.171325	-1.39195	0.163938	0.379291	1061.6	1312.13	1329.83	1082.97	1085.66	971.58
SP_0382	mvaD	1419.92	-0.348175	0.159957	-2.17668	0.0295045	0.121177	1457.63	1771.98	1541.33	1236.2	1293.45	1218.91
SP_0383	mvaK2	1572.62	-0.107231	0.197518	-0.542892	0.587204	0.776391	1320.12	1698.93	1873.55	1556.12	1701.07	1285.91
SP_0384		3110.92	-0.238423	0.15379	-1.55032	0.121065	0.315921	3048.37	3580.49	3472.82	3034.59	2808.6	2720.62
SP_0385	liaF	510.189	0.0397662	0.235138	0.169118	0.865704	0.940891	436.739	569.432	503.153	426.561	438.44	686.806
SP_0386	liaS	868.808	0.0471378	0.228897	0.205935	0.836842	0.92192	673.261	982.458	907.8	749.589	770.501	1129.24
SP_0387	liaR	1155.94	0.400097	0.241338	1.65783	0.0973521	0.272984	686.462	1125.75	1177.24	1193.75	1140.34	1612.07
SP_0388	alkD	1788.62	0.25689	0.251998	1.01941	0.308007	0.543976	1293.72	2049.21	1546.16	1618.24	1567.85	2656.57
SP_0389		761.384	0.125673	0.25608	0.490755	0.623599	0.803266	764.569	753	667.33	665.726	574.645	1143.03
SP_0390	cbpG	610.337	0.208781	0.239529	0.871633	0.383409	0.618418	442.24	660.279	595.865	593.252	524.935	845.452
SP_0391	cbpF	1702.78	0.218762	0.220521	0.992022	0.321187	0.558004	1216.71	1737.33	1767.31	1675.19	1540.01	2280.16
SP_0392		65.2034	-0.0189057	0.30747	-0.061488	0.950971	0.977222	72.6065	70.2425	54.0817	73.5094	63.6285	57.1517
SP_0393		0.339444	-1.87243	3.9328	-0.476106	0.633999	NA	1.1001	0.936567	0	0	0	0
SP_0394		15.2017	0.594765	0.604005	0.984701	0.324771	0.562934	8.80079	17.7948	9.65745	11.3888	23.8607	19.7075
SP_0395		15.9759	0.362664	0.585525	0.619382	0.535664	0.744149	15.4014	14.0485	12.5547	10.3534	15.9071	27.5905
SP_0396	mtlF	1.02001	-1.03993	2.40865	-0.431749	0.665924	NA	2.2002	0	1.93149	0	1.98839	0
SP_0397	mtlD	6.21	0.677094	1.05461	0.64203	0.520854	NA	7.70069	0.936567	5.79447	1.03534	12.9245	8.86837
SP_0398		0	NA	NA	NA	NA	NA	0	0	0	0	0	0
SP_0399		0.172557	0.970978	4.08047	0.237957	0.811914	NA	0	0	0	1.03534	0	0
SP_0400	tig	41049.3	-0.205431	0.166632	-1.23284	0.217636	0.448186	44664	38835.7	48401.2	40909.5	39996.5	33488.9
SP_0401		9448.2	-0.194908	0.173964	-1.12039	0.262548	0.499075	10803	10391.2	9062.55	7395.46	9168.46	9868.53
SP_0402	spi	5550.41	-0.416584	0.163118	-2.55388	0.0106529	0.0597436	6104.45	7194.7	5739.42	4456.12	5143.96	4663.78
SP_0403	rnhC	1444.61	-0.324378	0.16806	-1.93013	0.0535909	0.184207	1475.23	1797.27	1546.16	1276.58	1397.84	1174.57
SP_0404		287.402	-0.049528	0.238823	-0.207384	0.83571	0.921202	251.923	248.19	376.641	319.921	285.334	242.402
SP_0405		4056.8	-0.19229	0.14681	-1.30979	0.190268	0.416502	4548.91	4379.39	4052.27	3576.08	3967.83	3816.36
SP_0406		8827.56	-0.216812	0.152238	-1.42417	0.154398	0.362912	10589.6	9174.61	8705.23	7915.2	8203.1	8377.66
SP_0407		5.42175	-0.0466807	0.980924	-0.0475885	0.962044	NA	3.3003	11.2388	1.93149	5.17672	4.97097	5.91225
SP_0408		1145.1	-0.503042	0.178652	-2.81577	0.00486611	0.0341875	1327.82	1227.84	1472.76	804.462	996.183	1041.54
SP_0409		859.3	-0.262152	0.192027	-1.36519	0.172194	0.392243	746.967	984.331	1079.7	757.871	831.147	755.782
SP_0410		2872.72	-0.427893	0.203715	-2.10045	0.0356895	0.139536	3179.29	4139.62	2567.92	2253.94	2465.6	2629.97
SP_0411	serS	10816.4	-0.597578	0.16686	-3.58131	0.000341875	0.00434249	14774.3	12799.1	11502	7791.99	9253.97	8776.73
SP_0412		3451.37	0.171665	0.156893	1.09416	0.273887	0.510184	3470.81	3168.4	3100.04	3306.89	3645.71	4016.39
SP_0413		8012.44	0.312888	0.150265	2.08224	0.0373209	0.14345	7409.17	6671.16	7360.91	8359.36	8583.88	9690.18
SP_0414		0	NA	NA	NA	NA	NA	0	0	0	0	0	0
SP_0415		5215.45	-0.301388	0.251465	-1.19852	0.230713	0.463358	5662.21	7556.22	4056.13	5160.15	5384.56	3473.45
SP_0416		27476.6	-0.281917	0.203699	-1.38399	0.166362	0.383053	25405.7	34427.3	30624.7	25585.4	29448	19368.5
SP_0417	fabH	58906.3	-0.540022	0.191179	-2.8247	0.00473249	0.033371	81126.8	74050.6	54235.3	47651.7	52415.9	43957.6
SP_0418	acpP	4337.18	-0.116375	0.191422	-0.607951	0.54322	0.747951	4535.71	3760.31	5240.13	3972.61	4850.68	3663.62
SP_0419	fabK	4600.48	-0.0116612	0.189528	-0.0615279	0.950939	0.977222	4219.98	5154.86	4482.02	4759.47	5322.92	3663.62
SP_0420	fabD	16225.1	-0.132701	0.190926	-0.695036	0.487032	0.705298	16233.1	19618.3	15060.8	16296.3	17623.1	12519.2
SP_0421	fabG	24137.9	-0.133866	0.17062	-0.784585	0.432697	0.661285	27310	26381.2	22079.8	23985.8	25156.1	19914.4
SP_0422	fabF	62275.4	-0.142639	0.184067	-0.774932	0.43838	0.665727	67695.7	72820.9	55538.1	56985.3	69189	51423.8
SP_0423	accB	14917.1	-0.1427	0.171683	-0.83118	0.405872	0.638607	16730.3	16743.9	13488.6	14116.9	15844.5	12578.3
SP_0424	fabZ	6369.76	0.0913614	0.182446	0.500757	0.616542	0.797927	5766.72	6193.51	6543.89	7117.98	7376.93	5219.53
SP_0425	accC	49237.2	-0.148773	0.166487	-0.893599	0.371536	0.608026	52730	56516.2	46074.7	45723.9	52543.2	41835.1
SP_0426	accD	23188.6	0.0210098	0.19065	0.110201	0.91225	0.960843	22104.3	22462.6	24492.3	24916.6	27238	17918.1
SP_0427	accA	9807.24	0.0151525	0.184892	0.0819529	0.934684	0.97114	9643.47	9247.66	10376	10819.3	11040.5	7716.47
SP_0428		119.03	-0.0424859	0.340996	-0.124594	0.900845	0.954597	127.612	151.724	83.0541	91.1102	171.996	88.6837
SP_0429		55.6829	0.294233	0.372974	0.788883	0.43018	0.659541	52.8048	37.4627	59.8762	60.0499	82.5182	41.3857
SP_0430		1065.58	-0.54986	0.293033	-1.87644	0.0605945	0.198806	1862.47	1228.78	707.891	759.942	958.404	875.998
SP_0431		251.393	-0.386732	0.330818	-1.16902	0.242396	0.477327	430.139	279.097	145.828	199.821	244.572	208.899
SP_0432		7.41915	0.339058	0.898383	0.37741	0.705869	NA	5.5005	11.2388	2.89724	4.14137	4.97097	15.766
SP_0433	nusB	4689.98	-0.338093	0.145555	-2.32279	0.0201905	0.0939166	5298.08	5012.5	5400.45	4453.01	4024.5	3951.35
SP_0434		5244.09	-0.383268	0.161733	-2.36976	0.0177998	0.0862124	6489.49	5077.13	6243.54	4665.26	4393.35	4595.79
SP_0435	efp	7188.97	-0.440602	0.143456	-3.07135	0.00213096	0.0180007	8670.98	8235.23	7928.77	6186.18	6379.75	5732.91
SP_0436	gatB	14596.8	-0.300898	0.147077	-2.04585	0.0407715	0.153634	14675.3	17393	16271.8	12874.5	13498.2	12868
SP_0437	gatA	14977.8	-0.384221	0.135629	-2.83288	0.00461309	0.0331362	16696.2	17543.8	16641.7	12799.9	13217.8	12967.5
SP_0438	gatC	826.32	-0.168454	0.203141	-0.829249	0.406964	0.638854	783.271	767.048	1072.94	859.335	802.315	673.011
SP_0439	prfC	5213.89	-0.0820307	0.166832	-0.491695	0.622935	0.802949	4872.34	5759.88	5453.56	5392.07	5444.21	4361.27
SP_0440		2262.39	-0.0659274	0.170643	-0.386347	0.69924	0.844439	2589.63	2126.94	2226.04	2301.57	1933.71	2396.43
SP_0441	rpmB	2829.6	0.0780573	0.212034	0.368136	0.712772	0.850184	2554.43	2325.49	3379.14	3104.99	3317.63	2295.92
SP_0442		238.264	-0.0363952	0.260301	-0.139819	0.888803	0.950024	225.52	191.996	306.141	294.037	222.7	189.192
SP_0443		26061	-0.192521	0.164591	-1.16969	0.242126	0.477284	26640	25612.3	31139.5	25875.3	25678.1	21421.1
SP_0444		0.336786	1.87378	3.94348	0.47516	0.634673	NA	0	0	0	1.03534	0	0.985375
SP_0445	ilvB	3885.07	-0.463026	0.181844	-2.54628	0.0108877	0.060705	4161.68	5413.35	3934.45	2961.08	3485.65	3354.22
SP_0446	ilvN	1499.92	-0.291843	0.172242	-1.69438	0.0901936	0.257045	1573.14	1895.61	1484.35	1333.52	1459.48	1253.4
SP_0447	ilvC	1492.84	-0.130449	0.149718	-0.871298	0.383592	0.618418	1490.63	1605.28	1584.79	1372.87	1507.2	1396.28
SP_0448		331.243	-0.0695601	0.197698	-0.351851	0.72495	0.855176	290.426	384.929	341.874	340.628	327.09	302.51
SP_0449		618.6	0.0159479	0.173255	0.0920486	0.926659	0.969516	570.951	631.246	643.186	566.333	685.994	613.888
SP_0450	ilvA	751.06	-0.474526	0.224692	-2.1119	0.0346952	0.136644	916.383	1066.75	637.392	543.555	688.977	653.303
SP_0451		1559.12	0.44631	0.280044	1.59372	0.111	0.297759	997.79	911.279	2050.28	1748.69	1752.77	1893.89
SP_0452		2083.05	0.206153	0.186437	1.10575	0.268834	0.504761	1532.44	2052.02	2218.32	2239.45	2355.25	2100.82
SP_0453		4469.86	0.118166	0.153297	0.770834	0.440805	0.667985	4039.56	4467.42	4353.58	4282.18	4558.38	5118.04
SP_0454		3355.04	-0.0693108	0.169976	-0.407768	0.683444	0.838673	3660.03	3505.57	3141.57	2861.69	3744.14	3217.25
SP_0455		1.44984	-1.76354	2.06127	-0.855557	0.392243	NA	1.1001	5.6194	0	0	0.994195	0.985375
SP_0456		14.2342	-0.219465	0.734579	-0.298763	0.765121	0.87927	25.3023	16.8582	3.86298	18.6362	5.96517	14.7806
SP_0457	bacA	9171.04	-0.350023	0.155296	-2.2539	0.0242022	0.104785	9749.08	11031.8	10053.4	7364.4	8917.93	7909.6
SP_0458	dinP	588.594	0.374669	0.190229	1.96956	0.0488885	0.171737	508.246	428.947	600.694	640.877	653.186	699.616
SP_0459	pfl	48355.5	0.148086	0.159194	0.93022	0.352257	0.591619	44456.1	49833.8	43337.8	52411.1	44750.7	55343.6
SP_0460		155.257	0.410932	0.403089	1.01946	0.307985	0.543976	233.221	56.194	111.061	150.125	176.967	203.973
SP_0461	rlrA	38040.4	-0.0177993	0.3791	-0.0469514	0.962552	0.980964	62713.4	13337.6	38774.7	32708.6	35640.9	45067.1
SP_0462	rrgA	36305.8	0.582176	0.629986	0.924109	0.35543	0.592144	42098.6	8969.5	36167.2	51009.3	37402.6	42187.8
SP_0463	rrgB	120240	0.746441	0.414358	1.80144	0.0716339	0.221603	135412	23585.6	110434	178231	128593	145186
SP_0464	rrgC	31144.8	0.671404	0.688006	0.975869	0.32913	0.567994	33186.7	6223.48	32667.3	44343.8	36481	33966.9
SP_0465		5.43112	-2.48278	1.47405	-1.68433	0.0921185	NA	3.3003	24.3507	0	0	0.994195	3.9415
SP_0466		1686.61	0.435091	0.601429	0.723429	0.469416	0.689388	1816.26	476.712	2009.72	2207.35	2019.21	1590.39
SP_0467		1488.23	0.483763	0.652245	0.741689	0.458276	0.68032	1518.14	364.324	1840.71	2010.64	1778.61	1416.97
SP_0468		2221.93	0.338344	0.61279	0.552137	0.580855	0.774431	2885.56	625.626	2376.7	2547.98	2707.19	2188.52
SP_0469		120.597	-0.690899	0.398804	-1.73243	0.0831977	0.241605	94.6085	265.048	86.9171	89.0395	84.5066	103.464
SP_0470		12.7923	0.218527	0.626176	0.348986	0.7271	0.855569	8.80079	14.9851	11.5889	18.6362	8.94775	13.7952
SP_0471		494.528	-0.27677	0.287486	-0.962724	0.335686	0.576923	600.654	675.264	349.6	464.869	310.189	566.591
SP_0472		6.50753	-0.0484391	0.857173	-0.0565102	0.954935	NA	5.5005	5.6194	8.69171	9.31809	6.95936	2.95612
SP_0473		1711.44	-0.420678	0.262373	-1.60336	0.108856	0.293237	2358.61	2355.46	1163.72	1504.35	1256.66	1629.81
SP_0474		66.9363	0.964756	0.350597	2.75175	0.00592775	0.0390387	47.3043	32.7798	56.0132	118.029	75.5588	71.9324
SP_0475		85.2044	0.899358	0.277484	3.24111	0.00119065	0.011811	68.2062	49.638	60.8419	112.852	105.385	114.303
SP_0476	lacF-1	11.8359	0.395951	0.724733	0.54634	0.584832	NA	17.6016	10.3022	2.89724	13.4595	16.9013	9.85375
SP_0477	lacG-1	119.996	0.670108	0.258815	2.58914	0.00962157	0.0559218	95.7086	103.022	79.1911	124.241	170.007	147.806
SP_0478	lacE-1	224.581	0.584934	0.196316	2.97956	0.00288667	0.0223523	189.217	174.201	175.766	262.977	268.433	276.89
SP_0479		11282.2	-0.464275	0.214279	-2.16668	0.0302591	0.12296	15356.3	14326.7	9563.77	8146.08	9435.9	10864.7
SP_0480		9044.75	-0.502974	0.195038	-2.57886	0.0099128	0.0566949	11811.8	11685.5	8319.89	6665.54	7224.81	8560.94
SP_0481		472.43	-0.284658	0.239061	-1.19074	0.233758	0.466542	376.234	626.563	553.372	426.561	499.086	352.764
SP_0482		867.43	-0.134399	0.161664	-0.831347	0.405778	0.638607	874.579	889.738	958.985	817.921	893.781	769.578
SP_0483		1900.83	0.306922	0.171454	1.79011	0.0734357	0.224501	1550.04	1588.42	1959.5	2041.7	2294.6	1970.75
SP_0484		3962.84	0.155176	0.167334	0.927345	0.353747	0.592079	4236.48	3512.12	3501.79	3715.85	4283.99	4526.81
SP_0486		0	NA	NA	NA	NA	NA	0	0	0	0	0	0
SP_0487		0	NA	NA	NA	NA	NA	0	0	0	0	0	0
SP_0488		25291.1	-0.170929	0.153438	-1.11399	0.265282	0.500558	26938.1	26552.6	26871.9	24910.4	25685	20788.5
SP_0489		5430.87	-0.277251	0.175733	-1.57768	0.114638	0.303585	6536.79	6319.95	4996.77	5052.48	5318.94	4360.28
SP_0490		1118.4	-0.0833228	0.189275	-0.440222	0.659776	0.825193	1139.7	1014.3	1297.96	1215.49	1137.36	905.559
SP_0491		6.95081	-0.664617	0.900082	-0.738397	0.460273	NA	5.5005	8.4291	11.5889	7.2474	7.95356	0.985375
SP_0492		10721.6	-0.493688	0.218542	-2.25901	0.023883	0.104399	16038.3	12663.3	8913.83	8230.98	9136.65	9346.28
SP_0493		9167.97	-0.0539178	0.202511	-0.266247	0.790049	0.894573	10193.5	7354.86	10469.6	9765.36	9895.22	7329.22
SP_0494	pyrG	4923.32	0.023496	0.169182	0.13888	0.889545	0.950024	4458.7	4646.31	5544.34	5327.88	5180.75	4381.96
SP_0495		0	NA	NA	NA	NA	NA	0	0	0	0	0	0
SP_0496		5081.32	-0.21423	0.161289	-1.32824	0.1841	0.409159	5362.98	6195.39	4815.21	4565.86	4910.33	4638.16
SP_0497		0.325187	0.00920529	4.03408	0.00228188	0.998179	NA	0	0	0.965745	0	0	0.985375
SP_0498		671.079	0.637318	0.162884	3.91271	9.12651e-05	0.00138926	552.25	496.38	527.297	814.815	778.455	857.276
SP_0499	pgk	39874.6	-0.0718458	0.161717	-0.444268	0.656849	0.82438	37756.5	37954.4	46890.8	37107.7	41736.3	37801.9
SP_0500		788.131	-0.428351	0.164953	-2.5968	0.00940958	0.0551914	908.682	955.298	848.89	637.771	732.722	645.42
SP_0501		15652.6	-0.835572	0.221286	-3.77598	0.00015938	0.00223132	22830.4	19493.7	17864.4	13711.1	7906.83	12109.3
SP_0502	glnA	37724.1	-0.750001	0.218721	-3.42903	0.000605739	0.00699902	52791.6	43187.9	45964.6	36934.8	21115.7	26349.9
SP_0503		2.9781	-1.34524	1.49095	-0.902267	0.366915	NA	11.001	1.87313	0	1.03534	1.98839	1.97075
SP_0504		588.826	-1.33245	0.28383	-4.69453	2.6722e-06	6.02975e-05	1046.19	831.671	650.912	453.48	207.787	342.91
SP_0505		2179.01	-0.331282	0.303724	-1.09073	0.275391	0.510184	3278.3	2779.73	1226.5	2195.96	1542.99	2050.56
SP_0506		905.508	0.735036	0.24632	2.98407	0.00284446	0.0223523	861.378	682.757	495.427	1290.04	852.025	1251.43
SP_0507		225.889	-1.63678	0.809439	-2.02212	0.0431639	0.158598	240.922	699.615	84.9856	96.2869	110.356	123.172
SP_0508	hsdS	2357.98	-0.443482	0.254605	-1.74184	0.0815362	0.238031	3698.53	2520.3	1934.39	1945.41	1594.69	2454.57
SP_0509	hsdM	1253.24	0.255436	0.225434	1.13309	0.257178	0.492773	1411.43	1045.21	971.54	1606.85	1032.97	1451.46
SP_0510	hsdR	2463.57	0.0457251	0.176562	0.258974	0.795655	0.897158	2518.13	2754.44	2001.02	2596.64	2340.33	2570.84
SP_0511		3.1825	0.457939	1.14887	0.398599	0.690189	NA	3.3003	1.87313	2.89724	3.10603	3.97678	3.9415
SP_0512		2.001	1.58952	1.51148	1.05163	0.292967	NA	1.1001	0.936567	0.965745	2.07069	3.97678	2.95612
SP_0513		7.05278	-0.559378	0.799699	-0.699486	0.484248	NA	11.001	7.49253	6.76022	5.17672	6.95936	4.92687
SP_0514		0.811403	-0.509663	2.39744	-0.212587	0.831649	NA	0	1.87313	0.965745	1.03534	0.994195	0
SP_0515	hrcA	3433.03	0.686534	0.22525	3.04788	0.00230461	0.0187995	2436.72	2992.33	2464.58	3817.31	3235.11	5652.11
SP_0516	grpE	2602.01	0.844973	0.240479	3.5137	0.000441911	0.00543323	1646.85	2208.42	1727.72	3038.73	2453.67	4536.67
SP_0517	dnaK	11934.5	1.00742	0.228804	4.40297	1.06779e-05	0.000204802	7002.13	9669.11	7115.61	15403.8	11921.4	20494.8
SP_0518		71.5956	1.51575	0.468012	3.23869	0.0012008	0.011811	40.7037	24.3507	46.3558	112.852	39.7678	165.543
SP_0519	dnaJ	4409.8	0.797701	0.250046	3.19021	0.0014217	0.0132594	3205.69	3914.85	2541.84	4557.58	4495.75	7743.08
SP_0520		544.965	-0.125685	0.214335	-0.586395	0.55761	0.760405	479.643	693.059	533.091	431.738	562.714	569.547
SP_0521		1035.05	0.0666448	0.203136	0.328081	0.742851	0.863911	810.773	957.171	1265.13	1001.18	1040.92	1135.15
SP_0522		1303.69	-0.0175584	0.210253	-0.0835106	0.933446	0.970905	974.688	1314	1645.63	1299.36	1318.3	1270.15
SP_0523		4747.27	-0.392245	0.145635	-2.69335	0.00707376	0.0440503	5293.68	5641.88	5230.48	3907.39	4003.62	4406.6
SP_0524	blpT	16.4761	1.08244	0.547354	1.97759	0.0479745	0.170651	8.80079	10.3022	12.5547	19.6715	25.8491	21.6782
SP_0525	blpS	619.018	-0.121117	0.234789	-0.515854	0.605956	0.789018	464.242	793.272	676.987	506.283	690.965	582.356
SP_0526	blpR	2480.23	-0.0881677	0.167142	-0.5275	0.597846	0.784852	2413.62	2927.71	2326.48	2216.67	2453.67	2543.25
SP_0527	blpH	3424.09	0.0666677	0.147808	0.451043	0.651959	0.82051	3162.79	3447.5	3424.53	3245.8	3638.75	3625.19
SP_0528	blpC	0.481281	-0.832803	3.13489	-0.265656	0.790504	NA	0	0.936567	0.965745	0	0	0.985375
SP_0529	blpB	182.842	0.670508	0.328796	2.03929	0.0414214	0.154866	114.41	164.836	143.896	174.973	149.129	349.808
SP_0530	blpA	174.931	0.585252	0.318082	1.83994	0.0657775	0.210701	113.31	148.914	157.416	162.549	148.135	319.261
SP_0531	blpI	17.8873	0.279169	0.605371	0.461154	0.644688	0.815103	12.1011	10.3022	26.0751	11.3888	17.8955	29.5612
SP_0532	blpJ	7.2167	0.718	0.994739	0.721798	0.470419	NA	0	4.68283	11.5889	6.21206	13.9187	6.89762
SP_0533	blpK	4.60467	-0.162035	1.08022	-0.150001	0.880763	NA	1.1001	2.8097	10.6232	5.17672	3.97678	3.9415
SP_0534		6.61586	0.159269	0.854106	0.186474	0.852073	NA	4.4004	4.68283	9.65745	4.14137	6.95936	9.85375
SP_0535		2.29779	0.0206168	1.55466	0.0132613	0.989419	NA	1.1001	1.87313	3.86298	0	5.96517	0.985375
SP_0536	blpL	18.6774	0.423244	0.512842	0.825292	0.409206	0.640699	16.5015	14.9851	16.4177	17.6008	27.8375	18.7221
SP_0537		2.36879	3.61018	1.75406	2.05819	0.0395723	NA	1.1001	0	0	5.17672	5.96517	1.97075
SP_0538		1.37039	0.718738	1.85022	0.388461	0.697675	NA	2.2002	0.936567	0	3.10603	0.994195	0.985375
SP_0539	blpM	0.160958	-0.952576	4.08047	-0.233447	0.815414	NA	0	0	0.965745	0	0	0
SP_0540	blpN	4.07631	-0.0199211	1.11038	-0.0179407	0.985686	NA	6.6006	0.936567	4.82873	5.17672	1.98839	4.92687
SP_0541	blpO	0.850064	1.89984	2.36357	0.803801	0.421512	NA	1.1001	0	0	1.03534	0.994195	1.97075
SP_0542		1.1554	0.416801	2.0808	0.200308	0.84124	NA	1.1001	1.87313	0	0	1.98839	1.97075
SP_0543		94.1528	0.385033	0.331791	1.16047	0.245858	0.481107	86.9078	65.5597	92.7115	74.5447	92.4601	152.733
SP_0544	blpX	47.2532	0.255871	0.507349	0.504329	0.61403	0.796288	51.7047	17.7948	59.8762	44.5198	27.8375	81.7861
SP_0545	blpY	673.433	0.0937938	0.260375	0.360225	0.718679	0.853619	767.869	641.548	545.646	484.541	639.267	961.726
SP_0546	blpZ	48.6334	0.262242	0.349329	0.750703	0.452831	0.676426	37.4034	44.0186	51.1845	41.4137	58.6575	59.1225
SP_0547		73.1113	0.353799	0.392923	0.900428	0.367892	0.605125	61.6056	72.1156	58.9105	39.343	84.5066	122.186
SP_0548		0	NA	NA	NA	NA	NA	0	0	0	0	0	0
SP_0549		5884.7	0.17079	0.190501	0.89653	0.36997	0.60598	4812.93	4943.2	6853.89	6353.9	6717.77	5626.49
SP_0550		1954.31	0.230973	0.249294	0.926506	0.354183	0.592079	1460.93	1398.29	2535.08	2409.24	2168.34	1753.97
SP_0552		4202.21	0.014971	0.210886	0.0709907	0.943405	0.974395	4025.26	5247.58	3268.08	4749.12	4310.83	3612.38
SP_0553	nusA	13522.6	-0.0723578	0.194176	-0.37264	0.709416	0.848743	14188	16227	11169.8	15302.4	12370.8	11877.7
SP_0554		901.609	0.0852915	0.24929	0.342137	0.732248	0.858466	754.668	1112.64	757.144	1160.62	965.363	659.216
SP_0555		23.5176	0.170944	0.501532	0.340843	0.733222	0.858559	18.7017	23.4142	24.1436	35.2017	25.8491	13.7952
SP_0556	infB	19734.4	0.0332292	0.20046	0.165765	0.868342	0.942013	18066.9	21332.2	19121.8	24977.7	19294.3	15613.3
SP_0557	rbfA	3820.51	-0.0312598	0.164952	-0.189508	0.849695	0.930355	3863.55	4217.36	3504.69	3777.97	4184.57	3374.91
SP_0558		6.80688	0.372208	0.823306	0.45209	0.651204	NA	4.4004	4.68283	8.69171	7.2474	5.96517	9.85375
SP_0559		1.29048	-2.65231	2.12043	-1.25084	0.210995	NA	1.1001	4.68283	0.965745	0	0.994195	0
SP_0560		21.592	-0.117381	0.493972	-0.237627	0.81217	0.907776	28.6026	20.6045	18.3492	14.4948	22.8665	24.6344
SP_0561		238.262	-0.249383	0.229909	-1.08471	0.278052	0.512299	194.718	281.907	299.381	211.21	213.752	228.607
SP_0562		1669.67	-0.224953	0.210268	-1.06984	0.284691	0.519047	1335.52	1866.58	2196.1	1560.26	1663.29	1396.28
SP_0563		120.787	-0.115079	0.281091	-0.4094	0.682246	0.838673	103.409	129.246	143.896	124.241	139.187	84.7422
SP_0564		2120.16	0.181811	0.191434	0.949731	0.342249	0.581604	1983.48	1617.45	2359.32	2457.9	2294.6	2008.19
SP_0565		223.888	-0.177862	0.196152	-0.906755	0.364536	0.601187	228.821	237.888	246.265	199.821	213.752	216.782
SP_0566		1608.69	-0.211677	0.164382	-1.28771	0.197846	0.422572	1658.95	1726.09	1794.35	1426.7	1696.1	1349.96
SP_0567		2112.65	-0.330899	0.189695	-1.74437	0.0810943	0.237149	2595.13	2502.51	1964.33	1601.68	1864.12	2148.12
SP_0568	valS	21503.3	-0.107293	0.147411	-0.727846	0.466708	0.687453	22112	21681.5	23114.1	19845.5	22780	19486.8
SP_0569		149.821	-0.163998	0.265584	-0.617498	0.536906	0.745142	171.615	182.63	120.718	167.726	115.327	140.909
SP_0570		1430.5	-0.387152	0.220132	-1.75872	0.0786243	0.234101	1847.07	1737.33	1279.61	1401.85	944.485	1372.63
SP_0571		1285.52	-0.183731	0.161377	-1.13853	0.254901	0.490659	1361.92	1461.04	1278.65	1324.2	1139.35	1147.96
SP_0572		12.5642	-0.340287	0.608651	-0.559084	0.576104	NA	16.5015	14.0485	11.5889	13.4595	8.94775	10.8391
SP_0573		35.6238	-0.233129	0.389812	-0.598054	0.549804	0.754309	39.6036	43.0821	32.8353	28.9896	28.8316	40.4004
SP_0574		132.587	0.0777815	0.234593	0.331559	0.740222	0.862543	134.212	126.436	126.513	123.206	154.1	131.055
SP_0575		75.5555	0.55202	0.310117	1.78004	0.0750699	0.228546	47.3043	57.1306	79.1911	79.7214	89.4775	100.508
SP_0576	licT	147.654	2.25346	0.272605	8.26638	1.38086e-16	1.15152e-14	42.9039	51.5112	58.9105	215.351	213.752	303.495
SP_0577		352.484	2.49918	0.19231	12.9956	1.29579e-38	4.14222e-36	106.71	102.086	109.129	580.828	577.627	638.523
SP_0578	bglA-2	346.878	2.26036	0.214015	10.5617	4.4866e-26	7.17108e-24	124.311	103.022	132.307	485.576	599.499	636.552
SP_0579	pheS	5017.61	-0.408574	0.154955	-2.63672	0.00837119	0.0506497	5897.63	5809.52	5463.22	3976.75	4830.79	4127.73
SP_0580		869.55	-0.358006	0.179146	-1.9984	0.0456728	0.165284	1024.19	1011.49	895.246	647.09	845.066	794.212
SP_0581	pheT	19569.9	-0.39485	0.158414	-2.49252	0.012684	0.0681454	24285.8	21303.1	21105.4	15257.9	18701.8	16765.2
SP_0582		3251.64	0.0146689	0.247647	0.0592333	0.952766	0.977222	3361.9	3824.94	2518.66	2313.99	3169.49	4320.87
SP_0583		294.85	-0.662748	0.252023	-2.62971	0.00854572	0.051543	435.639	408.343	240.471	219.493	228.665	236.49
SP_0584		9.49978	-0.0178746	0.72763	-0.0245655	0.980402	NA	7.70069	11.2388	9.65745	15.5301	6.95936	5.91225
SP_0585	metE	436.644	-0.511657	0.199285	-2.56747	0.0102445	0.0579616	430.139	597.529	511.845	328.204	367.852	384.296
SP_0586		259.072	-0.431997	0.235677	-1.833	0.066802	0.211779	275.025	354.022	263.648	173.938	226.676	261.124
SP_0587		0.653313	0.034543	3.14878	0.0109703	0.991247	NA	0	0	1.93149	0	1.98839	0
SP_0588	pnp	18795	-0.259162	0.139863	-1.85297	0.0638866	0.206984	19380.4	21391.2	20664	17067.6	17712.6	16554.3
SP_0589	cysE	2250.29	-0.0665288	0.175558	-0.378956	0.704721	0.844784	1983.48	2318	2604.61	2156.62	2435.78	2003.27
SP_0590		3620.83	-0.085078	0.149504	-0.569068	0.56931	0.767095	3600.62	3630.13	3951.83	3422.84	3799.81	3319.73
SP_0591	cysS	9535.49	-0.0881314	0.137461	-0.641138	0.521433	0.737194	9580.76	9892.95	10006.1	9283.92	9555.21	8893.99
SP_0592		1085.59	-0.0308961	0.171298	-0.180365	0.856866	0.935916	1039.59	1033.03	1218.77	1198.93	1028.99	994.243
SP_0593	lrp	3372.79	-0.0836758	0.143903	-0.581475	0.560921	0.76247	3369.6	3698.5	3343.41	3261.33	3364.36	3199.51
SP_0595		229.195	-0.0534734	0.234153	-0.228369	0.819359	0.911053	277.225	205.108	218.258	253.659	240.595	180.324
SP_0596		31.8801	-0.591407	0.402761	-1.46838	0.142	0.347224	42.9039	40.2724	31.8696	22.7776	27.8375	25.6197
SP_0597		333.759	0.199936	0.211368	0.945914	0.344192	0.583181	375.134	307.194	250.128	365.476	342.003	362.618
SP_0598		12.8835	0.269458	0.590822	0.456072	0.648338	0.8181	13.2012	10.3022	11.5889	14.4948	13.9187	13.7952
SP_0599	vex1	837.448	-0.0531047	0.192516	-0.275845	0.782667	0.891069	1040.69	731.458	787.082	794.108	794.362	876.984
SP_0600	vex2	478.468	0.244535	0.198424	1.23239	0.217804	0.448186	508.246	373.69	432.654	489.717	481.19	585.313
SP_0601	vex3	1548.77	0.215194	0.158609	1.35675	0.174859	0.394497	1475.23	1282.16	1543.26	1620.31	1742.82	1628.82
SP_0602	pep27	32.3285	0.339147	0.409037	0.829135	0.407028	0.638854	27.5025	24.3507	33.8011	31.0603	44.7388	32.5174
SP_0603	vncR	1223.77	-0.0122391	0.209698	-0.0583655	0.953457	0.977409	1086.9	1551.89	1047.83	1043.63	1350.12	1262.27
SP_0604	vncS	2702.99	0.221305	0.162852	1.35893	0.174168	0.394497	2159.49	2722.6	2605.58	2840.98	3076.04	2813.25
SP_0605	fba	104882	-0.423253	0.161682	-2.61782	0.00884941	0.0532074	130269	101275	128930	88841.8	90306.7	89671.1
SP_0606		562.531	-0.443044	0.202009	-2.19319	0.0282939	0.117717	635.857	733.332	575.584	386.183	524.935	519.293
SP_0607		55.6367	0.7209	0.35147	2.0511	0.0402574	0.15279	53.9049	29.0336	43.4585	57.9792	73.5704	75.8739
SP_0608		43.4494	0.145663	0.419814	0.346971	0.728613	0.855775	50.6046	30.9067	42.4928	26.9189	44.7388	65.0347
SP_0609		22.7612	0.393905	0.513811	0.766634	0.443299	0.669487	30.8028	16.8582	11.5889	25.8836	21.8723	29.5612
SP_0610		22.2365	-0.0660899	0.476096	-0.138816	0.889595	0.950024	27.5025	21.541	19.3149	16.5655	23.8607	24.6344
SP_0611	recJ	4872.77	-0.277246	0.139762	-1.9837	0.0472894	0.169153	5133.06	5348.73	5536.62	4472.68	4477.85	4267.66
SP_0612		3.98749	0.249035	1.05638	0.235743	0.813632	NA	3.3003	2.8097	4.82873	3.10603	2.98258	6.89762
SP_0613		6255.82	-0.174134	0.143003	-1.2177	0.22334	0.456573	6370.67	6457.63	7070.22	5981.18	6019.85	5635.36
SP_0614	estA	2244.64	-0.00841167	0.163512	-0.0514437	0.958972	0.978436	2049.48	2495.95	2207.69	2259.12	2412.91	2042.68
SP_0615	fibA	4131.88	-0.144005	0.155214	-0.927782	0.35352	0.592079	4375.09	4650.99	3987.56	4206.6	3596	3975
SP_0616	fibB	4670.06	-0.188809	0.159776	-1.18171	0.237319	0.470763	5141.86	5428.34	4355.51	4368.11	4116.96	4609.58
SP_0617		2048.59	0.0723225	0.206085	0.350936	0.725636	0.855176	1686.45	2240.27	2064.76	1813.92	1859.14	2627.01
SP_0618	uvrC	3830.92	-0.170367	0.189341	-0.899789	0.368232	0.605125	3684.23	4799.9	3686.25	3058.4	3648.69	4108.03
SP_0619		340.738	-0.0864273	0.202346	-0.427125	0.669288	0.83142	291.526	409.28	351.531	343.734	331.067	317.291
SP_0620		68.5826	-0.0579073	0.367676	-0.157496	0.874854	0.943741	57.2052	92.7201	59.8762	42.4491	67.6052	91.6399
SP_0621		633.688	-0.435598	0.284786	-1.52956	0.126125	0.322544	908.682	747.38	530.194	432.773	406.626	776.475
SP_0622		3933.21	-0.318651	0.167743	-1.89964	0.0574808	0.192742	4530.21	4016.93	4550.59	3284.11	3170.49	4046.93
SP_0623	pepV	13038.5	-0.229726	0.175019	-1.31258	0.189326	0.415476	12032.9	13398.5	16791.4	12608.4	11459.1	11940.8
SP_0624		1194.77	0.0258361	0.167077	0.154636	0.877108	0.944578	1116.6	1123.88	1311.48	1290.04	1236.78	1089.82
SP_0625		1278.27	-0.0750202	0.159927	-0.469091	0.639005	0.812503	1369.62	1395.48	1169.52	1237.24	1204.96	1292.81
SP_0626	brnQ	27948.6	0.329679	0.200801	1.64182	0.100627	0.278184	31613.6	20490.2	22204.4	30869.8	28408.1	34105.8
SP_0627		5825.27	-0.248768	0.218071	-1.14077	0.253967	0.490407	4429	7836.25	6712.89	5453.15	5608.25	4912.09
SP_0628		1912.73	-0.355005	0.233782	-1.51853	0.128881	0.326544	1639.15	2903.36	1897.69	1579.93	1947.63	1508.61
SP_0629		4603.11	-0.172958	0.210974	-0.819808	0.412326	0.644532	3568.72	6036.17	5030.57	4437.48	4618.03	3927.7
SP_0630	rplK	120820	-0.112791	0.187535	-0.601438	0.547548	0.75283	150496	127269	98857.5	110385	115990	121923
SP_0631	rplA	91901.3	0.118886	0.157746	0.753656	0.451056	0.674825	91795.6	82961.1	89594.1	102724	101248	83085.8
SP_0632		21.4463	1.7862	0.527676	3.38503	0.000711692	0.00802956	9.90089	9.36567	9.65745	38.3077	39.7678	21.6782
SP_0633		65.018	0.71443	0.349629	2.0434	0.0410133	0.154113	58.3053	39.3358	50.2188	108.711	57.6633	75.8739
SP_0634		26.3311	0.037335	0.629877	0.0592734	0.952734	0.977222	40.7037	8.4291	28.9724	40.3784	9.94195	29.5612
SP_0635		4.81947	1.38998	1.05297	1.32006	0.186813	NA	3.3003	3.74627	0.965745	3.10603	6.95936	10.8391
SP_0636		946.109	0.6397	0.190169	3.36385	0.000768634	0.00842803	700.763	642.485	875.931	1013.6	1237.77	1206.1
SP_0637		1435.88	0.532487	0.195091	2.72943	0.00634444	0.0411103	1342.12	1010.56	1169.52	1504.35	1557.9	2030.86
SP_0638		2952.69	0.536552	0.206857	2.59383	0.00949135	0.0555013	2865.76	2067	2297.51	2919.67	3273.88	4292.29
SP_0639		136.024	0.879418	0.27234	3.22912	0.00124171	0.0120607	103.409	68.3694	115.889	159.443	168.019	201.016
SP_0640		351.661	0.724141	0.259296	2.79272	0.00522665	0.0358385	309.128	209.791	277.169	346.84	376.8	590.239
SP_0641	prtA	15031.9	0.877787	0.270986	3.23923	0.00119853	0.011811	14982.3	7829.7	8973.7	23518.9	13742.8	21144.2
SP_0642		0.694163	1.50932	2.76312	0.546238	0.584902	NA	1.1001	0	0	2.07069	0.994195	0
SP_0643		0	NA	NA	NA	NA	NA	0	0	0	0	0	0
SP_0644		10.0929	1.71956	0.805916	2.13367	0.0328696	NA	5.5005	0.936567	7.72596	18.6362	18.8897	8.86837
SP_0645		223.617	0.0456681	0.300567	0.15194	0.879234	0.945806	157.314	172.328	330.285	267.119	200.827	213.826
SP_0646		75.8846	0.5696	0.342012	1.66544	0.0958249	0.269886	35.2032	64.6231	83.0541	95.2516	89.4775	87.6984
SP_0647		1684.43	0.774461	0.170938	4.53067	5.87979e-06	0.000126713	1195.81	1353.34	1179.17	2296.39	1824.35	2257.49
SP_0648	bgaA	12952.7	0.892869	0.183882	4.85566	1.19987e-06	2.91309e-05	9249.63	9500.53	8453.17	19892.1	13501.2	17119.9
SP_0649		539.976	-0.173605	0.205011	-0.846808	0.397102	0.633408	647.958	601.276	468.386	441.056	580.61	500.57
SP_0650		1674.71	-0.582764	0.239958	-2.42861	0.0151567	0.0773153	2071.49	2506.25	1447.65	1043.63	1380.94	1598.28
SP_0651		706.4	-0.0189026	0.21151	-0.0893696	0.928788	0.970144	541.249	753.936	837.301	770.295	715.82	619.801
SP_0652		1737.99	-0.342625	0.208501	-1.64327	0.100326	0.278184	1696.35	2504.38	1629.21	1375.97	1652.35	1569.7
SP_0653		8.06929	-0.270073	0.764489	-0.353273	0.723884	NA	5.5005	10.3022	10.6232	5.17672	6.95936	9.85375
SP_0654		0	NA	NA	NA	NA	NA	0	0	0	0	0	0
SP_0655		3621.98	-0.184616	0.166177	-1.11096	0.266587	0.501453	3507.12	4482.41	3570.36	3232.34	3515.47	3424.18
SP_0657		3113.32	-0.16077	0.163313	-0.984428	0.324905	0.562934	3422.41	3535.54	2902.06	2706.39	2913.98	3199.51
SP_0658	ccdA-1	38.5635	-0.160929	0.422482	-0.380914	0.703267	0.844439	29.7027	44.0186	48.2873	31.0603	52.6923	25.6197
SP_0659		166.791	-0.265167	0.215447	-1.23078	0.218407	0.448506	170.515	187.313	188.32	140.807	161.06	152.733
SP_0660	msrA-1	272.762	0.0525452	0.23573	0.222904	0.82361	0.912585	218.92	315.623	268.477	262.977	338.026	232.548
SP_0661		1165.45	-0.456366	0.19392	-2.35338	0.0186036	0.0892044	1237.61	1657.72	1149.24	923.526	960.392	1064.2
SP_0662		3215.82	-0.354133	0.193623	-1.82898	0.0674022	0.212734	2935.06	4529.24	3360.79	2845.12	2800.65	2824.08
SP_0663		2282.74	0.0400371	0.234947	0.170409	0.864689	0.940891	2007.68	2654.23	2090.84	3137.09	2011.26	1795.35
SP_0664	zmpB	95241.6	-0.0557091	0.23134	-0.24081	0.809702	0.906185	112659	108084	70497.5	107571	70742.9	101895
SP_0665		1980.02	-0.199075	0.195794	-1.01676	0.30927	0.545202	1644.65	2361.08	2342.9	1939.2	1958.56	1633.75
SP_0666		1541.16	-0.204789	0.158572	-1.29146	0.196546	0.421396	1674.35	1770.11	1506.56	1484.68	1327.25	1483.97
SP_0667		2171.58	0.349608	0.165505	2.11237	0.0346545	0.136644	1814.06	1772.92	2142.02	2631.84	2210.1	2458.51
SP_0668	gki	3020.76	0.599601	0.172323	3.47952	0.000502309	0.00598403	2155.09	2251.51	2798.73	3922.92	3347.45	3648.84
SP_0669	thyA	5288.96	-0.319348	0.157687	-2.0252	0.0428473	0.157737	5545.6	6438.9	5631.26	4235.59	4900.39	4982.05
SP_0670		1045.13	-0.309632	0.224883	-1.37686	0.168556	0.386067	915.283	1004.94	1550.02	988.753	854.013	957.784
SP_0671	miaA	729.486	-0.0514485	0.196864	-0.26134	0.79383	0.897158	657.859	683.694	885.588	799.285	725.762	624.728
SP_0672	hflX	3069.83	-0.0894456	0.170173	-0.525616	0.599155	0.785496	2823.95	2970.79	3699.77	3149.51	2959.72	2815.22
SP_0673		1403.79	-0.237307	0.168485	-1.40847	0.158991	0.371123	1365.22	1529.41	1662.05	1215.49	1431.64	1218.91
SP_0674		5813.6	-0.340698	0.149136	-2.28448	0.0223436	0.100702	7045.04	6001.52	6444.42	5251.26	4868.57	5270.77
SP_0675		9557.95	-0.412436	0.179655	-2.29571	0.0216923	0.098592	12457.5	10900.7	9387.04	7372.68	7827.3	9402.45
SP_0676	mtaR	1630.1	-0.539798	0.168223	-3.20882	0.00133279	0.0127815	1724.96	2209.36	1860.03	1247.59	1365.03	1373.61
SP_0677		89.0648	0.135448	0.274435	0.493552	0.621623	0.802877	80.3072	75.8619	98.506	81.7921	95.4427	102.479
SP_0678		2548.47	-0.00827146	0.158796	-0.0520887	0.958458	0.978436	2245.3	2827.49	2593.99	2554.19	2565.02	2504.82
SP_0679		75.6184	0.40928	0.362459	1.12918	0.258824	0.494939	72.6065	38.3992	84.0198	101.464	61.6401	95.5814
SP_0680	rsuA-2	762.18	-0.292265	0.209329	-1.3962	0.162655	0.37769	810.773	989.014	717.549	569.439	818.222	668.084
SP_0681		32626.2	-0.265036	0.162848	-1.62751	0.103629	0.28354	38608	30947.9	37288.4	31429.9	30569.5	26913.5
SP_0682		4269.74	-0.414087	0.183348	-2.25847	0.0239162	0.104399	5972.44	4202.37	4460.78	3620.6	3499.57	3862.67
SP_0683		5.00321	1.72584	1.0254	1.68308	0.0923587	NA	2.2002	1.87313	2.89724	7.2474	3.97678	11.8245
SP_0684		3.82836	0.93077	1.09284	0.851696	0.394383	NA	2.2002	3.74627	1.93149	5.17672	6.95936	2.95612
SP_0685		0.156094	-0.952576	4.08047	-0.233447	0.815414	NA	0	0.936567	0	0	0	0
SP_0686		196.235	-0.126736	0.278668	-0.454791	0.649259	0.818724	281.625	147.041	186.389	178.079	219.717	164.558
SP_0687		91.1365	-0.0452122	0.352728	-0.128178	0.898008	0.952701	144.113	67.4328	66.6364	75.5801	102.402	90.6545
SP_0688	murD	5993.28	-0.203287	0.147688	-1.37646	0.168678	0.386067	5878.93	6872.53	6492.7	5380.68	5786.21	5548.65
SP_0689	murG	2222.99	-0.181434	0.159107	-1.14032	0.254153	0.490407	2176	2525.92	2385.39	2295.36	1998.33	1956.95
SP_0690	divIB	4397.91	-0.189508	0.16521	-1.14708	0.251349	0.486956	4504.91	5310.33	4243.48	4482	3800.81	4045.95
SP_0691		87.5811	-0.0688384	0.921211	-0.074726	0.940433	0.974395	141.913	41.2089	85.9513	124.241	14.9129	117.26
SP_0692		698.916	-0.155175	0.193357	-0.802528	0.422248	0.654177	686.462	850.402	672.159	768.225	588.563	627.684
SP_0693		515.481	-0.367638	0.240655	-1.52766	0.126597	0.323321	638.058	692.123	412.373	426.561	386.742	537.029
SP_0694		491.65	-0.179991	0.835089	-0.215536	0.82935	0.916826	815.174	173.265	578.481	596.358	144.158	642.464
SP_0695		1429.18	-0.445009	0.243567	-1.82705	0.0676924	0.213192	1905.37	1947.12	1091.29	1205.14	1018.06	1408.1
SP_0696		109.18	-0.355001	0.806933	-0.439938	0.659982	0.825193	199.118	44.0186	124.581	129.418	31.8142	126.128
SP_0697		1276.92	-0.18659	0.182116	-1.02457	0.305568	0.541663	1520.34	1402.98	1155.03	1323.17	1062.79	1197.23
SP_0698		1063.71	-0.110056	0.233181	-0.471976	0.636944	0.811194	1403.73	953.425	956.088	1115.06	769.507	1184.42
SP_0699		362.224	-0.238083	0.220948	-1.07755	0.281233	0.514366	443.34	435.503	297.45	350.981	295.276	350.793
SP_0700		5.94628	2.08926	1.01317	2.06211	0.0391977	NA	0	2.8097	3.86298	7.2474	8.94775	12.8099
SP_0701	pyrF	230.849	0.190147	0.294115	0.646506	0.517951	0.734243	146.313	219.157	281.032	312.674	248.549	177.367
SP_0702	pyrE	454.234	0.157902	0.217529	0.725887	0.467908	0.687982	330.03	511.365	446.174	525.954	490.138	421.74
SP_0703		188.793	-0.266337	0.296176	-0.899255	0.368517	0.605125	198.018	177.011	243.368	225.705	104.39	184.265
SP_0704		605.14	-0.518568	0.285422	-1.81684	0.0692409	0.216646	619.356	1068.62	450.037	487.647	455.341	549.839
SP_0705		117.618	0.193448	0.314108	0.615864	0.537984	0.745598	148.513	109.578	71.4651	139.771	98.4253	137.952
SP_0706		424.918	0.336809	0.227744	1.4789	0.139168	0.345309	390.535	459.854	276.203	494.894	421.539	506.483
SP_0707		135.393	0.396622	0.318612	1.24484	0.213189	0.441099	78.107	162.026	110.095	170.832	179.949	111.347
SP_0708		84.8505	2.0177	0.368726	5.4721	4.44733e-08	1.44576e-06	36.3033	32.7798	31.8696	83.8628	122.286	202.002
SP_0709		89.379	1.61947	0.403337	4.01517	5.94033e-05	0.000957442	48.4044	51.5112	31.8696	68.3327	127.257	208.899
SP_0710		85.1222	1.86061	0.351465	5.29386	1.19763e-07	3.48038e-06	36.3033	44.0186	29.9381	85.9335	134.216	180.324
SP_0711		65.0845	1.57295	0.404519	3.88844	0.00010089	0.00147715	29.7027	32.7798	35.7326	60.0499	76.553	155.689
SP_0712	lctO-1	6.74692	0.88346	0.936251	0.943615	0.345366	NA	6.6006	0.936567	6.76022	9.31809	12.9245	3.9415
SP_0713	lysS	27939.9	-0.34326	0.134348	-2.55501	0.0106184	0.0597249	31330.8	30737.2	31676.4	25229.2	24538.7	24126.9
SP_0714		0	NA	NA	NA	NA	NA	0	0	0	0	0	0
SP_0715	lctO-2	21046.5	0.212973	0.19362	1.09995	0.271352	0.507499	16037.2	18455	23994.9	24370.9	19946.5	23474.6
SP_0716		1335.55	0.0717149	0.21903	0.32742	0.74335	0.863911	1498.34	1505.06	903.938	1345.95	1331.23	1428.79
SP_0717	thiM	414.133	0.298855	0.238079	1.25528	0.209378	0.437103	460.942	345.593	308.073	498	347.968	524.219
SP_0718	thiE-1	246.459	0.310693	0.239115	1.29934	0.193827	0.419594	269.524	191.06	199.909	295.073	216.734	306.452
SP_0719		84.9458	0.883812	0.317089	2.78727	0.00531541	0.0359413	55.005	44.9552	79.1911	91.1102	107.373	132.04
SP_0720	ykoD	263.917	1.09108	0.259121	4.21071	2.54568e-05	0.000443874	174.916	126.436	204.738	275.401	434.463	367.545
SP_0721		473.438	0.855609	0.219679	3.89481	9.82765e-05	0.00144996	376.234	283.78	351.531	471.081	684.006	673.996
SP_0722	tenA	331.138	0.726611	0.261616	2.77739	0.00547966	0.0367482	310.228	239.761	198.944	290.931	446.393	500.57
SP_0723	thiW	109.948	1.00094	0.369007	2.71253	0.00667724	0.0427119	106.71	42.1455	71.4651	103.534	201.822	134.011
SP_0724		171.973	1.10878	0.273952	4.04736	5.17993e-05	0.000856474	113.31	81.4813	132.307	178.079	275.392	251.271
SP_0725	thiE-2	148.426	1.05229	0.255373	4.12062	3.77857e-05	0.000647079	94.6085	89.9104	105.266	154.266	236.618	209.885
SP_0726	thiD	8205.66	-0.287799	0.237281	-1.21291	0.225165	0.457971	9257.33	11856	5950.92	6856.04	7995.31	7318.38
SP_0727		60.4208	0.188002	0.33082	0.568292	0.569837	0.767095	55.005	45.8918	68.5679	66.262	75.5588	51.2395
SP_0728		56.9116	-0.0536912	0.32153	-0.166987	0.867381	0.941503	52.8048	50.5746	70.4994	52.8025	54.6807	60.1079
SP_0729	copA	214.937	0.621536	0.238999	2.60058	0.00930669	0.0549238	152.914	136.739	218.258	267.119	247.555	267.037
SP_0730	spxB	34908.2	0.578552	0.151463	3.81977	0.000133578	0.00191196	26786.3	27402.1	29814.5	42423.2	37780.4	45242.5
SP_0731		191.382	0.712505	0.256687	2.77577	0.00550713	0.0368037	127.612	114.261	193.149	259.871	236.618	216.782
SP_0732		6.21007	-0.232382	0.852721	-0.272519	0.785223	NA	8.80079	7.49253	3.86298	6.21206	5.96517	4.92687
SP_0733		0.833795	-0.557449	2.38215	-0.234011	0.814976	NA	1.1001	1.87313	0	1.03534	0.994195	0
SP_0734		5.06447	-0.809585	0.967741	-0.836572	0.402833	NA	9.90089	4.68283	4.82873	2.07069	3.97678	4.92687
SP_0735		2.94287	-0.946769	1.42469	-0.664544	0.506342	NA	2.2002	8.4291	0.965745	3.10603	0	2.95612
SP_0736	manA	1523.15	-0.0025742	0.17922	-0.0143633	0.98854	0.993201	1257.41	1542.53	1773.11	1488.82	1524.1	1552.95
SP_0737		4823.5	-0.00638244	0.161135	-0.0396093	0.968405	0.983841	5279.38	4688.45	4535.14	4299.78	5298.06	4840.16
SP_0738		101.792	0.453838	0.257116	1.76511	0.0775452	0.233488	93.5084	88.0373	76.2939	123.206	124.274	105.435
SP_0739		319.583	0.49557	0.231436	2.14128	0.0322511	0.12968	215.619	238.824	340.908	368.582	416.568	336.998
SP_0740		915.103	-0.38425	0.175763	-2.18618	0.0288022	0.119532	893.281	1098.59	1116.4	844.84	813.251	724.25
SP_0741		4316.03	-0.663218	0.176342	-3.76096	0.00016926	0.00235247	5237.57	6088.62	4546.73	3018.03	3685.48	3319.73
SP_0742		9814.64	-0.371009	0.288273	-1.28701	0.198092	0.422626	14765.5	11899.1	6544.86	8284.82	11077.3	6316.25
SP_0743		405.802	0.209329	0.214584	0.975512	0.329306	0.567994	294.827	384.929	449.072	390.324	472.243	443.419
SP_0744		470.772	0.118408	0.242741	0.487794	0.625696	0.804885	332.23	402.724	619.043	489.717	497.097	483.819
SP_0745	upp	16274.2	-0.263287	0.158672	-1.65932	0.0970511	0.272539	17641.2	15533.9	20090.4	14937.9	14891	14551
SP_0746	clpP	6106.68	-0.282788	0.150729	-1.87613	0.0606369	0.198806	6863.52	6033.36	7213.15	5327.88	5716.62	5485.58
SP_0747		0.172557	0.970978	4.08047	0.237957	0.811914	NA	0	0	0	1.03534	0	0
SP_0748		494.112	0.0590187	0.167333	0.352702	0.724312	0.855176	502.745	493.571	455.832	495.929	519.964	496.629
SP_0749	livJ	10542.1	-0.0584933	0.150331	-0.389098	0.697204	0.844397	10827.2	11263.1	10177	9633.87	11346.7	10004.5
SP_0750	livH	2027.06	-0.188018	0.212613	-0.88432	0.376524	0.613566	2555.53	2296.46	1625.35	1587.18	2074.88	2022.97
SP_0751	livM	1437.04	0.00372323	0.169258	0.0219973	0.98245	0.989674	1449.93	1456.36	1399.36	1298.32	1671.24	1347.01
SP_0752	livG	2021.73	-0.00839459	0.187324	-0.0448132	0.964256	0.981658	2267.3	2035.16	1780.83	1652.41	2208.11	2186.55
SP_0753	livF	2305.06	0.122754	0.163859	0.749143	0.453771	0.677301	2265.1	2176.58	2179.69	2147.3	2756.9	2304.79
SP_0754		889.948	0.221721	0.163137	1.35911	0.174112	0.394497	798.672	820.432	845.993	858.3	1024.02	992.272
SP_0755	prfB	12008.9	-0.127972	0.136041	-0.940686	0.346866	0.586157	12814	12374.9	12434.9	11332.9	11863.7	11233.3
SP_0756	ftsE	3914.98	-0.124718	0.142872	-0.872933	0.382699	0.618418	4292.59	3834.3	4125.66	3817.31	3684.49	3735.56
SP_0757	ftsX	6798.55	-0.167028	0.159419	-1.04773	0.294763	0.529547	8053.83	6902.5	6619.22	5892.14	6482.15	6841.46
SP_0758		10796.1	1.14319	0.241844	4.72698	2.2788e-06	5.26595e-05	8560.97	5300.03	6327.56	10563.6	16342.6	17681.6
SP_0759		0.656585	1.47442	2.80848	0.524988	0.599591	NA	0	0	0.965745	0	1.98839	0.985375
SP_0760		49.0684	1.11971	0.385082	2.90772	0.0036408	0.0274923	39.6036	18.7313	34.7668	54.8732	67.6052	78.83
SP_0761		10003.3	-0.585262	0.149701	-3.90953	9.24758e-05	0.0013966	12609.3	12341.1	11064.5	7380.96	8255.79	8367.8
SP_0762	metK	14376.5	-0.454321	0.143893	-3.15735	0.00159211	0.0144723	16398.1	17645.9	15820.8	11396	12546.7	12451.2
SP_0763		421.435	-0.239278	0.260333	-0.919122	0.358032	0.592498	646.858	394.295	328.353	367.547	366.858	424.697
SP_0764	pyrDA	8925.33	-0.228603	0.161878	-1.41219	0.157894	0.36977	9172.63	10547.6	9172.65	7463.79	7945.6	9249.71
SP_0765	holA	6519.33	0.0538215	0.237609	0.226513	0.820803	0.911053	4362.99	6767.63	8062.04	6394.28	7868.06	5660.98
SP_0766	sodA	30218.2	-0.203907	0.159359	-1.27955	0.200703	0.424888	30357.2	35231.8	31461.1	31488.9	25610.5	27159.9
SP_0767		355.761	0.117408	0.259415	0.452588	0.650845	0.819646	268.424	280.97	474.181	406.89	394.695	309.408
SP_0768		9506.86	-0.358566	0.15837	-2.2641	0.0235679	0.103915	11392.6	10475.5	10179	7346.8	8461.59	9185.66
SP_0769		565.873	-0.38361	0.216519	-1.77172	0.0764413	0.231428	765.669	502	654.775	486.611	424.521	561.664
SP_0770		8191.48	-0.412311	0.150719	-2.73562	0.00622625	0.0404811	9558.76	9700.96	8802.77	6459.51	7662.26	6964.63
SP_0771		15146.9	-0.515613	0.164776	-3.12918	0.00175298	0.0156463	17192.4	19309.2	16973.9	11045	12109.3	14251.5
SP_0772		34.9313	0.180542	0.401002	0.450226	0.652547	0.820712	28.6026	29.0336	40.5613	36.237	29.8258	45.3272
SP_0773		0.846323	1.94257	2.9044	0.668836	0.5036	NA	0	0.936567	0	4.14137	0	0
SP_0774		36.4943	0.524759	0.393912	1.33217	0.182803	0.407221	24.2022	38.3992	27.0409	38.3077	40.762	50.2541
SP_0775	rpsP	25380.9	-0.185803	0.176198	-1.05451	0.291647	0.525672	31523.3	27268.1	22247.9	25167.1	23496.8	22581.8
SP_0776		3825.03	0.0255661	0.170213	0.150201	0.880606	0.94675	3771.14	3852.1	3749.99	4362.94	4008.59	3205.42
SP_0777		3186.9	0.0967392	0.139052	0.695703	0.486615	0.705298	3097.88	3121.58	3020.85	3303.78	3217.21	3360.13
SP_0778	rimM	1126.01	0.101873	0.160337	0.635372	0.525186	0.739213	1018.69	1141.67	1098.05	1274.51	1123.44	1099.68
SP_0779	trmD	4845.43	0.00939178	0.154611	0.0607445	0.951563	0.977222	4863.54	5338.43	4286.94	4837.12	4908.34	4838.19
SP_0780		1617.74	0.12484	0.148474	0.840824	0.400447	0.636825	1575.34	1522.86	1545.19	1772.51	1710.02	1580.54
SP_0781		396.931	0.537138	0.283361	1.89559	0.0580137	0.193514	240.922	393.358	337.045	363.405	376.8	670.055
SP_0782		508.66	0.111806	0.181661	0.615463	0.538249	0.745598	457.641	466.41	542.749	479.364	578.621	527.176
SP_0783		1386.64	-1.11133	0.287415	-3.86663	0.00011035	0.00160342	2229.9	2382.63	1074.87	921.456	1043.9	667.099
SP_0784	gor	5510.68	-0.0343637	0.178597	-0.192409	0.847422	0.929305	4891.04	5408.67	6428.97	5075.25	5029.63	6230.52
SP_0785		1408.85	0.341598	0.174434	1.95833	0.0501916	0.175671	1235.41	1285.91	1207.18	1471.22	1854.17	1399.23
SP_0786		1063.2	0.481062	0.188745	2.54873	0.0108115	0.0604561	1026.39	871.943	764.87	1150.27	1420.7	1145.01
SP_0787		2040.38	0.483352	0.16472	2.93438	0.00334212	0.0254373	1809.66	1647.42	1648.53	2112.1	2683.33	2341.25
SP_0788	metG	53258	-0.147257	0.145057	-1.01516	0.310028	0.545853	57090.7	51962.6	58868	47902.2	53427	50297.5
SP_0789		105.523	0.991031	0.282504	3.50803	0.000451441	0.00548815	75.9068	60.8768	75.3281	115.958	176.967	128.099
SP_0790		1162.14	0.987853	0.198458	4.97764	6.43655e-07	1.66828e-05	805.273	723.029	809.294	1211.35	1853.18	1570.69
SP_0791		1165.86	0.604294	0.17965	3.36373	0.000768981	0.00842803	825.074	979.649	970.574	1194.79	1552.93	1472.15
SP_0792		24.4835	0.803666	0.540243	1.4876	0.136856	0.341339	13.2012	10.3022	29.9381	30.025	41.7562	21.6782
SP_0793		647.999	0.61288	0.193148	3.17312	0.0015081	0.0138805	436.739	557.257	542.749	694.715	901.735	754.797
SP_0794		717.09	0.417417	0.183347	2.27664	0.0228076	0.101257	510.446	636.865	694.371	788.932	859.978	811.949
SP_0795		1422.93	0.286447	0.162852	1.75894	0.0785871	0.234101	1159.5	1336.48	1350.11	1423.6	1599.66	1668.24
SP_0796		807.693	0.252647	0.170286	1.48366	0.137898	0.343046	712.864	819.496	678.919	845.875	950.45	838.554
SP_0797	pepN	84739.9	-0.337082	0.149288	-2.25793	0.0239497	0.104399	89135.5	105156	89492.7	72114.8	76280.6	76260.1
SP_0798	ciaR	1041.95	0.22972	0.230129	0.99822	0.318173	0.554465	859.177	966.537	1051.7	967.011	887.816	1519.45
SP_0799	ciaH	11709.4	0.192204	0.261129	0.736047	0.461702	0.682374	10867.9	12041.4	9882.47	8508.45	10541.4	18414.7
SP_0800		3774.76	0.193845	0.215697	0.898691	0.368817	0.605125	3160.58	4231.41	3172.47	3207.49	3812.74	5063.84
SP_0801		5007.69	-0.22437	0.154262	-1.45447	0.145815	0.350029	5284.88	5148.31	5755.84	4138.27	4896.41	4822.42
SP_0802		3678.19	0.0452554	0.173761	0.260447	0.794519	0.897158	3045.07	3589.86	4226.1	3659.94	3909.17	3638.99
SP_0803		3298.28	0.00359364	0.156391	0.0229785	0.981667	0.989405	2943.87	3397.86	3540.42	3143.3	3515.47	3248.78
SP_0804		977.037	-0.102121	0.189146	-0.539904	0.589263	0.776391	1003.29	882.246	1149.24	1045.7	799.333	982.419
SP_0805		2408.01	-0.469497	0.165444	-2.8378	0.0045425	0.0327538	3196.89	2731.03	2461.68	2081.04	1935.7	2041.7
SP_0806	gyrB	13509.1	-0.233755	0.147658	-1.58309	0.113402	0.301671	15131.9	15385	13286.7	13008.1	11892.6	12350.7
SP_0807		22046.9	0.169503	0.146285	1.15871	0.246573	0.481107	21699.5	20111.8	20448.7	24200.1	21270.8	24550.6
SP_0808		0	NA	NA	NA	NA	NA	0	0	0	0	0	0
SP_0809		331.957	0.473222	0.208908	2.26522	0.0234991	0.103851	268.424	259.429	306.141	366.512	331.067	460.17
SP_0810		50.7458	0.70289	0.378981	1.85468	0.0636417	0.206889	30.8028	34.653	50.2188	82.8275	60.6459	45.3272
SP_0811		94.5807	0.347769	0.291421	1.19335	0.232731	0.465947	75.9068	65.5597	108.163	113.888	110.356	93.6106
SP_0812		6.1245	-3.01946	1.12752	-2.67797	0.00740703	NA	11.001	16.8582	4.82873	2.07069	1.98839	0
SP_0813		4.50986	2.16278	1.12815	1.91709	0.0552259	NA	1.1001	1.87313	1.93149	9.31809	2.98258	9.85375
SP_0814		128.705	0.320966	0.271808	1.18085	0.237661	0.470903	135.312	103.959	104.3	164.62	106.379	157.66
SP_0815		5.87584	0.569404	0.924599	0.615839	0.538001	NA	6.6006	1.87313	5.79447	5.17672	4.97097	10.8391
SP_0816		1581.38	-0.0518955	0.171986	-0.301743	0.762848	0.877537	1412.53	1555.64	1860.99	1506.42	1501.23	1651.49
SP_0817		28.9657	0.690574	0.442035	1.56226	0.118226	0.310203	28.6026	16.8582	21.2464	26.9189	39.7678	40.4004
SP_0818		743.559	0.116398	0.185556	0.62729	0.530469	0.741034	793.172	719.283	628.7	692.645	745.646	881.91
SP_0819		987.933	0.122794	0.236727	0.518718	0.603957	0.788557	1156.2	970.283	711.754	824.133	982.264	1282.96
SP_0820	clpE	19824.7	-0.872281	0.237389	-3.67448	0.000238338	0.00315263	26867.7	32819.2	17238.6	12804.1	12828.1	16390.7
SP_0821		9.83392	0.355184	0.724518	0.490235	0.623967	NA	8.80079	9.36567	7.72596	11.3888	4.97097	16.7514
SP_0822		1253.56	0.0640285	0.246778	0.259458	0.795282	0.897158	873.479	1122.01	1681.36	1164.76	1500.24	1179.49
SP_0823		661.499	0.265026	0.186301	1.42257	0.154862	0.363556	656.759	557.257	589.105	641.913	842.083	681.879
SP_0824		509.89	0.420152	0.244135	1.72098	0.0852546	0.245523	383.935	335.291	589.105	617.065	641.256	492.687
SP_0825	folD	326.883	0.106303	0.211719	0.502093	0.615602	0.797787	321.229	262.239	361.189	332.345	383.759	300.539
SP_0826		1269.34	-0.577756	0.276065	-2.09283	0.0363643	0.140726	1909.77	1639.93	1011.14	814.815	846.06	1394.31
SP_0827		355.078	-0.190618	0.175902	-1.08366	0.278516	0.512661	392.735	365.261	377.606	339.593	333.055	322.218
SP_0828	rpiA	953.812	-0.0646978	0.240579	-0.268925	0.787988	0.894296	685.362	989.014	1250.64	1080.9	937.526	779.431
SP_0829	deoB	7180.95	-0.208465	0.160833	-1.29615	0.194923	0.421016	7673.19	7581.51	7841.85	6931.62	5698.72	7358.78
SP_0830		983.57	-0.126841	0.190003	-0.667573	0.504406	0.721664	828.375	1202.55	1048.8	991.859	887.816	942.018
SP_0831		2450.83	-0.135597	0.211801	-0.640208	0.522037	0.73731	1931.77	2950.18	2815.15	2713.63	1998.33	2295.92
SP_0832		639.27	-0.136029	0.2088	-0.65148	0.514737	0.730766	543.449	708.044	756.178	685.397	501.074	641.479
SP_0833		4183.4	-0.304864	0.210939	-1.44527	0.148383	0.3531	4717.23	5246.65	3907.41	3990.21	2815.56	4423.35
SP_0834		1980.59	-0.354446	0.229646	-1.54345	0.122722	0.318581	1894.37	2773.17	2000.06	2037.56	1281.52	1896.85
SP_0835		1084.36	-0.306031	0.226381	-1.35184	0.176426	0.397165	1017.59	1509.75	1069.08	1086.08	746.64	1077.01
SP_0836		12.2052	1.00188	0.754886	1.3272	0.184444	NA	12.1011	3.74627	8.69171	5.17672	17.8955	25.6197
SP_0837		1036.46	0.0150534	0.210449	0.0715298	0.942976	0.974395	1323.42	828.861	941.602	962.869	1118.47	1043.51
SP_0838	rpsT	22833.9	-0.105619	0.200796	-0.526002	0.598887	0.785496	26113.1	17492.3	27403	23397.7	22382.3	20215
SP_0839	coaA	1763.12	-0.165921	0.169235	-0.98042	0.326879	0.565842	1591.84	2052.95	1947.91	1627.56	1588.72	1769.73
SP_0840		0.996958	1.04707	2.23277	0.468956	0.639101	NA	0	0	1.93149	2.07069	0.994195	0.985375
SP_0841		462.881	-0.42072	0.207289	-2.02963	0.0423943	0.156773	435.639	542.272	611.317	454.516	380.777	352.764
SP_0842	pyn	1284.47	-0.0941663	0.167483	-0.562244	0.57395	0.769277	1281.62	1398.29	1298.93	1414.28	1118.47	1195.26
SP_0843	deoC	3069.78	-0.0921257	0.16049	-0.574026	0.56595	0.765919	2987.87	2903.36	3611.89	3061.51	2995.51	2858.57
SP_0844	cdd	1715.83	0.0393911	0.155913	0.252648	0.80054	0.898967	1683.15	1594.04	1800.15	1599.61	1857.16	1760.86
SP_0845		21767.6	0.465183	0.160926	2.89066	0.00384431	0.0283592	18881	15763.4	20220.8	26647.7	24144	24948.7
SP_0846		5679.83	0.0826967	0.146474	0.564583	0.572357	0.768755	5342.08	5745.84	5463.22	5532.87	6330.04	5664.92
SP_0847		10043.6	0.191015	0.176496	1.08226	0.279136	0.513311	9233.13	7951.45	10954.4	11366	11072.3	9684.26
SP_0848		12075	0.0769535	0.164508	0.467781	0.639942	0.812807	13534.5	10266.6	11458.6	11885.7	12995.1	12309.3
SP_0849		5.75914	1.04779	0.926602	1.13079	0.258146	NA	6.6006	1.87313	2.89724	9.31809	7.95356	5.91225
SP_0850		105.395	0.21209	0.270311	0.784616	0.432679	0.661285	107.81	95.5298	89.8143	110.782	91.4659	136.967
SP_0851		6873.7	-0.885038	0.266465	-3.32141	0.000895644	0.00951421	11458.6	10222.6	5074.03	4779.14	5314.97	4392.8
SP_0852	parE	6519.65	-0.173407	0.14047	-1.23448	0.217025	0.447585	6551.09	7013.01	7168.73	5931.48	6160.03	6293.59
SP_0853		0.653838	0.0623645	2.598	0.0240048	0.980849	NA	0	0.936567	0.965745	1.03534	0	0.985375
SP_0854		529.505	-0.169	0.17675	-0.956154	0.338994	0.578977	591.853	573.179	516.674	447.268	512.01	536.044
SP_0855	parC	15153	-0.239275	0.137044	-1.74597	0.0808162	0.237012	16274.9	16215.7	16729.6	14107.6	14323.4	13267.1
SP_0856	ilvE	12532	-0.316575	0.158292	-1.99994	0.045507	0.165164	15008.7	14699.4	11996.5	10748.9	11187.7	11550.6
SP_0857		3990.81	-0.138919	0.138807	-1.00081	0.316919	0.554103	4124.27	4222.04	4201.96	3942.59	3737.18	3716.83
SP_0858		1196.23	-0.127095	0.153876	-0.825961	0.408826	0.640628	1303.62	1150.1	1293.13	1165.8	1147.3	1117.42
SP_0859		4876.43	-0.0579645	0.144238	-0.401868	0.687781	0.839904	4915.24	5118.34	4889.57	4476.82	5102.21	4756.4
SP_0860	pcp-1	1197.53	0.187963	0.178335	1.05399	0.291888	0.525672	984.589	1049.89	1324.04	1323.17	1294.44	1209.05
SP_0861		267.9	0.256132	0.198067	1.29316	0.195957	0.421396	223.32	244.444	264.614	268.154	319.137	287.729
SP_0862	rpsA	115236	-0.306978	0.170822	-1.79706	0.0723255	0.222477	132445	112802	137104	108238	112937	87892.5
SP_0863		20.6888	-0.341208	0.579089	-0.589215	0.555717	0.760246	22.002	28.097	19.3149	8.28275	13.9187	32.5174
SP_0864		741.742	0.0132519	0.243601	0.0544	0.956616	0.978436	536.848	707.108	970.574	810.674	822.199	603.049
SP_0865	dnaX	14632.4	-0.419278	0.150079	-2.79372	0.00521064	0.0358385	16684.1	17812.6	15734.9	11652.8	12300.2	13610
SP_0866		1178.67	-0.432857	0.152968	-2.82972	0.00465889	0.0332184	1255.21	1406.72	1400.33	984.611	1020.04	1005.08
SP_0867		5070.77	-0.055065	0.172119	-0.319924	0.749026	0.866485	4712.82	4707.18	6082.26	5390	4754.24	4778.08
SP_0868		7374.04	-0.0639181	0.148284	-0.431053	0.66643	0.830547	8026.32	6962.44	7623.59	7590.1	6794.33	7247.43
SP_0869		9849.8	-0.203668	0.149987	-1.3579	0.174496	0.394497	11486.1	9873.28	10272.6	9564.5	8547.09	9355.15
SP_0870		1983.22	-0.147548	0.193981	-0.760632	0.446877	0.672243	2462.02	1749.51	2042.55	2035.48	1588.72	2021
SP_0871		12947.4	-0.161735	0.154801	-1.04479	0.29612	0.531299	15020.8	13178.4	12818.3	11971.7	11397.4	13297.6
SP_0872	dacA	5509.92	-0.575637	0.185603	-3.10144	0.00192582	0.0167427	5467.49	7925.23	6391.3	4018.17	4521.6	4735.71
SP_0873		3330.23	-0.0504358	0.169352	-0.297815	0.765844	0.87935	3462.01	3244.27	3459.3	2805.78	3227.16	3782.85
SP_0874		0	NA	NA	NA	NA	NA	0	0	0	0	0	0
SP_0875	lacR-1	1808.76	-5.40278	0.304956	-17.7166	3.12323e-70	1.19807e-67	2104.49	3139.37	5357.95	96.2869	80.5298	73.9031
SP_0876		3788.52	-5.36949	0.241572	-22.2273	1.87088e-109	1.19612e-106	5381.69	6669.29	10143.2	191.539	171.002	174.411
SP_0877		23296.9	-5.15253	0.182381	-28.2515	1.36518e-175	2.61842e-172	36978.7	46038.8	52941.2	1381.15	1189.06	1252.41
SP_0878		10526.7	-0.544947	0.146979	-3.70765	0.000209191	0.0028058	11805.2	13614.9	12054.4	8163.68	8698.21	8824.03
SP_0879		1434.67	1.44002	0.260046	5.53755	3.06731e-08	1.06966e-06	636.957	725.839	955.122	1783.9	1561.88	2944.3
SP_0880		6784.39	0.0193424	0.162425	0.119085	0.905208	0.957633	6481.78	6444.51	7290.41	6242.08	7775.6	6471.94
SP_0881	thiI	4150.61	0.0917755	0.163696	0.560645	0.57504	0.7702	3913.05	3542.09	4600.81	4086.5	4357.56	4403.64
SP_0882		206.367	-0.518024	0.217298	-2.38393	0.0171287	0.0844544	276.125	242.571	210.532	184.291	167.025	157.66
SP_0883		20.1638	-0.45806	0.573694	-0.798439	0.424616	0.656784	24.2022	14.9851	30.9038	8.28275	26.8433	15.766
SP_0884		9.59395	-0.57421	0.718737	-0.798915	0.42434	NA	15.4014	6.55597	12.5547	6.21206	9.94195	6.89762
SP_0885		282.415	-0.346551	0.20713	-1.67311	0.0943057	0.266389	334.43	306.257	308.073	208.104	289.311	248.314
SP_0886		1067.78	0.738323	0.212065	3.48159	0.000498451	0.00597518	782.171	767.985	850.822	1600.64	975.305	1429.78
SP_0887		394.377	0.558689	0.239139	2.33625	0.019478	0.0920166	368.533	295.955	292.621	572.545	336.038	500.57
SP_0888		180.438	0.510456	0.269973	1.89077	0.0586557	0.194625	143.013	116.134	187.355	247.447	161.06	227.622
SP_0889		480.14	0.488453	0.22957	2.12768	0.0333633	0.132761	484.044	320.306	394.99	642.948	440.428	598.122
SP_0890		78.4238	-0.0668701	0.343659	-0.194583	0.84572	0.927969	104.509	86.1641	50.2188	92.1456	60.6459	76.8592
SP_0891		2.5525	0.981157	1.38327	0.709304	0.478136	NA	3.3003	0.936567	0.965745	5.17672	0.994195	3.9415
SP_0892		8137.96	0.174898	0.147794	1.18339	0.236654	0.470763	7461.97	8101.3	7372.5	8192.67	8334.33	9365
SP_0893		8926.32	0.0488687	0.159898	0.305625	0.75989	0.875883	8160.54	9329.14	8835.6	8306.56	8663.41	10262.7
SP_0894	pepX	37069.1	-0.135796	0.181955	-0.746316	0.455477	0.678736	38443	42103.3	35891	29765.1	33689.3	42522.9
SP_0895	dnaE	5017.68	-0.0907655	0.140618	-0.645475	0.518619	0.734647	5157.27	5397.43	4971.66	4830.91	4718.45	5030.34
SP_0896	pfk	23677.2	-0.107215	0.194269	-0.551888	0.581025	0.774431	25746.7	18816.6	29106.6	24775.8	21974.7	21642.8
SP_0897	pyk	42617.6	-0.213418	0.161979	-1.31757	0.187648	0.413213	47308.7	38827.2	51156.5	39392.7	39892.1	39128.2
SP_0898		21.2998	-0.542514	0.529228	-1.0251	0.305314	0.541663	20.9019	38.3992	16.4177	14.4948	15.9071	21.6782
SP_0899		1991.81	0.395684	0.152119	2.60115	0.00929128	0.0549238	1598.44	1839.42	1722.89	2209.42	2187.23	2393.48
SP_0900		7.09265	-0.576164	0.888914	-0.648166	0.516878	NA	6.6006	15.9216	2.89724	7.2474	3.97678	5.91225
SP_0901		614.851	0.516207	0.172887	2.98581	0.00282831	0.0223238	491.744	510.429	515.708	770.295	635.29	765.636
SP_0902		354.382	0.654585	0.199693	3.27796	0.00104562	0.0106675	240.922	265.048	319.662	471.081	432.475	397.106
SP_0904		10571.6	-0.641153	0.205465	-3.1205	0.00180546	0.0160318	13906.4	14639.5	10102.7	6896.42	8111.64	9772.95
SP_0905		6199.93	-0.621911	0.187436	-3.31799	0.000906666	0.00951421	7932.82	8444.08	6171.11	4287.36	4780.09	5584.12
SP_0906		74.1198	-0.392233	0.351989	-1.11433	0.265136	0.500558	71.5064	118.007	62.7734	51.7672	83.5124	57.1517
SP_0907		993.833	-0.205085	0.298399	-0.687284	0.491904	0.708844	1485.13	930.947	777.425	902.819	597.511	1269.16
SP_0908		7952.01	-0.122437	0.16061	-0.762325	0.445866	0.671776	7233.15	8320.46	9313.65	7648.08	7916.77	7279.95
SP_0909		3122.32	-0.182971	0.143594	-1.27422	0.202586	0.428401	3222.19	3226.47	3511.45	2830.63	2931.88	3011.31
SP_0910		3879.88	-0.0189615	0.214313	-0.0884758	0.929499	0.970144	3838.25	4140.56	3737.43	3096.71	3331.55	5134.79
SP_0911		35.2613	0.621663	0.412514	1.50701	0.131808	0.332205	17.6016	37.4627	28.0066	41.4137	41.7562	45.3272
SP_0912		261.873	0.403788	0.210098	1.9219	0.0546181	0.186401	210.119	224.776	241.436	256.765	290.305	347.837
SP_0913		1512.57	0.402268	0.212098	1.89661	0.0578789	0.193514	1353.12	1335.54	1220.7	1388.4	1524.1	2253.55
SP_0914		159.807	0.108603	0.223004	0.486998	0.626259	0.805071	158.414	160.153	142.93	145.983	174.978	176.382
SP_0915		217.809	0.181056	0.207411	0.872936	0.382698	0.618418	209.019	188.25	215.361	215.351	219.717	259.154
SP_0916	cad	7526.94	1.48385	0.202812	7.31635	2.54808e-13	1.43742e-11	4916.34	3524.3	3454.47	11062.6	12825.1	9378.8
SP_0917		10.9554	-1.18293	0.762399	-1.55159	0.120759	NA	14.3013	17.7948	13.5204	8.28275	0.994195	10.8391
SP_0918	speE	3183.27	1.75591	0.208606	8.41735	3.85092e-17	3.51718e-15	1631.45	1359.89	1372.32	5223.31	5871.71	3640.96
SP_0919		8203.6	1.58984	0.216379	7.34748	2.01981e-13	1.17394e-11	5431.19	3413.79	3430.33	12943.9	13185	10817.4
SP_0920	nspC	2742.59	1.84114	0.239441	7.68932	1.47917e-14	1.13482e-12	1302.52	974.966	1313.41	4969.65	5018.7	2876.31
SP_0921		6200.34	1.59518	0.211711	7.5347	4.89458e-14	3.23718e-12	3541.22	2602.72	3107.77	10609.2	10388.3	6952.8
SP_0922		9173.94	1.4703	0.199723	7.36168	1.81609e-13	1.08852e-11	5804.12	4156.48	4637.51	14689.5	14924.9	10831.2
SP_0923		2238.15	-0.267633	0.173893	-1.53907	0.123788	0.318791	2065.99	2573.68	2695.39	1912.28	1953.59	2227.93
SP_0924		53.6056	-0.416981	0.413741	-1.00783	0.313535	0.549187	30.8028	87.1007	65.6707	54.8732	46.7272	36.4589
SP_0925		1290.49	-0.814221	0.244004	-3.33692	0.000847124	0.009128	1546.74	2191.57	1197.52	792.038	888.81	1126.28
SP_0926		5.95414	-0.132538	0.987268	-0.134248	0.893207	NA	12.1011	1.87313	4.82873	2.07069	7.95356	6.89762
SP_0927	cmbR	3754.26	-0.189889	0.180774	-1.05042	0.293523	0.528121	3631.43	4674.4	3696.87	3132.95	3397.16	3992.74
SP_0928	lspA	188.37	0.0383176	0.218939	0.175015	0.861068	0.937835	167.215	185.44	204.738	192.574	210.769	169.484
SP_0929	rluD	1405.98	-0.0150178	0.159503	-0.0941537	0.924987	0.969516	1280.52	1461.04	1497.87	1501.25	1355.09	1340.11
SP_0930	cbpE	4818.59	-0.0802061	0.148602	-0.539739	0.589377	0.776391	5122.06	5117.4	4618.19	4559.65	4456.98	5037.24
SP_0931	proB	699.328	2.26826	0.273015	8.30821	9.71586e-17	8.47046e-15	204.618	161.089	355.394	1309.71	1143.32	1021.83
SP_0932	proA	4621.58	1.67073	0.192891	8.66154	4.65422e-18	4.95933e-16	2171.6	1785.1	2671.25	7780.6	6960.36	6360.59
SP_0933	proC	2990.34	1.57688	0.18544	8.50346	1.84019e-17	1.85762e-15	1455.43	1237.2	1811.74	4755.33	4463.93	4218.39
SP_0934		0	NA	NA	NA	NA	NA	0	0	0	0	0	0
SP_0935	tmk	270.7	0.414528	0.283232	1.46356	0.143313	0.347585	178.216	183.567	334.148	347.875	334.049	246.344
SP_0936	holB	953.635	0.162173	0.194701	0.832931	0.404884	0.638607	777.77	826.988	1095.16	1066.4	1056.83	898.662
SP_0937		8.33612	-0.240973	0.805716	-0.299079	0.76488	NA	3.3003	14.0485	9.65745	5.17672	10.9361	6.89762
SP_0938		2679.59	0.112806	0.158329	0.712479	0.476168	0.694517	2422.42	2480.03	2821.91	3037.7	2598.83	2716.68
SP_0939		169.965	0.600669	0.244787	2.45384	0.0141339	0.074068	121.011	119.881	164.177	221.563	221.705	171.455
SP_0940		9.88217	0.34898	0.694798	0.502275	0.615474	NA	9.90089	6.55597	9.65745	12.4241	6.95936	13.7952
SP_0941		102.691	-0.176171	0.32194	-0.547216	0.584231	0.776391	117.711	133.929	75.3281	75.5801	85.5008	128.099
SP_0942		2.64674	-0.702728	1.28248	-0.547945	0.583729	NA	2.2002	3.74627	3.86298	3.10603	0.994195	1.97075
SP_0943	gid	1859.22	0.0719379	0.199425	0.360727	0.718303	0.853619	1479.63	1833.8	2124.64	2180.43	1925.76	1611.09
SP_0944	pyrH	10528.9	-0.085477	0.161618	-0.528885	0.596885	0.784128	9657.77	10880.1	11983.9	10993.3	10369.5	9289.13
SP_0945	frr	2223.93	0.0108414	0.170792	0.0634775	0.949386	0.977222	2030.78	2192.5	2423.05	2470.33	2295.6	1931.33
SP_0946		6601.97	-0.216024	0.190169	-1.13596	0.255973	0.491641	6355.27	8498.4	6431.86	6468.82	6711.81	5145.63
SP_0947		143.968	0.0533013	0.327965	0.162521	0.870895	0.942887	140.813	153.597	129.41	181.185	182.932	75.8739
SP_0948		5739.24	-0.246272	0.161505	-1.52486	0.127295	0.324238	6021.94	6645.88	6015.63	5648.83	5567.49	4535.68
SP_0949		8574.51	-0.355771	0.177929	-1.99951	0.0455535	0.165164	10661.1	10518.6	7699.89	7407.88	7289.44	7870.19
SP_0950		880.003	-0.109274	0.192113	-0.568802	0.56949	0.767095	827.275	860.705	1051.7	889.36	942.497	708.484
SP_0951		5762.3	-0.40239	0.200706	-2.00487	0.0449772	0.164004	7439.97	7261.2	4981.31	4524.45	4743.3	5623.53
SP_0952	ald	272.773	0.32653	0.299726	1.08943	0.275966	0.510184	183.717	332.481	209.567	296.108	209.775	404.989
SP_0953		512.052	-0.0195729	0.193194	-0.101312	0.919303	0.966149	573.152	452.362	521.502	444.162	575.639	505.497
SP_0954	celA	16.9919	0.315259	0.552644	0.570456	0.568369	0.767095	19.8018	11.2388	14.4862	21.7422	21.8723	12.8099
SP_0955		200.608	-0.0504058	0.22394	-0.225086	0.821912	0.911757	243.122	193.869	175.766	180.15	203.81	206.929
SP_0956		159.957	-0.332588	0.226834	-1.46622	0.142589	0.347585	162.815	180.757	191.218	145.983	123.28	155.689
SP_0957		372.547	0.181984	0.196501	0.926121	0.354383	0.592079	320.129	352.149	374.709	406.89	444.405	336.998
SP_0958		921.682	0.557792	0.167532	3.32946	0.000870139	0.00932362	797.572	652.787	787.082	1108.85	1134.38	1049.42
SP_0959	infC	34455.1	0.153687	0.154233	0.996462	0.319026	0.555255	34360.5	32269.4	31235.1	40407.4	35702.5	32755.8
SP_0960	rpmI	5895.24	0.289092	0.201868	1.43208	0.15212	0.360204	5698.51	4344.73	5876.56	7846.87	6223.66	5381.13
SP_0961	rplT	23877.5	0.216026	0.177916	1.2142	0.224673	0.457971	23598.2	19767.2	22914.2	29670.9	25862	21452.6
SP_0962	gloA	6664.15	0.0281274	0.159662	0.176169	0.860162	0.937835	6927.32	6762.95	6107.37	7133.52	7165.16	5888.6
SP_0963	pyrK	174.947	-0.199957	0.214761	-0.931069	0.351818	0.5914	172.716	185.44	202.806	174.973	156.089	157.66
SP_0964	pyrDB	348.638	-0.393451	0.20881	-1.88425	0.0595307	0.196862	369.633	472.966	344.771	329.239	306.212	269.007
SP_0965	lytB	491.008	0.259902	0.240407	1.08109	0.279656	0.513774	297.027	558.194	484.804	532.166	532.888	540.971
SP_0966	pavA	8577.64	-0.0756604	0.162155	-0.466594	0.64079	0.812807	8709.49	9584.82	8113.23	7843.76	7781.56	9432.99
SP_0967		975.506	-0.147025	0.170889	-0.860355	0.389593	0.625829	964.787	946.869	1163.72	918.349	989.224	870.086
SP_0968		2143.87	-0.197327	0.160192	-1.23182	0.218017	0.448186	2299.21	2171.9	2399.88	1755.94	2129.57	2106.73
SP_0969	era	2312.53	-0.129589	0.16683	-0.77677	0.437294	0.665727	2303.61	2212.17	2733.06	2253.94	2367.18	2005.24
SP_0970	fpg	5309.7	-0.331659	0.158981	-2.08616	0.0369643	0.142365	5816.22	6161.67	5774.19	4215.92	5332.86	4557.36
SP_0971		1977.43	-0.258698	0.148761	-1.73902	0.082031	0.239112	2202.4	2091.35	2169.06	1810.82	1912.83	1678.09
SP_0972	pmrA	5749.64	-0.481071	0.199394	-2.41266	0.0158365	0.0799327	7917.41	6583.13	5598.42	3893.93	5095.25	5409.71
SP_0973	rpmG-1	27.4929	-0.673124	0.500963	-1.34366	0.179058	0.401208	55.005	24.3507	22.2121	22.7776	23.8607	16.7514
SP_0974		622.051	-0.205701	0.198867	-1.03436	0.300966	0.537981	723.865	541.335	733.966	638.807	508.034	586.298
SP_0975		8396.61	-0.603545	0.216317	-2.79009	0.00526927	0.0358385	9325.54	13377	7680.57	6752.51	7070.71	6173.37
SP_0976	smpB	828.773	-0.35494	0.185463	-1.9138	0.0556455	0.187611	882.28	1092.97	815.089	775.472	744.652	662.172
SP_0977	tehB	2186.53	-0.165901	0.198919	-0.834015	0.404273	0.63825	1800.86	2758.19	2376.7	2035.48	2279.69	1868.27
SP_0978	coiA	34.0159	-0.849506	0.521281	-1.62965	0.103175	0.2827	60.5055	53.3843	17.3834	35.2017	19.8839	17.7367
SP_0979	pepF	20064.8	-0.180277	0.174667	-1.03212	0.302017	0.539355	25121.9	20725.3	18103.9	20040.1	17567.4	18830.5
SP_0980		4335.42	-0.146792	0.177241	-0.828209	0.407552	0.639154	4850.34	4936.64	3880.36	4703.56	3776.95	3864.64
SP_0981		29998	0.148186	0.221761	0.668226	0.50399	0.721664	25959	30634.2	28783.1	26222.1	25539.9	42850
SP_0982		0.312189	-1.76896	4.04529	-0.437289	0.661901	NA	0	1.87313	0	0	0	0
SP_0983		2.25642	-0.733764	1.47884	-0.496175	0.619771	NA	6.6006	0.936567	0.965745	2.07069	0.994195	1.97075
SP_0984		5253.96	-0.223428	0.193826	-1.15273	0.249023	0.48395	5262.87	6990.53	4726.36	4348.44	4870.56	5324.97
SP_0985		1246.82	-0.0768811	0.178946	-0.429634	0.667462	0.831293	1156.2	1527.54	1156	1165.8	1233.8	1241.57
SP_0986		4947.39	-0.515127	0.221915	-2.32128	0.0202719	0.0939166	5911.93	7220.93	4331.37	3451.83	3937.01	4831.29
SP_0987		4180.79	-0.126269	0.158673	-0.79578	0.42616	0.657054	4207.88	4740.9	4142.08	3560.55	4168.66	4264.7
SP_0988	glmU	4924.53	-0.0911713	0.16782	-0.543269	0.586944	0.776391	4642.42	4636	5961.55	4945.83	4808.92	4552.43
SP_0989		725.812	0.141085	0.231288	0.609995	0.541865	0.747222	548.949	598.466	923.252	839.663	775.472	669.069
SP_0990		803.953	-0.167884	0.183064	-0.917079	0.359101	0.592733	872.379	765.175	914.561	807.568	640.261	823.773
SP_0991	mtf	4620.6	-0.105959	0.15492	-0.683959	0.494001	0.710799	4504.91	4481.47	5384.03	4601.07	4449.02	4303.13
SP_0992		6420.93	-0.110225	0.167258	-0.659013	0.509887	0.724418	7579.68	5898.5	6520.71	5853.83	5881.66	6791.2
SP_0993		1372.43	-0.129098	0.162545	-0.794232	0.42706	0.657587	1300.32	1515.36	1485.32	1334.56	1401.81	1197.23
SP_0994		6603.48	-0.356835	0.186332	-1.91505	0.0554866	0.187611	9018.61	6935.28	6294.73	5382.75	5607.26	6382.27
SP_0995		72.2602	0.387294	0.340279	1.13817	0.255051	0.490659	47.3043	85.2276	55.0475	75.5801	103.396	67.0055
SP_0996		305.582	0.271239	0.272654	0.994812	0.319828	0.556146	356.432	288.463	186.389	269.189	322.119	410.901
SP_0997		117.057	0.383435	0.260986	1.46918	0.141784	0.347224	123.211	81.4813	100.438	140.807	134.216	122.186
SP_0998		264.914	0.317362	0.196953	1.61136	0.107101	0.289773	250.823	208.854	248.197	306.462	298.258	276.89
SP_0999	ccdA-2	692.484	-0.127159	0.170471	-0.745925	0.455713	0.678736	699.663	731.458	737.829	606.711	634.296	744.943
SP_1000		6396.89	-0.221235	0.239533	-0.92361	0.355689	0.592144	7314.56	7991.72	5353.13	4702.53	5067.41	7951.97
SP_1001		3452.64	-0.118782	0.157607	-0.75366	0.451054	0.674825	3881.15	3277.98	3625.41	3008.71	3477.69	3444.87
SP_1002	lmb	165.862	0.486219	0.241018	2.01736	0.0436582	0.160108	156.214	133.929	124.581	206.033	218.723	155.689
SP_1003	phtD	1636.44	1.02428	0.207606	4.93378	8.06538e-07	2.00901e-05	1330.02	814.813	1092.26	2135.91	2401.97	2043.67
SP_1004	phtE	3363.51	0.738155	0.241777	3.05305	0.00226532	0.0186749	3376.2	1858.15	2330.34	5150.83	3591.03	3874.49
SP_1005		413.524	0.407546	0.31811	1.28115	0.200141	0.424888	585.253	245.38	236.608	489.717	433.469	490.717
SP_1006		133.483	-0.291499	0.27828	-1.0475	0.294868	0.529547	160.614	144.231	136.17	84.8981	118.309	156.675
SP_1007		176.482	0.773992	0.309179	2.50338	0.0123014	0.066462	198.018	84.291	109.129	236.058	199.833	231.563
SP_1008	pepT	4949.78	-0.0664913	0.190947	-0.348218	0.727677	0.855723	4015.36	4990.03	6185.6	4608.31	5029.63	4869.72
SP_1009	hemH	160.811	1.11193	0.36112	3.07911	0.00207617	0.0176982	70.4063	63.6865	170.937	170.832	251.531	237.475
SP_1010	mscL	9760.36	-0.727901	0.228735	-3.18229	0.00146117	0.0135388	13083.5	15352.2	8079.42	7075.54	7301.37	7670.16
SP_1011		357.026	-0.528563	0.315698	-1.67427	0.0940781	0.266138	559.95	447.679	257.854	212.245	254.514	409.916
SP_1012		2727.7	0.218459	0.153139	1.42654	0.153712	0.362185	2720.55	2341.42	2503.21	2804.74	3142.65	2853.65
SP_1013	asd	10939.6	-0.118968	0.147764	-0.805119	0.420751	0.6531	11826.1	10630	11715.5	9672.18	11041.5	10752.4
SP_1014	dapA	3005.7	-0.0272641	0.188794	-0.144412	0.885175	0.949003	2562.13	3169.34	3370.45	2697.07	3524.42	2710.77
SP_1015		16.5404	0.201265	0.572303	0.351676	0.725081	0.855176	11.001	21.541	13.5204	17.6008	11.9303	23.649
SP_1016	thdF	6227.37	-0.199185	0.147924	-1.34654	0.178129	0.400043	6372.87	7228.42	6368.12	6088.85	5525.73	5780.21
SP_1017	xylH	79.0248	-0.137633	0.361225	-0.381016	0.703192	0.844439	50.6046	76.7985	120.718	72.474	92.4601	61.0932
SP_1018	tdk	1488.31	-0.0282986	0.177626	-0.159315	0.87342	0.943255	1449.93	1360.83	1697.78	1681.4	1400.82	1339.12
SP_1019		393.299	-0.00584433	0.224616	-0.0260192	0.979242	0.989405	447.74	312.813	422.031	425.526	315.16	436.521
SP_1020	prfA	7531.66	-0.054362	0.148685	-0.365619	0.71465	0.851365	7406.97	7899	7714.37	7912.09	7568.8	6688.72
SP_1021	hemK	1686.16	-0.0897811	0.224382	-0.400127	0.689063	0.840727	2007.68	1943.38	1265.13	1331.45	1699.08	1870.24
SP_1022		5273.18	0.055613	0.160026	0.347525	0.728197	0.855775	4556.61	5351.54	5606.15	4946.87	5645.04	5532.88
SP_1023		5270.16	0.0261866	0.177742	0.14733	0.882872	0.948617	4561.01	5966.87	5138.73	4769.83	6055.64	5128.88
SP_1024	glyA	10951.1	-0.0237454	0.163793	-0.144973	0.884732	0.949003	9744.68	12278.4	11100.3	9971.39	11844.8	10767.2
SP_1025		5194.47	-0.00500716	0.163283	-0.0306655	0.975536	0.98842	5609.41	5076.19	4925.3	4507.88	5330.87	5717.14
SP_1026		1699.41	-0.0885574	0.156027	-0.567578	0.570322	0.767095	1781.06	1833.8	1639.84	1613.06	1790.54	1538.17
SP_1027		28128.9	-0.0987499	0.230821	-0.42782	0.668782	0.83142	30740.1	32828.5	23705.2	21293.9	23788.1	36417.5
SP_1028		0	NA	NA	NA	NA	NA	0	0	0	0	0	0
SP_1029		6126.03	-0.150184	0.182239	-0.824104	0.409881	0.641232	7383.87	6531.62	5418.8	5386.89	5402.45	6632.56
SP_1030		29.3863	0.505936	0.429818	1.17709	0.239158	0.47338	17.6016	30.9067	24.1436	39.343	30.82	33.5027
SP_1031		19.0013	0.0879486	0.572177	0.153709	0.877839	0.944835	22.002	16.8582	16.4177	31.0603	8.94775	18.7221
SP_1032	piaA	17394.9	0.328137	0.171355	1.91495	0.0554987	0.187611	16360.7	16679.3	13235.5	20232.7	16978.9	20882.1
SP_1033	piaB	7423.62	0.137283	0.182395	0.752665	0.451651	0.675189	8151.74	7100.11	5960.58	8530.19	6749.59	8049.53
SP_1034	piaC	3257.73	-0.034276	0.243409	-0.140816	0.888015	0.950024	4204.58	3265.81	2419.19	4067.86	2542.16	3046.78
SP_1035	piaD	5453.94	-0.350442	0.265588	-1.31949	0.187005	0.412877	7932.82	6576.57	3830.15	5928.38	3802.8	4652.94
SP_1036		0.172557	0.970978	4.08047	0.237957	0.811914	NA	0	0	0	1.03534	0	0
SP_1037		184.432	-0.607433	0.800486	-0.75883	0.447954	0.672401	403.736	130.183	134.239	235.023	47.7213	155.689
SP_1038		243.66	-0.588241	0.368723	-1.59535	0.110635	0.297612	411.437	274.414	192.183	316.815	119.303	147.806
SP_1039		25.9923	-1.04691	0.583832	-1.79316	0.0729466	0.223501	47.3043	37.4627	20.2806	32.0956	9.94195	8.86837
SP_1040		660.986	-0.290701	0.228651	-1.27138	0.203595	0.429798	845.976	756.746	579.447	735.094	468.266	580.386
SP_1041		245.505	0.030286	0.251878	0.120241	0.904292	0.957192	275.025	218.22	235.642	317.85	179.949	246.344
SP_1042		132.008	-0.15294	0.241525	-0.633226	0.526586	0.739213	150.714	128.31	138.102	133.559	105.385	135.982
SP_1043		209.023	0.132543	0.244167	0.542837	0.587242	0.776391	213.419	167.645	217.293	265.048	170.007	220.724
SP_1044		445.558	0.556609	0.197014	2.82522	0.00472476	0.033371	370.733	325.925	385.332	626.383	477.213	487.761
SP_1045		1171.18	0.247346	0.168302	1.46966	0.141655	0.347224	1069.3	1120.13	1023.69	1208.25	1155.25	1450.47
SP_1046		277.41	0.977824	0.217173	4.5025	6.71574e-06	0.00014312	210.119	147.041	203.772	385.148	338.026	380.355
SP_1047		51.1859	1.04381	0.424246	2.46039	0.0138786	0.0731295	19.8018	29.0336	51.1845	94.2162	61.6401	51.2395
SP_1048		27.2308	0.800303	0.481682	1.66148	0.0966179	0.27172	16.5015	14.0485	28.9724	44.5198	24.8549	34.4881
SP_1049		47.9866	0.652391	0.409792	1.59201	0.111383	0.297955	46.2042	21.541	44.4243	61.0853	40.762	73.9031
SP_1050		28.5085	0.338945	0.444185	0.763071	0.445421	0.671634	22.002	19.6679	33.8011	36.237	24.8549	34.4881
SP_1051		729.131	0.250717	0.213679	1.17333	0.240662	0.475866	674.361	672.455	650.912	942.162	576.633	858.261
SP_1052		662.683	0.102001	0.311943	0.326987	0.743678	0.863911	876.779	485.141	556.269	796.179	383.759	877.969
SP_1053		67.7959	0.141852	0.365762	0.387826	0.698145	0.844397	62.7057	55.2574	75.3281	106.64	47.7213	59.1225
SP_1054		2.03163	-0.001098	1.55478	-0.00070621	0.999437	NA	3.3003	2.8097	0	3.10603	1.98839	0.985375
SP_1055		0.845516	-0.54905	2.37367	-0.231309	0.817075	NA	1.1001	0.936567	0.965745	2.07069	0	0
SP_1056		6.53919	-1.14165	1.03203	-1.10622	0.26863	NA	17.6016	7.49253	1.93149	7.2474	3.97678	0.985375
SP_1057		183.783	1.12292	0.251776	4.46001	8.19568e-06	0.000165466	126.511	104.895	115.889	186.362	276.386	292.656
SP_1058		91.8052	2.90341	0.383858	7.56378	3.91534e-14	2.78134e-12	23.1021	16.8582	25.1094	99.393	233.636	152.733
SP_1059		767.534	2.12406	0.281463	7.54652	4.47044e-14	3.06225e-12	334.43	282.843	242.402	777.543	1781.6	1186.39
SP_1060		48.4121	2.22333	0.415547	5.35038	8.77688e-08	2.67207e-06	20.9019	10.3022	20.2806	55.9085	88.4833	94.596
SP_1061		87.6629	1.96112	0.328723	5.96589	2.43311e-09	9.92918e-08	42.9039	24.3507	40.5613	129.418	114.332	174.411
SP_1062		143.148	2.24453	0.303773	7.38885	1.48104e-13	9.46876e-12	59.4054	34.653	56.0132	177.044	296.27	235.505
SP_1063		180.918	1.85228	0.334796	5.53256	3.15588e-08	1.08089e-06	103.409	54.3209	78.2254	164.62	343.991	340.94
SP_1064		1.3447	3.8715	2.1532	1.79802	0.0721736	NA	0	0	0	3.10603	3.97678	0.985375
SP_1065		5.27114	0.589379	0.961668	0.612871	0.539962	NA	1.1001	4.68283	6.76022	6.21206	6.95936	5.91225
SP_1066		5.88857	0.574021	0.897347	0.639687	0.522376	NA	6.6006	1.87313	5.79447	6.21206	7.95356	6.89762
SP_1067		8766.53	-0.12413	0.166441	-0.745791	0.455793	0.678736	10119.8	9051.92	8259.05	7559.04	8185.21	9424.12
SP_1068	ppc	29600.8	0.0355767	0.151989	0.234073	0.814928	0.90874	30050.3	26238.8	31418.6	30318	28146.6	31432.5
SP_1069		1782.03	0.488316	0.179095	2.72657	0.00639967	0.0413285	1635.85	1230.65	1583.82	2086.22	2254.83	1900.79
SP_1070		1090.54	0.25108	0.194373	1.29174	0.196446	0.421396	1232.11	819.496	936.773	1210.32	1151.28	1193.29
SP_1071		1148.84	0.366638	0.186136	1.96973	0.048869	0.171737	1152.9	819.496	1039.14	1196.86	1385.91	1298.72
SP_1072	dnaG	7961.49	0.215614	0.202598	1.06425	0.287217	0.521175	7830.51	5581	8691.71	9096.53	9121.74	7447.46
SP_1073	rpoD	6078.49	0.228251	0.197238	1.15724	0.247175	0.481675	6248.56	4250.14	6297.62	6936.8	6873.86	5863.97
SP_1074		2250.71	0.126085	0.172551	0.730714	0.464954	0.685458	2413.62	1779.48	2264.67	2361.62	2376.13	2308.73
SP_1075	cpoA	4704.8	-0.354197	0.147174	-2.40666	0.0160992	0.0804123	5064.86	5470.49	5302.91	3922.92	4477.85	3989.78
SP_1076		7011.15	-0.345678	0.137241	-2.51877	0.0117766	0.0643521	8091.23	7864.35	7585.93	6062.97	6266.41	6196.04
SP_1077		526.303	-0.0604491	0.178708	-0.338256	0.73517	0.85952	535.748	515.112	561.098	546.661	447.388	551.81
SP_1078		689.66	-0.0523145	0.18979	-0.275644	0.782821	0.891069	684.262	784.843	637.392	568.403	752.605	710.455
SP_1079		12172.8	0.0203723	0.152472	0.133614	0.893708	0.952296	11564.2	11397.1	13299.3	11872.3	13196.9	11707.2
SP_1080		20.3556	0.352606	0.511369	0.689532	0.490488	0.707336	16.5015	18.7313	18.3492	26.9189	27.8375	13.7952
SP_1081	murA-1	7222.95	-0.202248	0.137445	-1.47149	0.141159	0.347224	7509.28	7753.83	7922.01	6542.33	6912.64	6697.59
SP_1082		6651.95	-0.400662	0.220778	-1.81477	0.0695587	0.217286	8460.86	8678.23	5570.42	4606.24	5984.06	6611.86
SP_1083		9340.56	-0.149191	0.162037	-0.92072	0.357197	0.592144	10387.1	8361.67	10720.7	9174.18	8542.12	8857.53
SP_1084	map	2708.61	0.0614632	0.173238	0.354792	0.722746	0.855176	2632.54	2295.52	3024.71	2871.01	2935.86	2492.01
SP_1085		251.976	0.354737	0.242276	1.46418	0.143144	0.347585	254.123	178.884	230.813	277.472	225.682	344.881
SP_1086		317.766	0.434929	0.199419	2.18098	0.0291849	0.120122	282.725	282.843	245.299	321.992	357.91	415.828
SP_1087	pcrA	17626.7	-0.170261	0.154076	-1.10504	0.269141	0.504761	20343	17548.4	18105.8	15251.6	16480.8	18030.4
SP_1088	radC	55.1911	-0.439333	0.32174	-1.36549	0.172099	0.392243	68.2062	68.3694	54.0817	44.5198	43.7446	52.2249
SP_1089		6768.19	0.0917055	0.192238	0.477043	0.633332	0.809205	7083.54	5937.83	6638.53	5476.97	7208.91	8263.35
SP_1090		5276.42	0.124216	0.180067	0.689833	0.490299	0.707336	5183.67	4732.47	5232.41	4435.41	5751.42	6323.15
SP_1091		0	NA	NA	NA	NA	NA	0	0	0	0	0	0
SP_1092		839.568	-0.264847	0.172248	-1.5376	0.124148	0.319189	897.681	831.671	1019.83	814.815	697.925	775.49
SP_1093		2772.16	-0.367894	0.184233	-1.9969	0.0458363	0.165425	3388.31	3336.99	2646.14	2210.46	2227	2824.08
SP_1094		17487.5	-0.470813	0.18504	-2.54438	0.0109471	0.0608596	23325.4	20858.3	16764.4	13627.2	13559.8	16789.8
SP_1095	prsA-2	16096.3	-0.257404	0.159244	-1.61641	0.106005	0.287577	18589.5	17611.2	16384.8	13827	13525	16640
SP_1096		392.449	-0.277693	0.212469	-1.30698	0.191218	0.416502	453.241	500.127	337.045	324.062	355.922	384.296
SP_1097		2016.95	-0.107886	0.173782	-0.620812	0.534723	0.743727	1850.37	2008.94	2417.26	2127.63	1818.38	1879.11
SP_1098		2418.68	-0.115822	0.178464	-0.648995	0.516342	0.732502	2221.1	2746.95	2578.54	2700.18	2065.94	2199.36
SP_1099		4049.65	-0.170296	0.160528	-1.06085	0.288758	0.521997	4475.2	4506.76	3883.26	3998.5	3391.2	4042.99
SP_1100	pta	8122.48	-0.0439054	0.165096	-0.265938	0.790287	0.894573	8276.05	8679.16	7782.94	8322.09	6806.26	8868.37
SP_1101		253.052	-0.122432	0.311701	-0.392788	0.694476	0.843931	225.52	381.183	184.457	231.917	175.972	319.261
SP_1102		583.988	-0.296059	0.261426	-1.13248	0.257434	0.492773	418.038	611.578	901.04	550.803	515.987	506.483
SP_1103		7.41948	0.228023	0.80737	0.282426	0.777617	NA	3.3003	8.4291	8.69171	7.2474	10.9361	5.91225
SP_1104		806.115	0.0190348	0.167174	0.113862	0.909347	0.959513	794.272	735.205	873.034	753.73	821.205	859.247
SP_1105	rplU	11382.1	0.0744941	0.200598	0.371361	0.710369	0.848743	10199	9614.79	13450.9	13367.3	12123.2	9537.44
SP_1106		9415.52	-0.0750359	0.150552	-0.498405	0.618199	0.799531	9953.7	9322.58	9704.77	9304.63	9957.85	8249.56
SP_1107	rpmA	37966.4	-0.0220948	0.165045	-0.133871	0.893504	0.952296	39447.4	34473.1	40851	41495.5	38793.5	32738.1
SP_1108		0.656496	-2.83134	2.73226	-1.03626	0.300081	NA	1.1001	1.87313	0.965745	0	0	0
SP_1109		0.687023	-1.52451	2.77459	-0.549454	0.582694	NA	2.2002	0.936567	0	0	0	0.985375
SP_1110		1413.23	-0.0203969	0.16948	-0.12035	0.904206	0.957192	1327.82	1300.89	1640.8	1366.65	1487.32	1355.88
SP_1111		1371.68	0.0767722	0.18596	0.412842	0.679722	0.837858	1228.81	1295.27	1481.45	1173.04	1420.7	1630.8
SP_1112		4536.6	-0.206113	0.144293	-1.42843	0.153168	0.361794	4635.82	4800.84	5143.56	4051.3	4167.66	4420.39
SP_1113	hup	13249.3	-0.188128	0.18254	-1.03061	0.302725	0.539937	12546.6	12445.1	17343.8	12659.1	12857.9	11643.2
SP_1114		10914.1	-0.25546	0.137453	-1.85853	0.0630944	0.205808	12375	11656.5	11602.5	9836.8	10235.2	9778.86
SP_1115		3998.7	-0.288309	0.158069	-1.82395	0.06816	0.214313	4838.24	4298.84	4054.2	3292.39	3665.6	3842.96
SP_1116		1946.81	-0.293558	0.180601	-1.62545	0.104067	0.284332	2545.63	1906.85	1980.74	1600.64	1903.88	1743.13
SP_1117	ligA	4662.92	-0.208791	0.142183	-1.46846	0.141979	0.347224	4893.24	5168.91	4936.89	4572.08	4130.88	4275.54
SP_1118		15113.1	-0.223829	0.151604	-1.47641	0.139834	0.346067	16852.4	17581.2	14415.7	13831.2	13707	14290.9
SP_1119	gapN	3575.18	-0.189998	0.263259	-0.721713	0.470471	0.689717	3595.12	2675.77	5159.98	2575.93	4302.88	3141.37
SP_1120		2.36053	-0.825351	1.48211	-0.556875	0.577613	NA	3.3003	1.87313	3.86298	4.14137	0	0.985375
SP_1121	glgB	995.848	0.903453	0.20439	4.42025	9.85866e-06	0.000192948	591.853	616.261	873.034	1374.94	1154.26	1364.74
SP_1122	glgC	1770.02	0.983328	0.172147	5.71215	1.11557e-08	4.11473e-07	1215.61	1138.86	1212.98	2524.17	1964.53	2563.95
SP_1123	glgD	2871.68	0.925052	0.213426	4.33429	1.46232e-05	0.000267118	2447.72	1830.05	1666.88	3789.36	3035.28	4460.79
SP_1124	glgA	2913.58	1.06886	0.172054	6.21236	5.21944e-10	2.32811e-08	1984.58	1619.32	2039.65	4208.67	3495.59	4133.65
SP_1125		46.1381	2.22822	0.381648	5.83843	5.2695e-09	2.06263e-07	14.3013	14.9851	19.3149	78.6861	84.5066	65.0347
SP_1126		255.444	1.38404	0.256531	5.3952	6.84472e-08	2.15216e-06	190.317	113.325	121.684	366.512	313.171	427.653
SP_1127		1330.51	-0.554128	0.178666	-3.10147	0.00192562	0.0167427	1409.23	1583.73	1755.72	958.728	1045.89	1229.75
SP_1128	eno	125110	-0.337118	0.186565	-1.80697	0.0707666	0.219362	143115	109441	166427	114327	110559	106789
SP_1129		3069.29	-0.302129	0.249543	-1.21073	0.225999	0.459179	4375.09	3524.3	2269.5	2935.2	2167.34	3144.33
SP_1130		806.65	-0.318684	0.309534	-1.02956	0.303216	0.53999	1300.32	731.458	654.775	803.426	439.434	910.486
SP_1131		1.72908	-1.2305	1.84588	-0.666618	0.505016	NA	4.4004	0.936567	1.93149	3.10603	0	0
SP_1132		0.164229	0.970978	4.08047	0.237957	0.811914	NA	0	0	0	0	0	0.985375
SP_1133		0.355907	0.00920607	3.90189	0.00235939	0.998117	NA	1.1001	0	0	1.03534	0	0
SP_1134		3.29508	-1.56433	1.44123	-1.08542	0.277737	NA	11.001	0.936567	2.89724	0	0.994195	3.9415
SP_1135		1.8276	-0.758951	1.69473	-0.447831	0.654275	NA	1.1001	0.936567	4.82873	3.10603	0.994195	0
SP_1136		0.530929	-1.00186	3.39224	-0.295339	0.767735	NA	2.2002	0	0	0	0	0.985375
SP_1137		3.44488	-0.670957	1.17877	-0.5692	0.569221	NA	2.2002	4.68283	5.79447	2.07069	0.994195	4.92687
SP_1138		3.51996	0.962396	1.24469	0.773204	0.439402	NA	4.4004	1.87313	0.965745	1.03534	3.97678	8.86837
SP_1139		490.626	-0.11057	0.174226	-0.634633	0.525668	0.739213	554.45	509.492	464.523	493.859	456.335	465.097
SP_1140		226.729	-0.0245675	0.252353	-0.0973537	0.922446	0.968921	286.026	203.235	197.012	275.401	179.949	218.753
SP_1141		33.2487	0.69375	0.400536	1.73205	0.0832644	0.241605	22.002	29.9701	24.1436	38.3077	36.7852	48.2834
SP_1142		812.578	0.102729	0.168373	0.61013	0.541776	0.747222	874.579	768.921	707.891	842.769	806.292	875.013
SP_1143		43.936	-0.625783	0.379171	-1.6504	0.0988615	0.275205	56.1051	44.9552	58.9105	40.3784	22.8665	40.4004
SP_1144		122.955	-0.405983	0.277033	-1.46547	0.142794	0.347585	119.911	159.216	140.999	134.595	80.5298	102.479
SP_1145		1176.12	-0.356294	0.175555	-2.02954	0.0424038	0.156773	1347.62	1458.23	1156	1029.13	929.572	1136.14
SP_1146		617.932	-0.376783	0.204966	-1.83827	0.0660227	0.210701	795.372	727.712	571.721	520.778	468.266	623.742
SP_1147		56.32	-0.19193	0.35461	-0.541241	0.588341	0.776391	83.6075	51.5112	45.39	46.5904	51.6981	59.1225
SP_1148		6.1733	-1.03634	0.948269	-1.09287	0.27445	NA	15.4014	2.8097	6.76022	4.14137	4.97097	2.95612
SP_1149		497.151	-0.109517	0.215011	-0.509356	0.610503	0.792249	627.057	490.761	430.722	445.198	427.504	561.664
SP_1150		3.57243	-0.424318	1.15677	-0.366813	0.713759	NA	6.6006	2.8097	2.89724	5.17672	0.994195	2.95612
SP_1151	rexB	7362.73	-0.421825	0.137467	-3.06855	0.00215103	0.0180161	8545.57	8581.76	8167.31	6104.38	6445.36	6332.02
SP_1152	rexA	13030.8	-0.373656	0.143269	-2.60807	0.00910543	0.0540688	14744.6	15771.8	13610.2	11398.1	11258.3	11401.8
SP_1153		1496.12	-0.0799705	0.182875	-0.437296	0.661897	0.826712	1355.32	1565.94	1691.02	1598.57	1546.97	1218.91
SP_1154	zmpA	16965.4	0.274933	0.175201	1.56925	0.116591	0.30675	15981.1	15773.7	14306.5	21046.5	15179.4	19505.5
SP_1155		1849.64	-0.194388	0.163086	-1.19193	0.233288	0.466542	1719.46	2005.19	2197.07	1767.33	1708.03	1700.76
SP_1156	rnhB	6345.85	-0.37151	0.191786	-1.93711	0.0527324	0.182565	7464.17	8113.48	5897.81	4797.78	5332.86	6468.99
SP_1157		6374.25	-0.218773	0.145662	-1.50192	0.133117	0.33423	6915.22	6970.86	6683.92	5589.82	5671.88	6413.8
SP_1158		4.50305	0.774732	0.983322	0.787872	0.430772	NA	3.3003	2.8097	3.86298	5.17672	4.97097	6.89762
SP_1159		535.952	0.458487	0.195505	2.34514	0.0190198	0.0906255	403.736	487.951	462.592	516.636	639.267	705.528
SP_1160		5773.25	-0.215488	0.158822	-1.35679	0.174849	0.394497	5600.61	6501.65	6508.16	5673.68	4790.03	5565.4
SP_1161		6646.01	-0.141033	0.169116	-0.833942	0.404314	0.63825	5845.93	7483.17	7582.07	6773.22	5956.22	6235.45
SP_1162		7439.22	-0.12536	0.168889	-0.742262	0.457929	0.68032	6605	8064.77	8616.38	7385.1	6477.18	7486.88
SP_1163		5580.29	-0.0398455	0.180085	-0.22126	0.82489	0.913475	4783.23	5622.21	6566.1	5930.45	4862.61	5717.14
SP_1164		3411.38	-0.0899875	0.172072	-0.522964	0.600999	0.786838	3023.07	3572.06	3957.62	3386.61	2977.61	3551.29
SP_1165		0	NA	NA	NA	NA	NA	0	0	0	0	0	0
SP_1166		3357.76	-0.278289	0.17498	-1.59041	0.111743	0.298086	3621.53	4169.59	3250.7	2718.81	2963.69	3422.21
SP_1167	pyrC	4764.02	-0.222919	0.150046	-1.48567	0.137366	0.342166	4609.42	5434.9	5349.26	4522.38	4313.81	4354.37
SP_1168	mutX	62.0044	-0.219205	0.368456	-0.594927	0.551892	0.756285	40.7037	69.3059	89.8143	65.2266	62.6343	44.3419
SP_1169	ung	659.358	-0.0598812	0.248799	-0.240681	0.809802	0.906185	426.838	738.014	853.719	623.277	645.232	669.069
SP_1170		243.127	-0.0682564	0.765652	-0.0891481	0.928964	0.970144	341.031	90.847	314.833	261.942	87.4891	362.618
SP_1171		1066.02	0.0746029	0.183941	0.405581	0.685051	0.839034	847.076	1107.96	1159.86	1013.6	1141.34	1126.28
SP_1172		0	NA	NA	NA	NA	NA	0	0	0	0	0	0
SP_1173		2.29812	0.428794	1.48577	0.288601	0.772886	NA	1.1001	1.87313	2.89724	0	3.97678	3.9415
SP_1174	phtB	248.951	0.667359	0.246317	2.70934	0.00674165	0.0428471	178.216	156.407	242.402	331.31	340.015	245.358
SP_1175	phtA	3922.38	0.45671	0.206747	2.20903	0.0271725	0.11474	3397.11	2435.07	4088	4706.67	4288.96	4618.45
SP_1176	ptsI	220195	-0.0616631	0.185139	-0.333064	0.739086	0.862543	254219	180460	240023	201680	202613	242178
SP_1177	ptsH	9469.41	0.262549	0.25903	1.01359	0.31078	0.546223	6481.78	6832.25	12516.1	10279.9	12083.4	8623.01
SP_1178	nrdH	3698.48	-0.973524	0.211256	-4.60826	4.06056e-06	9.056e-05	5366.28	5826.38	3510.48	2691.89	2333.38	2462.45
SP_1179	nrdE	51974.5	-0.721728	0.205759	-3.50764	0.0004521	0.00548815	74389.8	71603.3	48138.5	41289.5	33798.6	42627.3
SP_1180	nrdF	13457.9	-0.37104	0.185283	-2.00256	0.0452247	0.164594	16679.7	16709.3	12148.1	12943.9	10539.5	11726.9
SP_1181		2.60589	-1.10182	1.51505	-0.727248	0.467074	NA	2.2002	7.49253	0.965745	1.03534	0	3.9415
SP_1182	lacR-2	3969.58	-0.0140168	0.163551	-0.0857029	0.931703	0.970144	4471.9	3590.8	3904.51	3624.74	3959.88	4265.69
SP_1183		14.2677	1.65991	0.728342	2.27903	0.0226654	0.100971	13.2012	2.8097	4.82873	11.3888	18.8897	34.4881
SP_1184	lacG-2	91.7288	1.54504	0.283755	5.44499	5.18094e-08	1.65617e-06	48.4044	49.638	42.4928	116.994	132.228	160.616
SP_1185	lacE-2	393.553	0.867407	0.256861	3.37695	0.000732943	0.00822096	364.133	269.731	202.806	430.703	464.289	629.654
SP_1186	lacF-2	4.94228	1.47715	1.15056	1.28385	0.199193	NA	1.1001	1.87313	4.82873	1.03534	13.9187	6.89762
SP_1187	lacT	111.55	-0.0838946	0.277918	-0.301868	0.762752	0.877537	133.112	93.6567	117.821	118.029	83.5124	123.172
SP_1188		5.58601	0.429031	1.11548	0.384616	0.700522	NA	6.6006	0	7.72596	9.31809	1.98839	7.883
SP_1189		358.504	0.40087	0.191014	2.09864	0.0358483	0.139536	294.827	294.082	338.011	429.667	358.904	435.536
SP_1190	lacD	1953.79	0.345665	0.154355	2.23942	0.0251285	0.108064	1874.57	1643.67	1644.66	2280.86	2050.03	2228.92
SP_1191	lacC	544.17	0.376846	0.214152	1.75972	0.0784561	0.234101	566.551	445.806	408.51	711.281	631.314	501.556
SP_1192	lacB	580.642	0.35243	0.196152	1.79672	0.0723804	0.222477	611.655	442.059	477.078	689.539	585.581	677.938
SP_1193	lacA	245.162	0.594876	0.219584	2.7091	0.00674652	0.0428471	191.417	171.392	223.087	338.557	292.293	254.227
SP_1194		37.2708	-0.0135766	0.387646	-0.0350233	0.972061	0.985419	27.5025	41.2089	43.4585	35.2017	42.7504	33.5027
SP_1195		24.224	-0.505335	0.538312	-0.93874	0.347864	0.586811	35.2032	32.7798	17.3834	15.5301	11.9303	32.5174
SP_1196		10.7956	0.507072	0.697035	0.72747	0.466938	NA	8.80079	13.1119	4.82873	10.3534	9.94195	17.7367
SP_1197		22.0701	0.144417	0.505198	0.285863	0.774983	0.885606	30.8028	17.7948	14.4862	22.7776	27.8375	18.7221
SP_1198		7.54052	-0.0545082	0.90102	-0.0604961	0.951761	NA	16.5015	1.87313	4.82873	6.21206	6.95936	8.86837
SP_1199		8.55565	-0.62763	0.737143	-0.851436	0.394527	NA	12.1011	7.49253	11.5889	8.28275	4.97097	6.89762
SP_1200	lepA	20657	-0.118305	0.167899	-0.70462	0.481047	0.700036	23973.4	21340.6	19197.1	17789.3	19422.6	22219.2
SP_1201		1893.26	-0.0108425	0.163345	-0.0663775	0.947077	0.97661	1988.98	1706.42	2005.85	2073.79	1746.8	1837.72
SP_1202	recN	4585.05	-0.0603095	0.157999	-0.381709	0.702677	0.844439	4666.62	4387.81	4988.07	5024.52	4288.96	4154.34
SP_1203		932.734	0.0864683	0.167434	0.516431	0.605553	0.789018	939.485	840.1	934.841	1072.62	912.671	896.691
SP_1204		472.822	0.109001	0.201173	0.541825	0.587939	0.776391	449.941	392.421	522.468	568.403	456.335	447.36
SP_1205	ispA	1170.18	0.0782111	0.196166	0.398698	0.690116	0.840941	970.287	1136.06	1308.58	1355.26	1255.67	995.229
SP_1206	xseB	64.2161	-0.204673	0.307382	-0.665859	0.505501	0.721929	78.107	66.4962	61.8077	63.1559	49.7097	66.0201
SP_1207	xseA	2056.55	-0.0172721	0.153633	-0.112425	0.910487	0.959513	2203.5	2096.04	1907.35	1937.13	2171.32	2023.96
SP_1208	udk	2188.46	0.0392194	0.207194	0.189289	0.849867	0.930355	1849.27	1869.39	2757.2	2330.56	2394.02	1930.35
SP_1209		0.328458	1.84254	4.03996	0.456079	0.648333	NA	0	0	0	0	0	1.97075
SP_1210		366.757	-0.0842967	0.211056	-0.399404	0.689596	0.840842	303.627	411.153	417.202	342.699	403.643	322.218
SP_1211		98.6215	0.249682	0.337555	0.739678	0.459496	0.681603	56.1051	77.735	136.17	112.852	107.373	101.494
SP_1212	truB	757.953	-0.00235738	0.217176	-0.0108547	0.991339	0.994971	628.157	662.153	985.06	819.992	767.518	684.835
SP_1213		1124.73	-0.247439	0.155198	-1.59435	0.110858	0.297759	1119.9	1278.41	1264.16	1052.94	1014.08	1018.88
SP_1214		168.421	-0.0545438	0.310346	-0.175751	0.860489	0.937835	127.612	130.183	256.888	135.63	172.99	187.221
SP_1215		112.214	0.859208	0.278295	3.0874	0.00201914	0.0173664	69.3062	67.4328	102.369	145.983	163.048	125.143
SP_1216		9.74714	0.190271	0.710619	0.267755	0.788888	NA	12.1011	4.68283	10.6232	9.31809	8.94775	12.8099
SP_1217		0	NA	NA	NA	NA	NA	0	0	0	0	0	0
SP_1218		923.5	-0.0638861	0.214838	-0.297369	0.766185	0.87935	1026.39	782.033	1023.69	891.431	713.832	1103.62
SP_1219	gyrA	21991.1	-0.171451	0.135823	-1.26231	0.206837	0.433093	24160.4	22795.1	22933.6	20773.1	20230.9	21053.5
SP_1220	ldh	82562.1	-0.535199	0.1405	-3.80925	0.000139389	0.00198036	93357.7	97578.1	102173	65494.8	65530.4	71238.7
SP_1221		8514.74	0.283255	0.160729	1.76231	0.0780163	0.234026	8564.27	7146.94	7333.87	9717.73	8396.97	9928.64
SP_1222		2230.98	0.200911	0.184604	1.08834	0.276447	0.510184	2437.82	1926.52	1863.89	2436.16	2064.94	2656.57
SP_1223		116.241	0.374152	0.283248	1.32094	0.186523	0.412877	99.0089	92.7201	112.026	136.665	93.4543	163.572
SP_1224		72.7887	0.254911	0.305568	0.834221	0.404157	0.63825	51.7047	81.4813	65.6707	73.5094	89.4775	74.8885
SP_1225	vicX	2592.05	-0.263286	0.162333	-1.62189	0.104827	0.285188	2609.44	3000.76	2873.09	2642.2	2278.69	2148.12
SP_1226		7472.54	-0.287167	0.163337	-1.75813	0.0787252	0.234101	7060.44	9143.7	8436.75	6570.29	7139.31	6484.75
SP_1227		7217.97	-0.362708	0.152408	-2.37985	0.0173197	0.0849326	8530.17	8579.89	7251.78	6285.57	6036.75	6623.69
SP_1228	mutY	6518.76	-0.444172	0.19054	-2.33113	0.0197467	0.0930567	7955.92	8812.15	5775.16	5566.01	5291.1	5712.22
SP_1229	fhs	2957.57	0.0102261	0.169575	0.0603046	0.951913	0.977222	3095.68	2859.34	2886.61	2484.82	3135.69	3283.27
SP_1230		1820.59	0.0122481	0.196775	0.0622443	0.950368	0.977222	1515.94	2222.47	1699.71	1726.95	1691.13	2067.32
SP_1231		1850.77	-0.0948767	0.199097	-0.476534	0.633694	0.809205	1460.93	2330.18	1943.08	1731.09	1814.41	1824.91
SP_1232		5744.34	-0.184692	0.219615	-0.840983	0.400358	0.636825	5904.23	7244.34	5186.05	4382.61	4798.98	6949.85
SP_1233		1081.42	0.0347417	0.214978	0.161606	0.871616	0.942887	1210.11	1171.64	823.781	920.42	1066.77	1295.77
SP_1234		2097.77	0.136589	0.171626	0.795848	0.426121	0.657054	2106.69	1882.5	2006.82	1861.55	2249.86	2479.2
SP_1235		1074.65	-0.728355	0.198705	-3.66551	0.000246842	0.0032207	1225.51	1636.18	1158.89	897.643	709.855	819.832
SP_1236		275.679	-0.485951	0.214795	-2.26239	0.0236733	0.104141	310.228	375.563	279.1	237.094	199.833	252.256
SP_1237		64.7597	-0.332032	0.2953	-1.12439	0.260848	0.497817	74.8067	69.3059	72.4309	63.1559	52.6923	56.1664
SP_1238	uvrB	2416.82	-0.443595	0.164344	-2.69918	0.00695096	0.0435477	2532.43	3127.2	2696.36	2207.35	1888.97	2048.59
SP_1240		346.981	-0.97581	0.242807	-4.01888	5.84766e-05	0.000950492	448.84	580.671	350.566	233.988	195.856	271.963
SP_1241		61299.4	-0.772818	0.241329	-3.20234	0.00136317	0.0130077	100896	72610.1	58502.9	49275.1	33636.6	52876.2
SP_1242		48439.9	-0.788409	0.23932	-3.29438	0.000986408	0.0101717	79524	61833.1	42711	37672	28454.8	40444.7
SP_1243	zwf	36771.8	-0.354794	0.207346	-1.71112	0.0870581	0.249593	51721.2	33176	38915.7	30990.9	28242.1	37585.2
SP_1244	ftsY	5658.88	0.0437005	0.149918	0.291496	0.770672	0.88195	5335.48	5467.68	5916.16	5972.9	6022.83	5238.25
SP_1245		3938.53	0.000886179	0.152466	0.00581231	0.995362	0.997443	4393.8	3662.91	3755.78	3893.93	3927.07	3997.67
SP_1246		2131.92	0.130681	0.148089	0.882448	0.377534	0.614174	2071.49	2074.49	1960.46	2070.69	2318.46	2295.92
SP_1247		7532.81	0.201912	0.15498	1.30283	0.192634	0.417955	6343.17	6863.16	7812.88	8272.39	8255.79	7649.46
SP_1248	rnc	86.5307	0.651439	0.356219	1.82876	0.0674359	0.212734	37.4034	61.8134	102.369	110.782	98.4253	108.391
SP_1249	guaC	4550.1	0.428152	0.297341	1.43994	0.149885	0.355792	4851.44	2101.66	4686.76	6838.44	4470.89	4351.42
SP_1250		667.432	0.314945	0.179132	1.75818	0.0787176	0.234101	686.462	535.716	563.029	711.281	720.791	787.314
SP_1251		1061.49	0.268888	0.200363	1.34201	0.179594	0.401469	1084.7	983.395	820.883	1049.84	1024.02	1406.13
SP_1252		14.4987	0.585937	0.598174	0.979542	0.327312	0.566082	11.001	12.1754	11.5889	18.6362	9.94195	23.649
SP_1253		1.33915	0.731778	1.85796	0.393861	0.693683	NA	1.1001	0	1.93149	1.03534	2.98258	0.985375
SP_1254		190.822	0.46666	0.226133	2.06365	0.0390506	0.148609	168.315	133.929	178.663	197.751	243.578	222.695
SP_1255		757.862	0.219596	0.199693	1.09967	0.271478	0.507499	815.174	685.567	600.694	683.327	841.089	921.325
SP_1256		87.9998	0.3244	0.268245	1.20934	0.226532	0.45921	90.2081	74.9253	69.5337	98.3576	96.4369	98.5375
SP_1257	leuB	372.043	0.353438	0.21561	1.63925	0.101161	0.278184	278.325	299.701	401.75	427.597	458.324	366.559
SP_1258		649.261	0.345587	0.179621	1.92398	0.0543573	0.185842	566.551	498.253	650.912	684.362	742.664	752.826
SP_1259		113.227	0.384774	0.306603	1.25496	0.209493	0.437103	81.4073	72.1156	140.999	128.383	140.181	116.274
SP_1260	cutC	1247.03	0.224683	0.22487	0.999166	0.317714	0.554465	841.576	1090.16	1518.15	1256.91	1396.84	1378.54
SP_1261		635.399	0.0999132	0.215327	0.464006	0.642643	0.813471	488.444	576.925	774.528	582.898	690.965	698.631
SP_1262		0.839846	-3.18119	2.49733	-1.27384	0.202721	NA	2.2002	1.87313	0.965745	0	0	0
SP_1263	topA	21728.4	0.555904	0.182211	3.05089	0.00228168	0.018702	16048.2	15249.2	21482	26096.9	27489.5	24004.7
SP_1264		2259.8	0.561572	0.143882	3.90301	9.50025e-05	0.00142329	1887.77	1794.46	1794.35	2651.51	2813.57	2617.16
SP_1265		0.510814	2.47276	3.35858	0.736252	0.461577	NA	0	0	0	2.07069	0.994195	0
SP_1266		121.837	0.11838	0.276737	0.427771	0.668818	0.83142	151.814	87.1007	112.026	133.559	131.234	115.289
SP_1267	licC	8584.45	-0.376825	0.17671	-2.13244	0.0329704	0.132019	11107.7	9034.12	8956.32	7266.04	6579.58	8562.91
SP_1268	licB	11192.2	-0.245098	0.160712	-1.52508	0.12724	0.324238	13233.1	11669.6	11519.4	10202.3	9133.67	11394.9
SP_1269	pck	6488.23	-0.248877	0.168099	-1.48054	0.138729	0.344667	7968.02	7033.61	6138.28	5677.82	5598.31	6513.33
SP_1270		9189.57	-0.410097	0.159059	-2.57827	0.00992954	0.0566949	11097.8	10956.9	9406.36	7839.62	7200.95	8635.82
SP_1271		10526.9	-0.458205	0.16948	-2.7036	0.00685932	0.0432769	12502.6	13651.4	10400.1	8772.46	8176.26	9658.64
SP_1272		7543.59	-0.65682	0.186455	-3.52267	0.000427229	0.00528661	9930.6	10450.2	7314.55	5418.99	5715.63	6431.54
SP_1273	licD1	2856	-0.45315	0.198438	-2.28358	0.0223962	0.100702	3616.03	3505.57	2781.35	2174.22	2102.72	2956.12
SP_1274	licD2	5559.77	-0.350794	0.167955	-2.08861	0.0367426	0.141795	6383.88	6783.55	5529.86	4621.77	4505.69	5533.86
SP_1275	carB	17190.2	0.337547	0.186176	1.81305	0.0698236	0.217405	14785.3	16113.6	14665.8	23770.4	17542.6	16263.6
SP_1276	carA	3697.21	0.194277	0.187397	1.03671	0.299871	0.536523	3278.3	3752.82	3314.44	4821.59	3692.44	3323.67
SP_1277	pyrB	2799.95	0.231919	0.200014	1.15951	0.246247	0.481107	2433.42	2819.07	2473.27	3799.71	2833.46	2440.77
SP_1278	pyrR	1422.16	0.0601103	0.194117	0.309659	0.75682	0.872908	1344.32	1598.72	1234.22	1737.31	1358.07	1260.29
SP_1279	nth	4241.8	-0.386549	0.162264	-2.38222	0.0172085	0.0846307	4775.53	5407.74	4236.72	3635.09	3496.58	3899.13
SP_1280		1648.08	-0.0596534	0.166272	-0.35877	0.719767	0.854278	1548.94	1571.56	1925.7	1632.74	1684.17	1525.36
SP_1281		22.9974	0.292329	0.539361	0.541992	0.587824	0.776391	23.1021	18.7313	20.2806	17.6008	14.9129	43.3565
SP_1282		645.127	-0.624791	0.307876	-2.02936	0.042422	0.156773	818.474	1122.94	406.579	491.788	586.575	444.404
SP_1283	htpX	6001.71	-0.414584	0.17348	-2.38982	0.0168569	0.0833285	5902.03	7950.51	6721.59	4852.65	4947.11	5636.34
SP_1284	lemA	8186.43	-0.455297	0.222864	-2.04293	0.0410592	0.154113	9379.45	11309	7714.37	5453.15	6455.31	8807.28
SP_1285	gidB	3683.32	-0.579761	0.162844	-3.56021	0.000370556	0.00461511	4046.16	5004.08	4190.37	2733.31	2989.54	3136.45
SP_1286	uraA	2181.86	-0.412491	0.235891	-1.74865	0.0803517	0.23601	2412.52	3169.34	1892.86	2288.11	1859.14	1469.19
SP_1287	ffh	6490.7	-0.088044	0.150754	-0.584024	0.559204	0.761216	6153.95	6531.62	7380.22	6223.45	6529.87	6125.09
SP_1288		296.052	-0.1951	0.205371	-0.949984	0.34212	0.581604	341.031	284.716	322.559	289.896	232.642	305.466
SP_1289		931.825	-0.280338	0.184546	-1.51906	0.128747	0.326544	1072.6	1097.66	896.212	718.528	861.967	943.989
SP_1290		8349.75	-0.608651	0.218138	-2.79021	0.0052674	0.0358385	10127.5	12723.3	7405.33	6787.71	5712.64	7342.03
SP_1291		2382.9	-0.524852	0.24159	-2.17249	0.0298188	0.121877	2796.45	3650.74	1987.5	2297.43	1574.8	1990.46
SP_1292		2366.59	-0.385961	0.305359	-1.26396	0.206245	0.432799	3524.72	2459.42	2059.93	2470.33	1091.63	2593.51
SP_1293	rplS	36303.3	-0.158457	0.16393	-0.966608	0.33374	0.574092	38686.1	41552.6	34646.1	34036.9	38391.8	30506.2
SP_1294	crcB-1	426.974	0.305369	0.209012	1.46101	0.144012	0.347937	388.335	321.242	436.517	393.43	499.086	523.234
SP_1295	crcB-2	104.704	0.231177	0.291717	0.79247	0.428086	0.657587	70.4063	91.7835	126.513	110.782	126.263	102.479
SP_1296		91.4641	0.448784	0.411682	1.09012	0.275659	0.510184	33.003	70.2425	128.444	118.029	113.338	85.7276
SP_1297	fld	2543.56	-0.128794	0.235029	-0.54799	0.583699	0.776376	2069.29	2302.08	3599.33	2584.22	2699.24	2007.21
SP_1298		3454.49	0.141325	0.153172	0.922652	0.356189	0.592144	3062.68	3555.21	3238.14	3383.5	3616.88	3870.55
SP_1299	rpmE	95619.1	-0.576391	0.229656	-2.5098	0.0120799	0.0654496	108806	152171	82432.1	69315.2	87921.6	73067.5
SP_1300		20.5823	-0.208603	0.559906	-0.372568	0.70947	0.848743	12.1011	36.5261	17.3834	23.8129	18.8897	14.7806
SP_1301		11.8786	-0.636325	0.724313	-0.878523	0.37966	NA	13.2012	23.4142	6.76022	4.14137	11.9303	11.8245
SP_1302		6.82474	-0.0605993	0.809709	-0.0748408	0.940341	NA	6.6006	5.6194	8.69171	5.17672	8.94775	5.91225
SP_1303		3.33392	0.0211741	1.14281	0.0185281	0.985218	NA	3.3003	4.68283	1.93149	4.14137	3.97678	1.97075
SP_1304		0.325187	0.00920529	4.03408	0.00228188	0.998179	NA	0	0	0.965745	0	0	0.985375
SP_1305		0.916749	-3.29801	3.1306	-1.05348	0.292123	NA	5.5005	0	0	0	0	0
SP_1306	gdhA	17870.6	-0.293439	0.179013	-1.63921	0.10117	0.278184	16419	18913	23712.9	16747.7	15726.2	15704.9
SP_1307		64.6566	-0.284097	0.301896	-0.941045	0.346682	0.586157	77.0069	64.6231	71.4651	61.0853	49.7097	64.0494
SP_1308		171.626	-0.0390709	0.219376	-0.1781	0.858644	0.937325	174.916	180.757	166.108	187.397	148.135	172.441
SP_1309		141.487	-0.482061	0.373054	-1.2922	0.196288	0.421396	145.213	254.746	94.643	120.1	77.5472	156.675
SP_1310		305.265	-0.471434	0.279855	-1.68457	0.0920723	0.260849	306.928	503.873	253.025	291.967	206.793	269.007
SP_1311		0.700214	-1.53554	2.75928	-0.5565	0.577869	NA	2.2002	0	0.965745	1.03534	0	0
SP_1312		7.07349	-0.852386	0.8252	-1.03294	0.30163	NA	12.1011	6.55597	8.69171	5.17672	6.95936	2.95612
SP_1313		0.972045	1.05346	2.43844	0.432022	0.665726	NA	0	1.87313	0	0	1.98839	1.97075
SP_1314		0	NA	NA	NA	NA	NA	0	0	0	0	0	0
SP_1315	ntpD	2.36258	2.58197	1.58885	1.62506	0.104151	NA	1.1001	0	0.965745	5.17672	3.97678	2.95612
SP_1316	ntpB	29.4215	0.0412085	0.479266	0.0859825	0.93148	0.970144	38.5035	18.7313	29.9381	31.0603	17.8955	40.4004
SP_1317	ntpA	8.94325	1.41355	0.779137	1.81424	0.0696401	NA	2.2002	7.49253	4.82873	11.3888	17.8955	9.85375
SP_1318	ntpG	6.71689	0.579429	0.868215	0.66738	0.504529	NA	7.70069	5.6194	2.89724	8.28275	3.97678	11.8245
SP_1319	ntpC	4.36501	0.916801	1.13404	0.80844	0.418837	NA	3.3003	0	5.79447	6.21206	4.97097	5.91225
SP_1320	ntpE	5.5304	1.42652	0.974048	1.46453	0.14305	NA	3.3003	2.8097	2.89724	10.3534	2.98258	10.8391
SP_1321	ntpK	3.98167	-0.454346	1.08508	-0.41872	0.675421	NA	3.3003	4.68283	5.79447	5.17672	0.994195	3.9415
SP_1322	ntpI	11.6632	1.04741	0.633673	1.65292	0.0983476	NA	6.6006	7.49253	8.69171	15.5301	14.9129	16.7514
SP_1323		0.18335	-0.952576	4.08047	-0.233447	0.815414	NA	1.1001	0	0	0	0	0
SP_1324		1.7895	-0.778247	1.62944	-0.477617	0.632923	NA	1.1001	3.74627	1.93149	0	1.98839	1.97075
SP_1325		13.3302	0.601435	0.635066	0.947043	0.343617	0.582721	8.80079	7.49253	15.4519	17.6008	9.94195	20.6929
SP_1326		25.9545	1.38834	0.453272	3.06292	0.0021919	0.0181994	16.5015	13.1119	13.5204	40.3784	31.8142	40.4004
SP_1327		3.35538	0.886428	1.17449	0.754736	0.450407	NA	3.3003	1.87313	1.93149	4.14137	1.98839	6.89762
SP_1328		30.6979	0.849014	0.447778	1.89606	0.0579523	0.193514	13.2012	26.2239	26.0751	44.5198	29.8258	44.3419
SP_1329		8.68072	0.449734	0.736744	0.610435	0.541574	NA	8.80079	8.4291	4.82873	7.2474	12.9245	9.85375
SP_1330	nanE	3.5636	0.990008	1.24026	0.798227	0.424739	NA	4.4004	2.8097	0	7.2474	2.98258	3.9415
SP_1331		10.7745	-0.482867	0.773775	-0.624041	0.5326	NA	13.2012	19.6679	4.82873	6.21206	4.97097	15.766
SP_1332		3.37657	0.591019	1.18312	0.499544	0.617396	NA	3.3003	0.936567	3.86298	6.21206	3.97678	1.97075
SP_1333		0	NA	NA	NA	NA	NA	0	0	0	0	0	0
SP_1334		9.62657	-0.174699	0.693773	-0.25181	0.801188	NA	8.80079	14.0485	7.72596	10.3534	8.94775	7.883
SP_1335		17.3042	-0.205306	0.567532	-0.361753	0.717536	0.853619	26.4024	19.6679	9.65745	13.4595	16.9013	17.7367
SP_1336	spn5252IMP	7.30089	0.00284196	0.837094	0.00339503	0.997291	NA	6.6006	4.68283	10.6232	3.10603	7.95356	10.8391
SP_1337		0	NA	NA	NA	NA	NA	0	0	0	0	0	0
SP_1338		14.384	0.417802	0.586325	0.712578	0.476107	0.694517	12.1011	8.4291	16.4177	19.6715	13.9187	15.766
SP_1339		1.14766	0.467182	2.11303	0.221096	0.825018	NA	0	0.936567	1.93149	1.03534	2.98258	0
SP_1340		479.391	0.354622	0.248082	1.42945	0.152874	0.361544	501.645	405.533	355.394	640.877	370.835	602.064
SP_1341		181.852	0.434385	0.243101	1.78685	0.0739616	0.22553	148.513	169.519	145.828	247.447	160.065	219.739
SP_1342		756.183	0.366092	0.23372	1.56637	0.117261	0.308092	731.566	643.421	607.454	946.304	580.61	1027.75
SP_1343		392.447	0.536619	0.230722	2.32582	0.0200279	0.0939166	302.527	358.705	299.381	565.297	341.009	487.761
SP_1344		526.066	0.487892	0.230599	2.11576	0.0343656	0.135903	366.333	507.619	439.414	740.27	458.324	644.435
SP_1345		9.93336	1.04687	0.818963	1.27829	0.201148	NA	1.1001	4.68283	13.5204	15.5301	14.9129	9.85375
SP_1346		5.70097	1.25935	0.911567	1.38152	0.167119	NA	4.4004	1.87313	3.86298	7.2474	7.95356	8.86837
SP_1347		0	NA	NA	NA	NA	NA	0	0	0	0	0	0
SP_1348		2.3899	1.22441	1.65666	0.739083	0.459857	NA	4.4004	0	0	1.03534	3.97678	4.92687
SP_1349		1.21954	-2.5388	2.31603	-1.09619	0.272996	NA	4.4004	0	1.93149	0	0	0.985375
SP_1350		0	NA	NA	NA	NA	NA	0	0	0	0	0	0
SP_1351		0	NA	NA	NA	NA	NA	0	0	0	0	0	0
SP_1352		0	NA	NA	NA	NA	NA	0	0	0	0	0	0
SP_1353		3.54685	0.135466	1.14574	0.118235	0.905882	NA	4.4004	0.936567	4.82873	5.17672	2.98258	2.95612
SP_1354	rplL	20873.9	0.1045	0.189034	0.552811	0.580393	0.774431	21217.6	16195.1	22942.2	24736.4	20568.9	19583.3
SP_1355	rplJ	92517.2	0.127549	0.164437	0.775671	0.437943	0.665727	88419.4	80359.3	96511.7	103003	102992	83817.9
SP_1356		4918.58	0.175692	0.205387	0.855422	0.392318	0.628755	3689.73	4527.36	5640.92	4420.92	5247.36	5985.17
SP_1357		4800.32	-0.256203	0.176339	-1.4529	0.146252	0.350519	5788.72	5307.52	4580.53	3733.45	4564.35	4827.35
SP_1358		3335.17	-0.218195	0.171659	-1.2711	0.203694	0.429798	4019.76	3485.9	3255.53	2700.18	3426.99	3122.65
SP_1359	msrA-2	7989.54	-0.198403	0.142819	-1.38919	0.164775	0.380312	8228.74	8991.98	8393.29	7034.12	7776.59	7512.5
SP_1360	thrB	5407.93	-0.271829	0.141053	-1.92714	0.0539617	0.184819	5796.42	6230.98	5720.11	5053.51	4744.3	4902.24
SP_1361	hom	7030.94	-0.259026	0.152981	-1.69319	0.09042	0.257308	7206.75	8594.87	7179.35	6424.3	6560.69	6219.69
SP_1362	mecA	4514.55	-0.0590868	0.151201	-0.390782	0.695958	0.844397	4732.63	4185.52	4903.09	4216.95	4381.42	4667.72
SP_1363		4559.95	0.0379473	0.204397	0.185655	0.852715	0.931914	5551.1	3861.46	4088	4636.27	3859.46	5363.39
SP_1364		11651.2	-0.124134	0.212017	-0.585493	0.558216	0.760411	15557.6	10576.6	10322.9	11008.8	9486.61	12954.7
SP_1365		2708.3	0.21524	0.148514	1.44929	0.147256	0.351289	2449.92	2427.58	2642.28	3090.5	2914.98	2724.56
SP_1366		4119.55	0.0986946	0.149709	0.659245	0.509739	0.724418	4138.57	3710.68	4087.03	4416.77	3929.06	4435.17
SP_1367	licD3	5272.98	-0.118391	0.141783	-0.835014	0.40371	0.63825	5688.61	5625.96	5153.22	5037.98	4940.15	5191.94
SP_1368		11292.5	-0.167969	0.188842	-0.889468	0.373752	0.610609	13170.4	12939.6	9737.61	9296.35	10370.4	12240.3
SP_1369	pheA	5418.83	-0.0504123	0.151022	-0.333809	0.738524	0.862543	5728.22	5670.91	5141.63	4867.15	5433.27	5671.82
SP_1370	aroK	635.978	0.107426	0.183086	0.586753	0.557369	0.760405	511.546	654.66	670.227	643.984	696.931	638.523
SP_1371	aroA	5208.96	-0.0359473	0.155352	-0.231393	0.81701	0.909474	4850.34	5826.38	5144.52	4779.14	5383.56	5269.78
SP_1372		1457.22	-0.00389808	0.163439	-0.0238503	0.980972	0.989405	1314.62	1416.09	1646.6	1399.78	1475.39	1490.87
SP_1373	tyrA	2463.4	0.0749449	0.183401	0.40864	0.682804	0.838673	2004.38	2336.73	2856.67	2671.19	2592.86	2318.59
SP_1374	aroC	3037.12	-0.0628482	0.163723	-0.38387	0.701075	0.844439	2666.64	3374.45	3268.08	3098.78	3003.46	2811.27
SP_1375	aroB	2261.46	-0.169921	0.159368	-1.06622	0.286324	0.520431	2124.29	2629.88	2428.85	2069.65	2238.93	2077.17
SP_1376	aroE	1778.93	-0.166998	0.174135	-0.959015	0.337551	0.578573	1574.24	2014.55	2056.07	1559.23	1772.65	1696.82
SP_1377	aroD	1558.34	-0.132448	0.18792	-0.704813	0.480927	0.700036	1328.92	1727.97	1832.02	1549.91	1601.65	1309.56
SP_1378		5369.63	-0.367374	0.158121	-2.32337	0.0201592	0.0939166	5469.69	6706.75	5972.17	4356.72	4730.38	4982.05
SP_1379		132.373	-0.57797	0.315785	-1.83027	0.0672102	0.212721	147.413	226.649	101.403	115.958	91.4659	111.347
SP_1380		647.221	0.405167	0.205511	1.97151	0.0486658	0.171583	617.156	545.082	508.948	632.595	665.116	914.428
SP_1381		138.794	0.347434	0.246939	1.40696	0.15944	0.371123	110.01	108.642	147.759	138.736	164.042	163.572
SP_1382	amy	976.227	0.442214	0.216742	2.04028	0.0413227	0.154799	1010.99	673.391	799.637	899.713	1259.64	1213.98
SP_1383	alaS	21735.5	-0.521124	0.150315	-3.46687	0.000526547	0.00623406	27203.3	22871.9	26782	17313	18621.3	17621.5
SP_1384		1500.33	-0.431067	0.172721	-2.49574	0.0125693	0.067719	1779.96	1491.95	1896.72	1236.2	1406.79	1190.33
SP_1385		1964.97	-0.29424	0.235119	-1.25145	0.210769	0.438767	2853.66	2012.68	1628.25	1561.3	1597.67	2136.29
SP_1386	potD	4531.27	-0.0500012	0.147946	-0.337969	0.735387	0.85952	4392.7	4893.56	4542.87	4365.01	4775.12	4218.39
SP_1387	potC	5872.52	-0.343578	0.179843	-1.91043	0.0560778	0.188366	7669.89	6726.42	5309.67	4960.33	5184.73	5384.09
SP_1388	potH	4785.32	-0.375819	0.206567	-1.81935	0.0688578	0.216148	6629.2	5466.74	4119.87	3869.08	3896.25	4730.78
SP_1389	potA	5974.71	-0.0627707	0.146965	-0.427112	0.669298	0.83142	5841.53	6613.1	5859.18	5606.38	6122.25	5805.83
SP_1390	murB	2237.17	0.127159	0.176289	0.721311	0.470718	0.689717	2043.98	1862.83	2509.01	2462.05	2402.97	2142.2
SP_1391		1662.8	-0.102839	0.15582	-0.659988	0.509261	0.724418	1816.26	1550.02	1800.15	1588.22	1553.93	1668.24
SP_1392	aldB	196.16	-0.0458965	0.231188	-0.198524	0.842635	0.926174	184.817	168.582	244.334	206.033	192.874	180.324
SP_1393		1613.22	0.248259	0.189989	1.3067	0.191313	0.416502	1341.02	1346.78	1736.41	1475.36	1872.07	1907.69
SP_1394		1586.82	-0.331616	0.16814	-1.97226	0.0485797	0.171583	1742.56	1953.68	1608.93	1273.47	1547.96	1394.31
SP_1395	PhoU2	5277.63	-0.158153	0.179434	-0.881395	0.378104	0.614579	4634.72	6217.87	5846.62	5470.75	5082.32	4413.49
SP_1396	PstB2_2	17792.3	-0.374177	0.157378	-2.37757	0.0174271	0.0849326	21727	20319.7	18214	15590.2	14084.8	16818.4
SP_1397	PstB2_1	14409.3	-0.268877	0.148244	-1.81375	0.0697161	0.217405	15585.1	16981.8	14677.4	13963.7	12617.3	12630.5
SP_1398	PstA2	12044	-0.341494	0.157411	-2.16944	0.0300494	0.122367	13924	14624.5	11840	11219	10685.6	9971.01
SP_1399	pstC2	14939.7	-0.529655	0.198836	-2.66378	0.0077267	0.0471969	19820.5	19929.2	13205.6	11780.1	11471	13431.6
SP_1400	pstS2	5794.22	-0.359606	0.173257	-2.07556	0.0379347	0.144938	6375.07	7669.54	5493.16	4951.01	5227.48	5049.06
SP_1401		1.15891	-0.427593	2.31943	-0.184353	0.853737	NA	1.1001	0	2.89724	0	0	2.95612
SP_1402		875.149	0.0438507	0.193323	0.226826	0.820559	0.911053	838.276	769.858	977.334	940.092	993.201	732.133
SP_1403		58.0695	0.515137	0.365849	1.40806	0.159114	0.371123	29.7027	48.7015	64.7049	78.6861	55.6749	70.947
SP_1404		9.11585	-0.0296608	0.719386	-0.0412308	0.967112	NA	6.6006	8.4291	12.5547	8.28275	11.9303	6.89762
SP_1405		3367.95	-0.147583	0.167801	-0.879516	0.379122	0.615712	3982.36	3196.5	3441.92	2843.05	3325.58	3418.27
SP_1406		4523.49	-0.417722	0.215744	-1.9362	0.0528438	0.18262	5861.33	5668.1	3992.39	3190.93	3696.42	4731.77
SP_1407		1464	-0.249815	0.170912	-1.46166	0.143834	0.347937	1398.23	1757	1615.69	1294.18	1474.39	1244.53
SP_1408		1184.86	-0.215198	0.162972	-1.32046	0.186683	0.412877	1205.71	1210.04	1403.23	1179.26	1029.99	1080.96
SP_1409		1957.84	-0.251955	0.152501	-1.65216	0.0985028	0.274719	1928.47	2284.29	2171.96	1773.54	1783.59	1805.21
SP_1410		1165.69	0.0718116	0.172502	0.416295	0.677194	0.836354	1052.79	1154.79	1202.35	1046.73	1351.11	1186.39
SP_1411		2468.88	0.0134886	0.16028	0.0841563	0.932932	0.970897	2353.11	2238.39	2780.38	2530.38	2541.16	2369.83
SP_1412	lgt	4913.21	-0.110905	0.14182	-0.782014	0.434206	0.662536	4932.84	5400.24	4972.62	4660.08	4625.99	4887.46
SP_1413	hprK	2325.74	0.0422161	0.155339	0.271767	0.785801	0.892871	2147.39	2163.47	2564.05	2395.78	2359.22	2324.5
SP_1414	rpsU	5983.24	0.12666	0.18997	0.666739	0.504939	0.721664	5876.73	4898.24	6387.44	6301.1	7276.51	5159.42
SP_1415	nagB	2559.55	0.800189	0.270031	2.96332	0.00304342	0.0233491	2688.64	1124.82	1789.53	3304.82	3469.74	2979.77
SP_1416	queA	2842.38	-0.550917	0.145557	-3.78488	0.000153783	0.0021688	3323.4	3569.26	3242.97	2323.31	2394.02	2201.33
SP_1417		396.636	-0.265972	0.289905	-0.917444	0.35891	0.592733	363.033	647.167	288.758	411.031	307.206	362.618
SP_1418		0	NA	NA	NA	NA	NA	0	0	0	0	0	0
SP_1419		1500.44	0.181051	0.176441	1.02613	0.304831	0.541663	1555.54	1217.54	1446.69	1412.21	1740.84	1629.81
SP_1420	nadE	3716.02	0.24266	0.161574	1.50186	0.133134	0.33423	3241.99	3322.94	3647.62	3920.84	4538.5	3624.21
SP_1421		3132.27	0.210907	0.180635	1.16758	0.242974	0.477974	2631.44	2659.85	3419.7	3145.37	3802.8	3134.48
SP_1422		524.719	0.542593	0.237936	2.28042	0.0225829	0.100965	568.751	375.563	338.011	561.156	577.627	727.207
SP_1423		10.1548	1.37803	0.739497	1.86348	0.0623954	NA	5.5005	4.68283	6.76022	11.3888	8.94775	23.649
SP_1424		136.329	0.532796	0.362947	1.46797	0.142112	0.347224	158.414	75.8619	100.438	176.008	90.4717	216.782
SP_1425		1.04614	2.26488	2.72838	0.830118	0.406472	NA	1.1001	0	0	5.17672	0	0
SP_1426		26.7058	0.869071	0.471318	1.84392	0.0651953	0.209482	16.5015	13.1119	27.0409	38.3077	26.8433	38.4296
SP_1427		815.531	-0.00848811	0.213864	-0.0396892	0.968341	0.983841	744.767	728.649	980.231	794.108	983.259	662.172
SP_1428		1310.96	-0.234704	0.191376	-1.2264	0.220047	0.451391	1500.54	1411.41	1340.45	978.399	1455.5	1179.49
SP_1429		2103.95	0.095702	0.259559	0.36871	0.712344	0.850184	1556.64	1678.33	2867.3	2266.37	2580.93	1674.15
SP_1430		407.42	-0.830027	0.25215	-3.29179	0.000995516	0.0102107	591.853	616.261	356.36	344.769	246.56	288.715
SP_1431		1078.32	-1.01112	0.290209	-3.48411	0.000493773	0.00595634	1949.38	1535.03	840.198	741.306	538.854	865.159
SP_1432		1.07019	-1.10016	2.45079	-0.4489	0.653504	NA	4.4004	0	0	1.03534	0	0.985375
SP_1433		1387.44	0.0302951	0.23385	0.129549	0.896923	0.952701	1800.86	1222.22	1096.12	1445.34	1118.47	1641.63
SP_1434		59.0006	0.489883	0.337828	1.4501	0.147031	0.35119	62.7057	37.4627	47.3215	81.7921	63.6285	61.0932
SP_1435		35.8038	0.647289	0.410409	1.57718	0.114754	0.303585	37.4034	26.2239	20.2806	51.7672	35.791	43.3565
SP_1436		21.0025	0.741438	0.519384	1.42753	0.153426	0.361957	18.7017	14.9851	13.5204	37.2724	16.9013	24.6344
SP_1437		8.15893	0.723052	0.823793	0.877711	0.3801	NA	11.001	4.68283	2.89724	15.5301	6.95936	7.883
SP_1438		126.086	1.10021	0.317798	3.46197	0.000536229	0.00630974	82.5074	101.149	56.979	150.125	131.234	234.519
SP_1439		0	NA	NA	NA	NA	NA	0	0	0	0	0	0
SP_1440		5.03711	1.22092	1.06326	1.14827	0.250857	NA	4.4004	3.74627	0.965745	8.28275	1.98839	10.8391
SP_1441		57.7541	-0.230958	0.365308	-0.632227	0.527238	0.739213	42.9039	58.0671	85.9513	52.8025	42.7504	64.0494
SP_1442		3.58035	0.580176	1.2566	0.461704	0.644294	NA	0	4.68283	3.86298	2.07069	2.98258	7.883
SP_1443		0.328458	1.84254	4.03996	0.456079	0.648333	NA	0	0	0	0	0	1.97075
SP_1444		0.156094	-0.952576	4.08047	-0.233447	0.815414	NA	0	0.936567	0	0	0	0
SP_1445	guaA	25172.6	-0.460396	0.15121	-3.04475	0.0023287	0.0188458	26407.9	28553.1	32505.1	21082.7	21055.1	21431.9
SP_1446		2537.28	-0.37399	0.182527	-2.04896	0.0404664	0.153035	3107.78	2879.01	2606.55	1894.68	2103.72	2631.94
SP_1447		598.216	0.447428	0.225713	1.98228	0.0474474	0.169153	465.342	387.739	665.398	717.493	711.843	641.479
SP_1448		1207.9	0.219412	0.161338	1.35995	0.173845	0.394497	1188.11	1035.84	1125.09	1248.62	1228.82	1420.91
SP_1449	cppA	1422.87	0.12881	0.159892	0.805608	0.420469	0.6531	1368.52	1462.92	1246.78	1369.76	1562.87	1526.35
SP_1450		402.865	0.0947409	0.177666	0.533252	0.593859	0.781222	402.636	353.086	413.339	428.632	406.626	412.872
SP_1451		211.278	0.11916	0.202604	0.588143	0.556436	0.760405	185.917	201.362	220.19	224.669	221.705	213.826
SP_1452		47.6359	-0.0627762	0.332659	-0.188711	0.85032	0.930355	53.9049	47.7649	44.4243	48.6611	45.733	45.3272
SP_1453		99.2224	0.012392	0.313326	0.0395497	0.968452	0.983841	82.5074	84.291	129.41	112.852	115.327	70.947
SP_1454		25.171	-0.320365	0.477042	-0.671566	0.50186	0.719484	19.8018	23.4142	40.5613	20.7069	25.8491	20.6929
SP_1455		7.77236	-0.421524	0.823427	-0.511914	0.608711	NA	6.6006	5.6194	14.4862	3.10603	7.95356	8.86837
SP_1456	def	7508.77	-0.501565	0.14757	-3.39882	0.000676765	0.0077264	8325.55	9688.78	8388.46	6175.82	6343.96	6130.02
SP_1457		3411.42	-0.322783	0.174351	-1.85134	0.0641199	0.207041	3213.39	3843.67	4316.88	3066.69	3260.96	2766.93
SP_1458	trxB	3621.35	-0.171807	0.162201	-1.05923	0.289496	0.522837	3842.65	3329.49	4338.13	3410.42	3380.26	3427.13
SP_1459		137.636	-0.151808	0.273375	-0.555312	0.578681	0.773457	177.116	126.436	131.341	139.771	97.4311	153.718
SP_1460		1527.17	0.113877	0.178284	0.638741	0.522991	0.738114	1713.95	1436.69	1250.64	1635.84	1474.39	1651.49
SP_1461		4331.8	0.0969388	0.173688	0.558119	0.576763	0.771764	4818.43	4195.82	3545.25	4314.28	4260.12	4856.91
SP_1462		288.822	0.351588	0.187675	1.87339	0.0610146	0.199703	261.824	234.142	265.58	321.992	337.032	312.364
SP_1463	ogt	1023.18	0.0785199	0.206666	0.379936	0.703993	0.844439	1048.39	1196	741.692	1004.28	1066.77	1081.94
SP_1464		392.524	0.281319	0.182686	1.53991	0.123583	0.318791	364.133	379.309	319.662	460.728	405.631	425.682
SP_1465		3452.52	0.366226	0.273367	1.33969	0.180346	0.402682	3337.7	3875.51	1836.85	3428.02	3251.02	4986
SP_1466		8981.02	0.202886	0.331451	0.612114	0.540463	0.746835	10576.4	10413.7	4061.92	7627.37	7615.53	13591.3
SP_1467		503.762	0.905894	0.289379	3.13047	0.00174524	0.0156463	244.222	282.843	524.4	552.873	809.275	608.962
SP_1468		2715.85	0.758224	0.272494	2.78253	0.00539363	0.0362982	1526.94	1522.86	3004.43	2872.04	4129.89	3238.93
SP_1469	nox	64991.5	-0.150758	0.144906	-1.04039	0.298161	0.53446	69479	70403.6	65269.9	58164.5	59785.9	66845.9
SP_1470		1051.98	0.340604	0.20783	1.63886	0.101242	0.278184	863.578	753	1168.55	1039.48	1242.74	1244.53
SP_1471		1437.02	0.847604	0.177591	4.77279	1.81688e-06	4.30218e-05	1139.7	911.279	1029.48	1615.14	1864.12	2062.39
SP_1472		3747.79	1.23187	0.181034	6.80464	1.01303e-11	5.11315e-10	2485.12	2058.57	2171.96	4311.17	5664.92	5794.99
SP_1473		1514.33	-0.0570452	0.145303	-0.392593	0.69462	0.843931	1517.04	1545.33	1570.3	1505.39	1515.15	1432.73
SP_1474	glyS	9798.12	-0.146171	0.152002	-0.961637	0.336232	0.577343	10344.2	9252.34	11285.7	9354.33	9607.9	8944.25
SP_1475	glyQ	3876.14	-0.193031	0.153872	-1.25449	0.209664	0.437103	3959.26	3925.15	4520.65	3591.61	3877.36	3382.79
SP_1476		922.028	-0.288683	0.174384	-1.65544	0.0978349	0.273938	1144.1	909.406	988.923	753.73	862.961	873.042
SP_1477		466.97	-0.0731168	0.206825	-0.35352	0.723698	0.855176	502.745	373.69	560.132	482.47	431.481	451.302
SP_1478		1561.07	0.0436477	0.197964	0.220483	0.825495	0.913617	1236.51	1705.49	1669.77	1710.39	1717.97	1326.31
SP_1479	pgdA	13376	-0.446797	0.162824	-2.74404	0.00606877	0.0395915	14515.8	17933.4	13843	11663.1	11171.8	11128.8
SP_1480		680.261	-0.319523	0.170107	-1.87837	0.0603302	0.198806	722.765	848.529	694.371	598.428	615.407	602.064
SP_1481		51.9535	-0.458949	0.368551	-1.24528	0.213029	0.441099	49.5045	78.6716	52.1502	37.2724	57.6633	36.4589
SP_1482		7423.72	-0.500398	0.205041	-2.44048	0.0146678	0.07583	9817.29	9713.13	6565.14	5567.04	5762.35	7117.36
SP_1483		11570.6	-0.461676	0.195536	-2.36108	0.0182216	0.0880326	14889.8	14610.4	10718.8	8908.09	8819.5	11476.7
SP_1484		7.01735	1.88856	0.88562	2.13247	0.0329684	NA	3.3003	4.68283	0.965745	11.3888	9.94195	11.8245
SP_1485		11.532	0.73727	0.663635	1.11096	0.266587	NA	8.80079	7.49253	9.65745	16.5655	7.95356	18.7221
SP_1486		0.328458	1.84254	4.03996	0.456079	0.648333	NA	0	0	0	0	0	1.97075
SP_1487		118.937	-0.00546292	0.320733	-0.0170326	0.986411	0.9921	155.114	128.31	74.3624	106.64	99.4195	149.777
SP_1488		331.551	-0.197244	0.296869	-0.664416	0.506424	0.72271	518.147	333.418	211.498	268.154	317.148	340.94
SP_1489	tuf	529262	-0.0873077	0.162918	-0.5359	0.592028	0.779348	480320	545077	610420	509096	556965	473697
SP_1490		172.93	0.0369615	0.224087	0.164943	0.868989	0.942182	194.718	154.533	163.211	172.902	160.065	192.148
SP_1491		12706.2	0.0537455	0.197649	0.271925	0.78568	0.892871	10694.1	10982.2	15732	13404.6	13942.6	11481.6
SP_1492		5.39266	-0.7476	0.966146	-0.773796	0.439052	NA	9.90089	6.55597	3.86298	3.10603	6.95936	1.97075
SP_1493		3.2016	-0.764691	1.34105	-0.570219	0.568529	NA	5.5005	5.6194	0.965745	4.14137	2.98258	0
SP_1494		0.522794	-2.49085	3.33365	-0.747185	0.454952	NA	2.2002	0.936567	0	0	0	0
SP_1495		0.849451	-1.91623	2.36741	-0.809419	0.418274	NA	2.2002	0.936567	0.965745	0	0.994195	0
SP_1496		2.79781	0.925505	1.41924	0.652112	0.514329	NA	0	1.87313	3.86298	3.10603	6.95936	0.985375
SP_1497		1.02282	1.01537	2.24587	0.452106	0.651192	NA	1.1001	0.936567	0	3.10603	0.994195	0
SP_1498	pgm	29344.3	-0.154493	0.161463	-0.956831	0.338653	0.578909	28127.3	28882.8	35731.6	28749.4	28077.1	26497.7
SP_1499	bta	5710.39	-0.520037	0.191238	-2.71932	0.00654158	0.0421032	5610.51	7535.61	7039.32	4286.32	4206.44	5584.12
SP_1500	aatB	2841.42	0.411229	0.175386	2.34471	0.0190418	0.0906255	2192.5	2214.04	2910.76	3064.62	3280.84	3385.75
SP_1501		2365.8	0.429253	0.201645	2.12876	0.0332741	0.132681	1596.24	1938.69	2513.83	2512.78	2982.58	2650.66
SP_1502		2192.29	0.246006	0.188143	1.30754	0.191028	0.416502	1625.95	2081.99	2309.1	2122.45	2410.92	2603.36
SP_1503		0	NA	NA	NA	NA	NA	0	0	0	0	0	0
SP_1504		8298.89	-0.179287	0.150028	-1.19502	0.232078	0.465613	8051.63	9143.7	9246.04	7540.41	7471.37	8340.21
SP_1505		5914.2	-0.398239	0.163716	-2.43251	0.0149947	0.0766927	5854.73	6979.29	7341.59	4976.9	4779.09	5553.57
SP_1506		8656.09	-0.374399	0.170478	-2.19617	0.0280796	0.11708	8392.66	10063.4	10862.7	6753.54	8187.19	7677.05
SP_1507	atpC	8077.16	-0.245857	0.230439	-1.06691	0.286014	0.520431	7839.31	6375.21	12076.6	7155.26	7601.61	7414.95
SP_1508	atpD	34296	-0.106125	0.184854	-0.574098	0.565901	0.765919	33213.1	30384.1	43073.2	33855.7	35691.6	29558.3
SP_1509	atpG	38662.8	-0.305315	0.161417	-1.89147	0.0585621	0.194625	47517.7	39510.9	41188.1	30870.8	35360.5	37529
SP_1510	atpA	57836.3	-0.106478	0.15327	-0.694711	0.487236	0.705298	61816.8	52941.3	65151.1	54031.5	58141.5	54935.6
SP_1511	atpH	19568.3	-0.294615	0.224701	-1.31114	0.18981	0.416064	28009.6	19308.3	17361.2	14976.2	16341.6	21413.2
SP_1512	atpF	6369.43	0.14873	0.207562	0.716557	0.473648	0.692949	5313.48	4869.21	7941.32	6857.08	6768.48	6467.01
SP_1513	atpB	15761.3	0.150514	0.174784	0.861141	0.38916	0.625658	14311.2	12727	17781.3	15885.3	17479.9	16382.8
SP_1514	atpE	381.747	-0.0972108	0.186538	-0.52113	0.602276	0.787434	379.534	382.119	422.031	379.971	401.655	325.174
SP_1515		1626.81	-0.274451	0.188032	-1.4596	0.144399	0.347937	2165	1719.54	1459.24	1497.11	1481.35	1438.65
SP_1516		1792.06	-0.326538	0.178031	-1.83416	0.0666305	0.211585	2322.31	1985.52	1674.6	1618.24	1494.27	1657.4
SP_1517	greA	10380.6	0.018113	0.138583	0.130701	0.896011	0.952701	10043.9	10896	10006.1	10604	10346.6	10386.8
SP_1518		31394.9	0.0585821	0.141624	0.413647	0.679133	0.83767	30127.3	29522.5	32622.9	33663.2	30805.1	31628.6
SP_1519		1049.03	0.353584	0.185028	1.91098	0.0560069	0.188366	886.68	927.201	949.328	1183.4	1379.94	967.638
SP_1520		1592.94	-0.165866	0.228601	-0.725573	0.468101	0.687982	2107.79	1786.03	1159.86	1340.77	1566.85	1596.31
SP_1521	murC	25407.1	-0.109727	0.154829	-0.708699	0.478511	0.697405	28251.6	27825.4	23041.7	23428.8	24944.3	24950.7
SP_1522		4874.92	-0.00165432	0.139918	-0.0118235	0.990566	0.994715	5045.05	4950.69	4637.51	4972.75	4846.7	4796.8
SP_1523		7018.61	-0.175961	0.145639	-1.2082	0.226971	0.45921	7697.39	7736.98	6904.11	6232.77	6817.19	6723.21
SP_1524		368.969	-0.280493	0.193867	-1.44683	0.147944	0.352492	347.631	405.533	460.66	341.663	343.991	314.335
SP_1525		202.113	-0.301996	0.241977	-1.24804	0.212017	0.440095	165.015	247.254	256.888	180.15	195.856	167.514
SP_1526		148.938	0.695643	0.242822	2.86482	0.00417241	0.0305446	127.612	111.451	102.369	153.231	209.775	189.192
SP_1527	aliB	534.642	0.954931	0.238707	4.00044	6.32254e-05	0.00101055	271.725	355.895	463.558	621.206	851.031	644.435
SP_1528		0.672766	-0.046986	2.81481	-0.0166924	0.986682	NA	1.1001	0	0.965745	0	0	1.97075
SP_1529		6549.16	-0.293144	0.151967	-1.929	0.0537309	0.184358	7190.25	7562.77	6883.83	5322.7	5941.31	6394.1
SP_1530	murE	2913.09	-0.156428	0.179209	-0.872876	0.382731	0.618418	2519.23	3122.51	3570.36	2690.86	2923.93	2651.64
SP_1531		338.491	0.279771	0.230493	1.21379	0.224827	0.457971	319.029	227.586	370.846	398.607	387.736	327.144
SP_1532		1332.09	0.118253	0.188914	0.625964	0.531339	0.741036	1425.73	1001.19	1406.13	1352.16	1445.56	1361.79
SP_1533		1025.62	0.354902	0.241016	1.47253	0.140879	0.347224	748.067	800.764	1151.17	1214.46	1388.89	850.378
SP_1534	ppaC	11927.4	0.00857823	0.169181	0.0507043	0.959561	0.978436	12382.7	10084.9	13208.5	10981.9	12889.7	12016.6
SP_1535		135.294	-0.146242	0.279577	-0.523083	0.600917	0.786838	126.511	107.705	192.183	119.064	139.187	127.113
SP_1536		10295.3	-0.446894	0.165552	-2.69943	0.00694588	0.0435477	13402.5	11709	10520.8	7894.49	8885.12	9360.08
SP_1537		1889.59	-0.163062	0.176906	-0.92174	0.356664	0.592144	2006.58	1720.47	2261.78	1831.52	1929.73	1587.44
SP_1538		15743.5	-0.298893	0.16139	-1.85199	0.064027	0.207041	19701.7	15720.3	16684.2	13112.6	15125.7	14116.5
SP_1539	rpsR	30529.1	-0.136945	0.171378	-0.799081	0.424244	0.656739	36831.3	28756.3	30343.7	29827.2	31675	25740.9
SP_1540	ssb	7964.73	-0.0853542	0.178755	-0.477493	0.633011	0.809205	8836	7187.21	8577.75	8819.05	7847.18	6521.21
SP_1541	rpsF	5901.85	-0.0337625	0.199836	-0.168951	0.865835	0.940891	6612.7	4740.9	6559.34	6797.03	5774.28	4926.87
SP_1542	asnS	19589.3	-0.303455	0.134565	-2.25508	0.0241283	0.104702	21982.2	21575.7	21368.1	17434.1	17200.6	17975.2
SP_1543		444.809	-0.345192	0.269699	-1.27992	0.200574	0.424888	641.358	416.772	435.551	413.102	264.456	497.614
SP_1544	aspC	8229.5	-0.246815	0.187212	-1.31837	0.187379	0.413095	7280.46	10001.6	9512.59	7721.59	8367.14	6493.62
SP_1545		1760.14	-0.326314	0.147996	-2.20489	0.0274621	0.115005	1970.28	1878.75	2026.13	1498.14	1647.38	1540.14
SP_1546		6009.65	-0.478482	0.161042	-2.97116	0.00296681	0.0228528	7232.05	7510.33	6249.34	4652.83	5544.62	4868.74
SP_1547		3002.07	-0.263148	0.166163	-1.58367	0.113268	0.301671	3029.67	3736.9	3058.52	2516.92	2729.06	2941.34
SP_1548		7077.32	0.608236	0.185912	3.27164	0.00106926	0.010851	4749.13	5142.69	6929.22	8075.68	8769.79	8797.43
SP_1549	def-2	407.226	0.546066	0.242557	2.25129	0.0243674	0.105263	256.323	291.272	445.209	495.929	531.894	422.726
SP_1550		3647.98	-0.0045258	0.196257	-0.0230606	0.981602	0.989405	3094.58	3590.8	4275.35	3566.76	4289.95	3070.43
SP_1551		30282.3	-0.25337	0.148155	-1.71016	0.0872358	0.249729	33445.2	30225.8	35132.8	27647.8	29199.5	26042.5
SP_1552	mntE	5170.56	-0.0614343	0.156564	-0.392392	0.694769	0.843931	5339.88	4873.89	5628.36	4548.26	5194.67	5438.28
SP_1553		9788.93	-0.112891	0.182326	-0.619173	0.535803	0.744149	10045	8266.14	12204.1	9396.78	9764.98	9056.58
SP_1554		2864.4	-0.111654	0.195422	-0.571348	0.567763	0.76688	2884.46	2375.13	3665.97	2825.45	2895.1	2540.3
SP_1555	dapB	4350.65	-0.0739516	0.188328	-0.392674	0.694561	0.843931	3782.14	4106.84	5497.02	4310.13	4500.72	3907.01
SP_1556		649.356	-0.268265	0.183727	-1.46013	0.144255	0.347937	717.265	664.962	746.521	594.287	501.074	672.026
SP_1557		4885.94	-0.111074	0.151947	-0.731008	0.464774	0.685458	5016.45	4606.03	5599.39	4583.46	4716.46	4793.85
SP_1558		2473.97	-0.000369504	0.178038	-0.00207542	0.998344	0.998344	2441.12	2091.35	2890.48	2432.02	2320.45	2668.39
SP_1559		4025.61	-0.110223	0.17752	-0.620903	0.534663	0.743727	3673.23	3944.82	4919.51	4079.25	4076.2	3460.64
SP_1560		1930.5	-0.188455	0.1848	-1.01978	0.307833	0.543976	2136.39	1706.42	2326.48	2028.24	1632.47	1752.98
SP_1561		6121.26	-0.651905	0.224946	-2.89806	0.00375485	0.0279139	7812.9	9370.35	5260.41	4125.84	4865.59	5292.45
SP_1562		5.33869	-0.180412	0.906284	-0.199068	0.84221	NA	6.6006	5.6194	4.82873	3.10603	5.96517	5.91225
SP_1563		1995.66	0.20672	0.223046	0.926803	0.354029	0.592079	1383.92	1722.35	2452.03	2098.64	2340.33	1976.66
SP_1564		4751.83	-0.250212	0.164338	-1.52255	0.127872	0.325277	5383.89	5538.85	4566.04	3991.25	4216.38	4814.54
SP_1565		2781.63	-0.104334	0.182088	-0.572988	0.566653	0.765919	2352.01	3186.2	3107.77	2518.99	2975.63	2549.16
SP_1566		3865.44	-0.182528	0.162678	-1.12202	0.261854	0.498251	3623.73	4041.28	4663.58	3496.35	3559.22	3808.47
SP_1567		2237.41	-0.29607	0.159711	-1.85378	0.0637707	0.206958	2156.19	2546.52	2695.39	2024.1	1958.56	2043.67
SP_1568		7854.66	-0.337324	0.165963	-2.03253	0.0421004	0.156773	7531.28	8693.21	10081.4	6841.55	6774.44	7206.05
SP_1569	clpX	7358.65	-0.31577	0.160092	-1.97243	0.0485606	0.171583	7152.84	8067.58	9261.5	6432.59	6537.82	6699.56
SP_1570		40.2273	-0.322949	0.416336	-0.775693	0.43793	0.665727	33.003	43.0821	57.9447	30.025	50.7039	26.6051
SP_1571	folA	2551.49	-0.523721	0.156722	-3.34173	0.000832589	0.00907333	2752.45	3263.93	3012.16	1935.06	2203.14	2142.2
SP_1572	dpr	13206.1	-0.879152	0.207041	-4.24628	2.1735e-05	0.000382456	13602.7	17904.3	19821.9	9273.57	11045.5	7588.37
SP_1573	lytC	30960.8	-0.230271	0.163591	-1.4076	0.159249	0.371123	29309.9	32791.1	38177.8	29205	29696.6	26584.4
SP_1574	tpi	15104.3	-0.469425	0.152902	-3.07011	0.00213982	0.0180007	19742.4	16189.5	16689	12860	12328	12816.8
SP_1575		2661.87	-0.133667	0.190907	-0.700172	0.48382	0.703005	3311.3	2217.79	2826.74	2547.98	2733.04	2334.35
SP_1576	metA	6282.56	-0.173267	0.171827	-1.00838	0.31327	0.549187	7828.31	5628.77	6521.68	5925.27	5816.04	5975.31
SP_1577	apt	1779.72	0.09329	0.256993	0.363007	0.7166	0.853159	1656.75	1136.99	2372.84	2165.94	1720.95	1624.88
SP_1578		249.803	0.906715	0.264424	3.42902	0.000605755	0.00699902	144.113	143.295	233.71	365.476	256.502	355.72
SP_1579		1.84921	0.848471	1.58066	0.536784	0.591417	NA	1.1001	1.87313	0.965745	5.17672	0.994195	0.985375
SP_1580	msmK	8337.04	0.0926732	0.180392	0.513732	0.607439	0.790413	6472.98	9441.53	8292.85	8908.09	8522.24	8384.55
SP_1581		1.7137	-0.65595	1.84363	-0.355792	0.721997	NA	4.4004	0	1.93149	0	0.994195	2.95612
SP_1582		4.97827	-1.44122	0.970804	-1.48456	0.137661	NA	6.6006	7.49253	7.72596	3.10603	1.98839	2.95612
SP_1583		6099.32	-0.00844585	0.157488	-0.0536285	0.957231	0.978436	6613.8	5779.55	5958.65	5410.7	6516.95	6316.25
SP_1584	codY	1589.95	0.0519013	0.203059	0.255598	0.798262	0.898513	1488.43	1305.57	1889.96	1681.4	1823.35	1350.95
SP_1585		2.79323	-1.21596	1.36399	-0.891477	0.372673	NA	2.2002	5.6194	3.86298	3.10603	0	1.97075
SP_1586		22740.2	-0.686698	0.170738	-4.02193	5.77226e-05	0.000946255	30820.4	27396.4	25939.9	18382.5	19196.9	14704.7
SP_1587		1357.5	-0.190336	0.266681	-0.713722	0.475399	0.694517	1498.34	1880.63	961.882	933.88	1317.31	1552.95
SP_1588		18633.1	-0.403462	0.224338	-1.79846	0.0721042	0.222477	16617	28659.9	18387.8	14463.7	15639.7	18030.4
SP_1589		13867.4	-0.578338	0.190278	-3.03943	0.00237025	0.0190215	17272.7	19301.7	13256.8	10142.2	10666.7	12564.5
SP_1590		5506.09	-0.393125	0.156319	-2.51489	0.011907	0.064696	5623.71	6920.29	6210.71	4474.75	4849.68	4957.42
SP_1591	pepQ	10403.7	-0.883133	0.160921	-5.48798	4.06551e-08	1.34442e-06	13240.8	12565.9	14669.7	6557.86	7228.79	8158.9
SP_1592		410.949	-0.985898	0.221005	-4.46098	8.15858e-06	0.000165466	598.454	459.854	580.413	247.447	236.618	342.91
SP_1593		27.5	0.425147	0.435092	0.977143	0.328498	0.567622	29.7027	20.6045	20.2806	32.0956	26.8433	35.4735
SP_1594		0	NA	NA	NA	NA	NA	0	0	0	0	0	0
SP_1595		0	NA	NA	NA	NA	NA	0	0	0	0	0	0
SP_1596		52.7014	-0.158962	0.340786	-0.466458	0.640888	0.812807	60.5055	56.194	50.2188	43.4844	41.7562	64.0494
SP_1597		246.53	0.0308682	0.240957	0.128107	0.898065	0.952701	190.317	304.384	236.608	213.281	280.363	254.227
SP_1598		385.297	0.11523	0.229975	0.501055	0.616332	0.797927	287.126	389.612	432.654	344.769	483.179	374.442
SP_1599	truA	941.147	0.0448705	0.223972	0.20034	0.841215	0.925674	729.366	1163.22	886.554	782.72	1107.53	977.492
SP_1600		3637.73	-0.133336	0.155898	-0.855276	0.392398	0.628755	3906.45	3740.65	3770.27	3116.38	3872.39	3420.24
SP_1601		4487.86	-0.0959906	0.174195	-0.551051	0.581599	0.774468	4217.78	4675.34	5018.01	3907.39	5092.27	4016.39
SP_1602	phnA	3356.09	-0.0563047	0.198042	-0.284308	0.776175	0.885606	2818.45	3256.44	4189.4	3343.12	3668.58	2860.54
SP_1603	cmk	4381.54	-0.126143	0.154448	-0.816738	0.414078	0.646744	4197.98	4423.4	5097.2	4279.07	4290.94	4000.62
SP_1604		1889.74	-0.0867788	0.178414	-0.486391	0.62669	0.805085	1580.84	2098.85	2159.41	1810.82	1918.8	1769.73
SP_1605	fer	268.213	-0.861475	0.323824	-2.66032	0.00780675	0.0475344	327.83	517.921	192.183	168.761	172.99	229.592
SP_1606		5016.42	-0.0954031	0.171049	-0.557754	0.577012	0.771764	4564.31	5467.68	5514.41	4283.22	5481	4787.94
SP_1607	galE-1	12172.1	-0.0434338	0.212788	-0.204118	0.838261	0.922954	9009.81	12534.1	15521.5	11066.8	13091.6	11808.7
SP_1608		1413.74	-0.206877	0.149599	-1.38288	0.166702	0.383374	1436.73	1578.11	1529.74	1266.22	1361.05	1310.55
SP_1609		335.33	0.039304	0.234272	0.167771	0.866764	0.941366	250.823	363.388	377.606	341.663	396.684	281.817
SP_1610		122.541	0.0689703	0.265533	0.259743	0.795062	0.897158	102.309	109.578	146.793	119.064	147.141	110.362
SP_1611		11.3099	0.0279597	0.673132	0.0415368	0.966868	NA	17.6016	9.36567	6.76022	11.3888	8.94775	13.7952
SP_1612		12.447	0.223113	0.665922	0.335044	0.737592	NA	15.4014	4.68283	14.4862	12.4241	10.9361	16.7514
SP_1613		91.3105	-0.223672	0.291724	-0.766723	0.443246	0.669487	90.2081	121.754	83.0541	80.7568	71.582	100.508
SP_1614		0.492881	0.911285	3.11258	0.292774	0.769695	NA	0	0.936567	0	1.03534	0	0.985375
SP_1615	recP-1	278.013	0.377753	0.21347	1.76958	0.0767968	0.231962	290.426	215.41	220.19	284.719	342.997	314.335
SP_1616		45.6263	0.46828	0.388512	1.20532	0.228081	0.46	50.6046	38.3992	26.0751	49.6965	66.6111	42.3711
SP_1617		29.6105	1.12455	0.43428	2.58945	0.00961289	0.0559218	18.7017	15.9216	21.2464	44.5198	46.7272	30.5466
SP_1618		0.687305	1.4937	2.77044	0.539155	0.58978	NA	1.1001	0	0	1.03534	1.98839	0
SP_1619		1.17754	2.47669	2.63884	0.938554	0.34796	NA	1.1001	0	0	0	5.96517	0
SP_1620		11.403	0.265079	0.640978	0.413554	0.679201	NA	12.1011	10.3022	8.69171	15.5301	12.9245	8.86837
SP_1621		45.5311	0.273764	0.427138	0.640926	0.521571	0.737194	64.9059	25.2873	33.8011	60.0499	51.6981	37.4442
SP_1622		0.633982	-1.39381	3.17804	-0.438575	0.66097	NA	0	2.8097	0	0	0.994195	0
SP_1623		12159.6	0.0773505	0.16618	0.465463	0.6416	0.812807	12480.6	10377.2	12643.5	12070	13975.4	11410.6
SP_1624		917.96	0.0790697	0.203522	0.388507	0.697641	0.844397	698.563	972.156	1007.27	818.957	961.386	1049.42
SP_1625		5272.01	-0.301163	0.161242	-1.86777	0.061794	0.20191	6613.8	5692.45	5155.15	4498.57	4851.67	4820.45
SP_1626	rpsO	16419.6	0.151718	0.191647	0.791654	0.428563	0.657587	13801.8	14612.3	18256.4	19657	18053.6	14136.2
SP_1627		21.5483	0.147869	0.50448	0.293111	0.769437	0.881063	18.7017	27.1604	15.4519	15.5301	24.8549	27.5905
SP_1628		192.089	-0.481256	0.220208	-2.18547	0.0288548	0.119532	231.021	243.507	197.012	153.231	180.943	146.821
SP_1629		167.893	-0.321135	0.23306	-1.37791	0.168231	0.385965	194.718	188.25	176.731	121.135	152.112	174.411
SP_1630		114.809	-0.188116	0.247099	-0.761298	0.446479	0.672172	122.111	112.388	132.307	121.135	99.4195	101.494
SP_1631	thrS	14624.1	-0.420012	0.157055	-2.67429	0.00748868	0.0460362	16573	16330	17311	12353.7	14090.7	11086.5
SP_1632		377.969	-0.144761	0.207208	-0.698628	0.484785	0.703873	314.628	441.123	434.585	330.275	365.864	381.34
SP_1633		103.253	-0.0232717	0.320047	-0.0727132	0.942034	0.974395	64.9059	100.213	146.793	107.676	99.4195	100.508
SP_1634		1232.59	0.0704389	0.184055	0.382705	0.701938	0.844439	1185.91	1251.25	1170.48	1035.34	1269.59	1482.99
SP_1635		29.0494	-0.459322	0.479834	-0.957252	0.33844	0.578909	45.1041	33.7164	22.2121	24.8482	14.9129	33.5027
SP_1636		193.739	0.0409287	0.249227	0.164223	0.869556	0.942265	155.114	175.138	242.402	218.457	203.81	167.514
SP_1637		252.646	-0.00904261	0.252243	-0.0358489	0.971403	0.985273	189.217	251	319.662	281.613	269.427	204.958
SP_1638	psaR	2425.01	-0.520254	0.167531	-3.10543	0.00190003	0.0167168	2584.13	3264.87	2723.4	1938.16	2160.39	1879.11
SP_1639		27.6031	-0.331013	0.472113	-0.701131	0.483221	0.702667	44.004	25.2873	23.1779	21.7422	18.8897	32.5174
SP_1640		95.154	0.408967	0.276886	1.47702	0.13967	0.346067	79.2071	95.5298	70.4994	93.1809	106.379	126.128
SP_1641		414.948	-0.158015	0.265698	-0.594716	0.552033	0.756285	514.846	440.186	358.291	277.472	358.904	539.985
SP_1642		38.0736	-0.0741927	0.379786	-0.195354	0.845116	0.927837	45.1041	38.3992	33.8011	28.9896	40.762	41.3857
SP_1643		33.4313	-0.0339449	0.448023	-0.075766	0.939605	0.974395	36.3033	45.8918	19.3149	24.8482	36.7852	37.4442
SP_1644		897.498	0.0295803	0.188898	0.156594	0.875565	0.943912	803.072	845.72	1015.96	799.285	1050.86	870.086
SP_1645	relA	4374.44	0.137747	0.208735	0.659912	0.50931	0.724418	3398.21	3644.18	5454.53	4729.45	4794.01	4226.27
SP_1646		3410.37	-0.469924	0.206489	-2.27578	0.0228594	0.101257	4003.26	4739.03	3140.6	2444.45	2770.82	3364.07
SP_1647	pepO	26348.7	0.0404041	0.172311	0.234483	0.81461	0.90874	21512.4	29024.2	27402.1	25898.1	25397.7	28857.7
SP_1648	psaB	16308	0.681048	0.208263	3.27014	0.00107493	0.0108511	14848	9134.33	13604.5	18385.6	22351.5	19524.2
SP_1649	psaC	35374.1	0.747107	0.203793	3.66602	0.000246359	0.0032207	31052.5	20153	28037.5	40452.9	51463.5	41085.2
SP_1650	psaA	28889.8	0.872164	0.232981	3.74349	0.000181478	0.00248625	26117.5	13551.2	21573.8	34021.4	40722.2	37352.6
SP_1651	psaD	2653.61	-0.140371	0.191614	-0.732571	0.46382	0.684839	2213.4	2837.8	3296.09	2660.83	2276.71	2636.86
SP_1652		4156.6	-0.16136	0.161583	-0.99862	0.317979	0.554465	4039.56	5012.5	4114.07	3709.63	3946.95	4116.9
SP_1653		331.456	-0.255232	0.238716	-1.06919	0.284985	0.519089	277.225	464.537	339.942	273.331	344.986	288.715
SP_1654		1203.45	-0.484338	0.196166	-2.46902	0.0135484	0.0717842	1099	1657.72	1453.45	1063.3	1015.07	932.165
SP_1655	gpmA	27104.9	-0.10074	0.192982	-0.52202	0.601656	0.78716	24272.6	24343.2	35536.5	25965.4	27673.4	24838.3
SP_1656		4.13874	-0.117911	1.15884	-0.10175	0.918955	NA	4.4004	4.68283	3.86298	0	6.95936	4.92687
SP_1657		7.15114	-0.892196	0.827067	-1.07875	0.2807	NA	9.90089	11.2388	6.76022	4.14137	2.98258	7.883
SP_1658		4.58071	0.443587	1.11182	0.398973	0.689913	NA	1.1001	3.74627	6.76022	1.03534	6.95936	7.883
SP_1659	ileS	30136.8	-0.350924	0.162412	-2.1607	0.0307187	0.1243	38802.7	29328.6	33221.6	25856.7	26762.7	26848.5
SP_1660		977.407	-0.0610199	0.166368	-0.366775	0.713787	0.850866	973.588	924.391	1096.12	1038.45	897.758	934.135
SP_1661	divIVA	18736.7	-0.197847	0.138112	-1.43251	0.151997	0.360204	20795.2	19380.4	19882.8	18186.8	17216.5	16958.3
SP_1662	ylmH	6861.67	-0.128583	0.147918	-0.869283	0.384692	0.619513	7339.86	6560.65	7601.38	6759.76	6218.69	6689.71
SP_1663	ylmG	689.527	-0.235576	0.177593	-1.3265	0.184676	0.409963	804.173	685.567	747.487	714.387	571.662	613.888
SP_1664	ylmF	8045.65	-0.157203	0.135658	-1.15882	0.246528	0.481107	8710.59	8431.91	8308.31	7663.61	7604.6	7554.87
SP_1665	ylmE	6430.92	-0.12093	0.150252	-0.804844	0.42091	0.6531	6336.57	6408.92	7355.12	6509.2	5937.33	6038.38
SP_1666	ftsZ	14944.6	-0.135327	0.147076	-0.920121	0.357509	0.592144	15100	15189.2	16645.6	15185.4	14363.1	13184.3
SP_1667	ftsA	17242.1	-0.102661	0.163491	-0.627931	0.530049	0.741034	16626.9	16276.6	20662.1	17298.5	16990.8	15597.5
SP_1668		6168.04	-0.437819	0.172322	-2.5407	0.0110631	0.0613267	7722.7	7645.19	5922.92	4818.49	5633.11	5265.84
SP_1669		547.867	-0.175492	0.188078	-0.933081	0.350778	0.590169	652.359	582.544	508.948	462.798	510.022	570.532
SP_1670	murF	2369.72	-0.139965	0.166806	-0.839089	0.401419	0.636825	2474.12	2192.5	2787.14	2293.29	2400.98	2070.27
SP_1671	ddlA	1982.47	-0.32444	0.147143	-2.20493	0.0274591	0.115005	2150.69	2111.02	2351.59	1727.99	1805.46	1748.05
SP_1672	recR	3181.99	-0.173638	0.146895	-1.18205	0.237185	0.470763	3427.91	3462.49	3229.45	2912.42	2846.38	3213.31
SP_1673	penA	8381.52	-0.14118	0.144869	-0.974535	0.329791	0.568319	8130.83	9182.1	9060.62	7910.02	7675.18	8330.36
SP_1674		7958.55	-0.546832	0.226232	-2.41713	0.0156435	0.0793763	9655.57	11822.3	6869.35	5494.57	6221.67	7687.89
SP_1675		368.762	0.687962	0.281795	2.44136	0.0146322	0.07583	192.517	389.612	264.614	583.934	388.73	393.165
SP_1676		1938.79	0.452144	0.224292	2.01587	0.0438135	0.160371	1256.31	2078.24	1577.06	2635.98	1862.13	2223.01
SP_1677		453.595	0.519878	0.271582	1.91425	0.0555877	0.187611	336.63	497.317	283.929	692.645	396.684	514.366
SP_1678		7.23224	0.921405	0.840474	1.09629	0.272951	NA	5.5005	5.6194	3.86298	15.5301	7.95356	4.92687
SP_1679		459.552	0.698379	0.270052	2.58609	0.00970705	0.0562481	255.223	409.28	386.298	682.291	379.782	644.435
SP_1680		921.59	0.519856	0.225691	2.3034	0.0212564	0.0973504	651.259	970.283	649.947	1216.53	868.926	1172.6
SP_1681		2550.66	0.823217	0.229565	3.58599	0.000335803	0.00431358	1552.24	2345.16	1628.25	3843.19	2467.59	3467.53
SP_1682		2458.49	0.671169	0.238894	2.80949	0.00496203	0.0346079	1728.26	2322.69	1638.87	3692.03	2089.8	3279.33
SP_1683		3885.42	0.836728	0.252692	3.31126	0.000928767	0.00968139	2300.31	3592.67	2474.24	6390.14	3457.81	5097.34
SP_1684		2204.5	0.37433	0.242753	1.54202	0.123069	0.318581	1448.83	2549.33	1761.52	2836.84	1911.84	2718.65
SP_1685		600.465	0.323024	0.299809	1.07743	0.281287	0.514366	315.728	531.97	752.316	854.158	517.975	630.64
SP_1686		259.002	1.62926	0.329471	4.94509	7.61106e-07	1.9464e-05	103.409	166.709	109.129	574.616	228.665	371.486
SP_1687	nanB	446.866	1.30778	0.322243	4.05836	4.9418e-05	0.000831436	212.319	354.959	203.772	883.148	359.899	667.099
SP_1688		239.436	1.17659	0.290401	4.0516	5.08693e-05	0.000848412	133.112	180.757	126.513	391.36	205.798	399.077
SP_1689		190.114	1.32108	0.297991	4.4333	9.28012e-06	0.000183498	90.2081	129.246	106.232	358.229	171.996	284.773
SP_1690		132.362	1.02962	0.354476	2.90462	0.00367695	0.0276564	58.3053	106.769	95.6088	254.694	103.396	175.397
SP_1691		15.6056	0.94966	0.725703	1.30861	0.190667	0.416502	2.2002	13.1119	16.4177	35.2017	10.9361	15.766
SP_1692		0.827672	1.89982	2.38044	0.798096	0.424815	NA	0	0	0.965745	1.03534	0.994195	1.97075
SP_1693	nanA	1224.49	0.808485	0.291818	2.77051	0.00559685	0.0371727	558.85	1127.63	983.129	2122.45	1091.63	1463.28
SP_1694		28.3611	-0.0407063	0.506078	-0.0804348	0.935891	0.971868	25.3023	29.9701	30.9038	43.4844	11.9303	28.5759
SP_1695		585.144	0.530204	0.237286	2.23445	0.0254537	0.108974	393.836	485.141	557.235	547.697	624.354	902.603
SP_1696		1658.12	0.016005	0.183795	0.0870808	0.930607	0.970144	1845.97	1602.47	1498.84	1392.54	1716.97	1891.92
SP_1697	recG	3306.28	-0.00372224	0.175547	-0.0212037	0.983083	0.989792	3070.38	3367.89	3493.1	3352.44	3794.84	2759.05
SP_1698	alr	5307.03	-0.0914025	0.146122	-0.625521	0.531629	0.741036	5422.39	5484.53	5518.27	5166.36	5527.72	4722.9
SP_1699	acpS	437.106	0.0597875	0.217679	0.274659	0.783578	0.891401	383.935	408.343	491.564	518.707	473.237	346.852
SP_1700		16707.3	-0.180729	0.158606	-1.13949	0.2545	0.490583	16954.7	19868.3	16434.1	14263.9	16379.4	16343.4
SP_1701		12366.5	-0.223876	0.157841	-1.41836	0.156085	0.36598	14601.6	13417.3	11954	10557.4	11366.6	12302.4
SP_1702	secA-1	18505.8	-0.0784158	0.162526	-0.482482	0.629464	0.807566	17582.9	17463.2	21979.4	18962.3	17889.5	17157.3
SP_1703		146.926	0.275801	0.325597	0.847063	0.39696	0.633408	181.516	113.325	104.3	177.044	100.414	204.958
SP_1704		455.61	0.497399	0.193626	2.56887	0.0102031	0.0578982	371.834	414.899	346.703	526.99	462.301	610.932
SP_1705		397.439	0.0755203	0.243917	0.309615	0.756854	0.872908	448.84	374.627	338.011	355.123	324.108	543.927
SP_1706		1006.05	-0.114006	0.249649	-0.456664	0.647912	0.8181	1249.71	1086.42	801.569	855.194	748.629	1294.78
SP_1707		386.9	-0.126076	0.209964	-0.600465	0.548196	0.753181	367.433	413.026	430.722	389.289	292.293	428.638
SP_1708		260.62	-0.282627	0.237497	-1.19002	0.234037	0.466614	234.321	351.212	272.34	236.058	195.856	273.934
SP_1709		15113.6	-0.224103	0.149614	-1.49788	0.134165	0.335499	16179.2	17725.5	14950.7	13209.9	14014.2	14602.3
SP_1710		2019.74	-0.0183494	0.178201	-0.10297	0.917986	0.965295	1932.87	1784.16	2380.56	2212.53	1872.07	1936.26
SP_1711	dnaI	3588.07	-0.119905	0.142834	-0.839471	0.401205	0.636825	3535.72	3921.4	3753.85	3447.69	3522.43	3347.32
SP_1712		5455.27	-0.228353	0.155505	-1.46846	0.141981	0.347224	5878.93	6347.11	5432.32	4698.39	4870.56	5504.3
SP_1713		336.756	-0.0228712	0.249475	-0.0916771	0.926955	0.969516	243.122	334.354	440.38	329.239	381.771	291.671
SP_1714		3013.01	-1.09287	0.219405	-4.98108	6.32314e-07	1.66134e-05	5029.65	4445.88	2832.53	1936.09	1865.11	1968.78
SP_1715		19462.7	-1.3376	0.298896	-4.47513	7.63646e-06	0.000159203	40748.8	28301.2	14620.4	9628.69	10529.5	12947.8
SP_1716		646.265	0.774187	0.239809	3.22835	0.00124506	0.0120607	328.93	487.951	613.248	752.695	768.513	926.252
SP_1717		564.948	0.498148	0.233719	2.1314	0.0330566	0.132089	348.731	452.362	603.591	587.04	634.296	763.665
SP_1718		0.82886	-0.595748	2.38668	-0.249613	0.802887	NA	1.1001	0.936567	0.965745	0	0	1.97075
SP_1719		254.781	-1.78203	0.397456	-4.48359	7.33976e-06	0.000154699	646.858	378.373	159.348	84.8981	117.315	141.894
SP_1720		2373.83	-0.31272	0.160963	-1.9428	0.0520397	0.180492	2507.13	2912.72	2470.38	1922.63	2210.1	2220.05
SP_1721	scrK	452.924	0.0737167	0.198727	0.370945	0.710678	0.848743	451.041	365.261	507.982	420.349	483.179	489.731
SP_1722		414.681	-0.141868	0.24532	-0.578296	0.563065	0.764301	391.635	346.53	566.892	395.501	468.266	319.261
SP_1723		4.272	-0.370712	1.06527	-0.347998	0.727842	NA	8.80079	2.8097	2.89724	5.17672	3.97678	1.97075
SP_1724	scrB	2165.81	-0.694225	0.203408	-3.41296	0.000642602	0.0073803	2487.32	2152.23	3391.7	1507.46	1713	1743.13
SP_1725	scrR	914.234	-0.809393	0.184722	-4.38168	1.1777e-05	0.000221453	1231.01	960.917	1300.86	611.888	690.965	689.762
SP_1726		8973.37	-0.528419	0.137989	-3.82944	0.000128436	0.00185219	11028.5	10660.9	10106.5	7272.25	7361.02	7411
SP_1727	mvaS	9331.92	-0.387868	0.140997	-2.75089	0.00594332	0.0390387	10716.1	10810.8	10209.9	7609.77	8449.66	8195.36
SP_1728		268.137	-0.15114	0.190641	-0.7928	0.427894	0.657587	293.726	295.018	257.854	250.553	251.531	260.139
SP_1729		1050.94	-0.561603	0.284465	-1.97425	0.0483539	0.171428	1051.69	1860.96	845.993	759.942	727.751	1059.28
SP_1730		1270.08	-0.47255	0.192191	-2.45876	0.0139419	0.0732621	1374.02	1769.17	1285.41	986.682	994.195	1211.03
SP_1731		2336.25	-0.38795	0.191266	-2.02833	0.0425265	0.156857	2247.5	3202.12	2495.49	1887.43	1895.93	2289.03
SP_1732		29431	-0.0231685	0.143908	-0.160996	0.872097	0.942887	28561.9	28489.4	31950.7	27903.5	30490	29190.7
SP_1733	phpP	6121.16	0.0146296	0.168837	0.0866492	0.93095	0.970144	5627.01	5652.18	6991.03	5821.74	6835.09	5799.92
SP_1734	rsmB	3642.92	0.078784	0.16807	0.468758	0.639243	0.812503	3326.7	3576.75	3726.81	3505.67	4353.58	3368.01
SP_1735	fmt	2760.99	0.03332	0.167266	0.199204	0.842104	0.926121	2532.43	2908.98	2745.61	2728.13	3180.43	2470.33
SP_1736	priA	5619.78	-0.236073	0.160548	-1.47043	0.141447	0.347224	6241.96	6566.27	5427.49	4932.38	5684.81	4865.78
SP_1737		2237.25	-0.299623	0.163108	-1.83696	0.0662156	0.210966	2684.24	2430.39	2291.71	2240.48	1857.16	1919.51
SP_1738	gmk	14708.9	-0.417501	0.154197	-2.70758	0.00677748	0.0429017	17344.2	18347.3	14775.9	12966.6	12519.9	12299.4
SP_1739		13377	-0.102707	0.207593	-0.494752	0.620775	0.802323	10654.5	14104.7	16799.1	14161.4	13718.9	10823.4
SP_1740		108.906	0.0153891	0.300623	0.0511908	0.959173	0.978436	95.7086	147.041	82.0883	90.0749	118.309	120.216
SP_1741		27.7874	0.231902	0.448268	0.517329	0.604927	0.788749	18.7017	34.653	23.1779	24.8482	34.7968	30.5466
SP_1742		1579.47	-0.178718	0.21113	-0.846482	0.397284	0.633408	1368.52	1564.07	2098.56	1546.8	1656.33	1242.56
SP_1743		330.852	-0.0765346	0.239038	-0.320177	0.748834	0.866485	272.825	304.384	441.346	341.663	351.945	272.949
SP_1744		1393.45	-0.33878	0.186284	-1.81862	0.068969	0.216148	1726.06	1316.81	1626.31	1343.88	1050.86	1296.75
SP_1745		1093.43	-0.150969	0.179539	-0.840866	0.400423	0.636825	1306.92	978.712	1166.62	1039.48	952.439	1116.43
SP_1746		2210.53	-0.360044	0.147656	-2.43839	0.0147527	0.0760638	2496.13	2430.39	2528.32	1967.15	1796.51	2044.65
SP_1747		2137.68	-0.100707	0.220376	-0.45698	0.647685	0.8181	1705.15	2325.49	2605.58	2286.04	2302.56	1601.23
SP_1748		5440.24	-0.591007	0.204227	-2.89387	0.00380525	0.0281794	7727.1	6983.04	4907.92	4015.06	4112.98	4895.34
SP_1749		6843.93	-0.36659	0.140237	-2.61408	0.00894689	0.0534583	7861.31	8010.45	7254.68	6021.56	6045.7	5869.88
SP_1750		997.156	-0.201155	0.18801	-1.06992	0.284655	0.519047	939.485	991.824	1268.02	1009.46	941.502	832.642
SP_1751		7375.09	-0.362177	0.147093	-2.46223	0.0138074	0.072955	8724.89	8566.77	7596.55	6178.93	6451.33	6732.08
SP_1752		1399.8	-0.213615	0.166918	-1.27976	0.20063	0.424888	1512.64	1594.97	1402.26	1137.84	1325.26	1425.84
SP_1753		3741.03	-0.337732	0.190562	-1.7723	0.0763453	0.231428	3959.26	4913.23	3658.24	2759.19	3719.28	3436.99
SP_1754		2822.72	-0.178206	0.184042	-0.968285	0.332902	0.573165	3001.07	3348.23	2641.31	2189.75	2931.88	2824.08
SP_1755		38.2964	-0.0898461	0.381429	-0.235552	0.813781	0.908516	38.5035	36.5261	43.4585	34.1663	29.8258	47.298
SP_1756		4.77393	0.329556	1.00001	0.329555	0.741737	NA	2.2002	5.6194	4.82873	3.10603	8.94775	3.9415
SP_1757		2512.41	-0.0577886	0.181575	-0.318264	0.750285	0.867418	2579.73	2452.87	2655.8	2043.77	2398	2944.3
SP_1758		1367.01	0.0379613	0.181918	0.208672	0.834704	0.920982	1338.82	1285.91	1422.54	1121.28	1504.22	1529.3
SP_1759	secA-2	2710.2	0.141835	0.159124	0.891351	0.372741	0.609478	2522.53	2524.05	2684.77	2484.82	2972.64	3072.4
SP_1760		567.579	-0.00740843	0.192121	-0.0385612	0.96924	0.983874	536.848	662.153	507.982	498	589.558	610.932
SP_1761		1538.4	0.0441164	0.193764	0.227681	0.819894	0.911053	1708.45	1573.43	1263.19	1320.06	1577.79	1787.47
SP_1762		2464.74	-0.0234407	0.180426	-0.129919	0.896631	0.952701	2720.55	2666.41	2067.66	2261.19	2326.42	2746.24
SP_1763		2209	-0.0125915	0.174407	-0.0721957	0.942446	0.974395	2301.41	2444.44	1910.24	1950.59	2254.83	2392.49
SP_1764		543.719	0.330516	0.255965	1.29125	0.196616	0.421396	299.227	561.94	583.31	588.075	668.099	561.664
SP_1765		578.507	0.122301	0.208417	0.586811	0.55733	0.760405	502.745	677.138	481.907	524.919	599.499	684.835
SP_1766		924.62	0.0711201	0.17981	0.395529	0.692452	0.843253	837.175	1046.14	821.849	980.47	856.996	1005.08
SP_1767		2479.02	0.0233967	0.17177	0.136209	0.891656	0.951695	2409.22	2804.08	2163.27	2604.92	2248.87	2643.76
SP_1768		644.556	-0.0945997	0.212562	-0.445044	0.656288	0.824335	539.049	833.544	623.871	699.892	595.523	575.459
SP_1769		173.923	0.115604	0.226654	0.510047	0.610019	0.792157	158.414	174.201	168.04	214.316	160.065	168.499
SP_1770		1286.09	-0.126106	0.213472	-0.590738	0.554696	0.759391	1463.13	1432.01	1131.85	1174.08	976.299	1539.16
SP_1771		2970.9	-0.267559	0.1834	-1.45888	0.144598	0.34798	3161.69	3837.11	2737.89	2597.68	2501.39	2989.63
SP_1772		12255.7	-0.344842	0.172908	-1.99436	0.0461126	0.165936	12504.8	16489.2	12146.2	10824.5	10643.8	10925.8
SP_1773		6.25284	-0.0843819	0.899466	-0.0938133	0.925257	NA	9.90089	6.55597	2.89724	8.28275	2.98258	6.89762
SP_1774		1558.87	0.144685	0.201602	0.717676	0.472957	0.692467	1184.81	1471.35	1785.66	1650.34	1832.3	1428.79
SP_1775		5024.11	0.000443239	0.145117	0.00305434	0.997563	0.998083	4720.53	4947.88	5401.41	4865.08	5144.96	5064.83
SP_1776	trx	6716.23	-0.0222967	0.140727	-0.15844	0.87411	0.943468	6668.8	7156.31	6479.18	6481.25	6816.2	6695.62
SP_1777		721.145	0.354016	0.226887	1.56032	0.118684	0.310978	797.572	512.302	590.07	757.871	980.276	688.777
SP_1778		2673.58	-0.388684	0.186991	-2.07862	0.0376521	0.144145	2624.84	3041.97	3427.43	2661.87	2332.38	1953.01
SP_1779		488.237	0.145802	0.189575	0.769096	0.441836	0.668857	496.145	382.119	512.811	501.106	514.993	522.249
SP_1780		13374.5	-0.250237	0.181917	-1.37556	0.168958	0.386114	15923.9	15891.7	11779.2	10943.6	12339	13369.6
SP_1781		776.809	0.193799	0.195954	0.989002	0.322662	0.56006	590.753	742.697	840.198	812.744	923.607	750.856
SP_1782	prmA	219.324	0.335285	0.27766	1.20754	0.227225	0.459238	141.913	179.821	259.785	237.094	301.241	196.09
SP_1783		349.218	-0.110085	0.19082	-0.576905	0.564004	0.765035	332.23	339.974	415.27	320.956	341.009	345.867
SP_1784		1349.83	-0.0643447	0.183829	-0.350025	0.72632	0.855176	1188.11	1427.33	1523.95	1280.72	1513.16	1165.7
SP_1785		293.372	-0.0119265	0.261492	-0.0456095	0.963621	0.981533	210.119	306.257	366.983	278.507	360.893	237.475
SP_1786		1103.65	0.354203	0.160594	2.20559	0.0274129	0.115005	971.388	995.57	939.67	1110.92	1333.22	1271.13
SP_1787		34.1831	0.378431	0.475006	0.796686	0.425634	0.657054	23.1021	21.541	44.4243	47.6258	46.7272	21.6782
SP_1788		5.12183	-0.0657172	0.951228	-0.0690867	0.944921	NA	3.3003	5.6194	6.76022	4.14137	7.95356	2.95612
SP_1789		1.01461	0.0115227	2.20395	0.00522817	0.995829	NA	1.1001	0	1.93149	2.07069	0	0.985375
SP_1790		6362.86	-0.359661	0.152583	-2.35715	0.0184157	0.0886699	7240.85	7558.09	6656.88	5091.82	6011.9	5617.62
SP_1791		0	NA	NA	NA	NA	NA	0	0	0	0	0	0
SP_1792		0.164229	0.970978	4.08047	0.237957	0.811914	NA	0	0	0	0	0	0.985375
SP_1793		417	0.998412	0.313009	3.18972	0.00142411	0.0132594	242.022	167.645	424.928	447.268	693.948	526.19
SP_1794		561.363	1.17989	0.250291	4.71408	2.42803e-06	5.544e-05	301.427	254.746	475.147	667.796	869.92	799.139
SP_1795		12.7304	0.798122	0.629657	1.26755	0.204959	NA	8.80079	8.4291	10.6232	22.7776	14.9129	10.8391
SP_1796		21.4104	0.145162	0.48172	0.30134	0.763155	0.877537	23.1021	22.4776	15.4519	24.8482	23.8607	18.7221
SP_1797		4.17725	0.122925	1.00049	0.122864	0.902215	NA	4.4004	3.74627	3.86298	4.14137	4.97097	3.9415
SP_1798		31.0116	0.2506	0.463049	0.541196	0.588372	0.776391	39.6036	23.4142	22.2121	20.7069	35.791	44.3419
SP_1799		3174.31	-0.546526	0.178386	-3.06372	0.00218601	0.0181994	3751.34	4436.52	3117.43	2658.76	2469.58	2612.23
SP_1800		1311.64	-0.517939	0.269764	-1.91997	0.0548613	0.186899	1899.87	1858.15	875.931	1104.71	977.293	1153.87
SP_1801		1302.44	-1.05906	0.317211	-3.33866	0.000841848	0.0091224	1210.11	2875.26	1194.63	1053.98	739.681	741.002
SP_1802		24480.3	-1.23208	0.344565	-3.57575	0.000349229	0.00440671	29371.5	57072.5	16579.9	16536.5	10878.5	16442.9
SP_1803		247.817	-0.778094	0.338807	-2.29657	0.0216433	0.098592	310.228	429.884	198.944	245.376	106.379	196.09
SP_1804		21069.5	-1.06099	0.328004	-3.23467	0.00121782	0.0119172	21369.4	47471.7	16615.6	16904	10580.2	13476
SP_1805		807.316	-0.772823	0.31606	-2.44518	0.014478	0.075254	621.556	1554.7	878.828	799.285	468.266	521.263
SP_1806		2.48506	-0.184393	1.31249	-0.140491	0.888272	NA	2.2002	1.87313	3.86298	1.03534	2.98258	2.95612
SP_1807		50.9512	0.65932	0.374214	1.76188	0.07809	0.234026	29.7027	36.5261	52.1502	48.6611	80.5298	58.1371
SP_1808		84.1289	-1.11158	0.403776	-2.75295	0.00590603	0.0390387	111.11	179.821	54.0817	52.8025	60.6459	46.3126
SP_1809		944.642	0.661982	0.184664	3.58479	0.00033735	0.00431358	722.765	639.675	832.472	1273.47	1012.09	1187.38
SP_1810		499.829	0.69884	0.19605	3.5646	0.000364405	0.00456816	323.429	389.612	429.757	629.489	543.825	682.865
SP_1811	trpA	982.923	0.270877	0.204928	1.32181	0.18623	0.412877	936.184	728.649	1008.24	897.643	1261.63	1065.19
SP_1812	trpB	1398.57	0.297777	0.234988	1.2672	0.205083	0.431777	1361.92	840.1	1562.58	1366.65	1619.54	1640.65
SP_1813	trpF	364.761	0.534182	0.22985	2.32405	0.020123	0.0939166	288.226	238.824	366.983	390.324	513.999	390.208
SP_1814	trpC	531.763	0.385744	0.257874	1.49586	0.134689	0.336373	475.243	295.955	612.282	567.368	569.674	670.055
SP_1815	trpD	1017.83	0.554663	0.238938	2.32137	0.0202671	0.0939166	943.885	542.272	987.957	1070.54	1260.64	1301.68
SP_1816	trpG	394.19	0.731816	0.283849	2.57819	0.00993195	0.0566949	287.126	178.884	422.996	451.41	547.801	476.921
SP_1817	trpE	1009.65	0.534608	0.241295	2.21557	0.0267206	0.113637	854.777	557.257	1062.32	1030.17	1255.67	1297.74
SP_1818		0.18335	-0.952576	4.08047	-0.233447	0.815414	NA	1.1001	0	0	0	0	0
SP_1819		196.309	0.504368	0.326002	1.54713	0.121832	0.317491	205.719	101.149	180.594	157.372	214.746	318.276
SP_1820		189.077	0.848962	0.37058	2.2909	0.0219693	0.0993802	84.7076	80.5447	239.505	228.811	258.491	242.402
SP_1821		2883.57	0.255066	0.177016	1.44092	0.149606	0.35557	2676.54	2680.45	2531.22	2572.83	3213.24	3627.16
SP_1822		5.86367	-0.362488	3.29172	-0.110121	0.912313	NA	19.8018	0	0	12.4241	0	2.95612
SP_1823		71.6355	0.123161	0.296573	0.41528	0.677937	0.836733	82.5074	66.4962	56.979	71.4387	72.5762	79.8154
SP_1824		434.801	0.0132636	0.239836	0.0553026	0.955897	0.978436	572.052	413.026	313.867	443.127	399.666	467.068
SP_1825		78.6687	0.334316	0.350774	0.953081	0.340549	0.581115	96.8087	53.3843	58.9105	107.676	59.6517	95.5814
SP_1826		124.978	-0.358748	0.266152	-1.34791	0.177688	0.399538	165.015	139.548	116.855	132.524	92.4601	103.464
SP_1827		30.66	0.0234339	0.44656	0.0524766	0.958149	0.978436	25.3023	26.2239	39.5956	41.4137	20.8781	30.5466
SP_1828	galE-2	36.3026	0.266277	0.393719	0.676313	0.498842	0.716688	35.2032	32.7798	30.9038	49.6965	28.8316	40.4004
SP_1829	galT-1	106.654	0.163549	0.25912	0.631173	0.527927	0.739638	116.611	91.7835	93.6773	122.171	98.4253	117.26
SP_1830		2.34835	0.87371	1.52665	0.572305	0.567115	NA	1.1001	0	3.86298	5.17672	0.994195	2.95612
SP_1831		3.62089	0.0979942	1.20806	0.0811172	0.935349	NA	7.70069	0.936567	1.93149	6.21206	1.98839	2.95612
SP_1832		0.831137	1.91382	2.37904	0.804453	0.421136	NA	0	0.936567	0	2.07069	0.994195	0.985375
SP_1833		29.5525	-0.0744742	0.424206	-0.175562	0.860638	0.937835	25.3023	35.5895	29.9381	32.0956	21.8723	32.5174
SP_1834		13.2908	-0.13101	0.586868	-0.223237	0.823351	0.912585	13.2012	15.9216	12.5547	10.3534	13.9187	13.7952
SP_1835		70.7887	-0.747755	0.390736	-1.91371	0.0556572	0.187611	117.711	94.5932	54.0817	48.6611	34.7968	74.8885
SP_1836		0.172557	0.970978	4.08047	0.237957	0.811914	NA	0	0	0	1.03534	0	0
SP_1837		21625.4	-0.274596	0.14049	-1.95455	0.0506357	0.17626	25020.7	22308.1	23703.3	19462.4	20171.2	19086.7
SP_1838		4402.05	-0.253472	0.14851	-1.70677	0.0878657	0.251157	4760.13	4565.76	5037.33	4246.98	4102.05	3700.08
SP_1839		9507.19	-0.261572	0.161119	-1.62347	0.104489	0.285076	11971.3	9393.76	9735.68	8398.7	8898.04	8645.68
SP_1840		7718.76	-0.140791	0.148145	-0.95036	0.341929	0.581604	8542.27	7418.54	8324.72	7406.85	7680.15	6939.99
SP_1841		573.986	0.142136	0.226412	0.627777	0.53015	0.741034	438.94	483.268	714.651	610.853	662.134	534.073
SP_1842		36.6781	0.197863	0.411739	0.480555	0.630833	0.808241	30.8028	24.3507	47.3215	39.343	45.733	32.5174
SP_1843		8.52042	-0.383418	0.729078	-0.525895	0.598961	NA	9.90089	9.36567	9.65745	9.31809	7.95356	4.92687
SP_1844		41.6174	-0.0248623	0.367059	-0.0677337	0.945998	0.976021	53.9049	37.4627	34.7668	41.4137	41.7562	40.4004
SP_1845	exoA	9051.18	-0.117315	0.153204	-0.76574	0.443831	0.669762	10280.4	9561.41	8415.5	8272.39	8794.65	8982.68
SP_1846		3066.01	-0.0104103	0.14336	-0.0726167	0.942111	0.974395	3162.79	3012.93	3055.62	3059.44	3208.27	2897
SP_1847	xpt	15.029	0.563443	0.62555	0.900716	0.367739	0.605125	8.80079	14.9851	12.5547	10.3534	13.9187	29.5612
SP_1848	pbuX	58.7186	0.603097	0.353672	1.70524	0.0881489	0.251592	45.1041	59.9403	34.7668	57.9792	90.4717	64.0494
SP_1849	dpnD	88.9847	-0.0895018	0.274183	-0.326431	0.744098	0.863911	88.0079	102.086	84.9856	100.428	83.5124	74.8885
SP_1850	dpnC	996.242	-0.813694	0.271745	-2.99433	0.00275051	0.0217995	1291.52	1744.82	773.562	670.902	651.198	845.452
SP_1851		74.9172	0.154458	0.363526	0.424889	0.670918	0.832355	36.3033	84.291	91.7458	79.7214	86.4949	70.947
SP_1852	galT-2	410.745	1.44171	0.208932	6.90034	5.18771e-12	2.6892e-10	216.72	176.075	270.409	605.676	592.54	603.049
SP_1853	galK	226.062	1.18487	0.239948	4.93801	7.89225e-07	1.99176e-05	130.912	107.705	175.766	288.861	313.171	339.954
SP_1854	galR	312.837	0.458048	0.231693	1.97697	0.0480456	0.170651	237.621	230.395	322.559	385.148	411.597	289.7
SP_1855	adhC	180.779	0.844258	0.254474	3.31765	0.000907768	0.00951421	99.0089	127.373	161.279	202.927	268.433	225.651
SP_1856		12.4149	0.866144	0.643752	1.34546	0.178476	NA	4.4004	12.1754	9.65745	16.5655	17.8955	13.7952
SP_1857		235.801	1.41051	0.290246	4.8597	1.17561e-06	2.8908e-05	130.912	89.9104	166.108	239.164	379.782	408.931
SP_1858	sczA	529.357	-0.0502458	0.17074	-0.294282	0.768543	0.880668	550.05	538.526	527.297	476.258	566.691	517.322
SP_1859		21.2066	0.253938	0.51539	0.492711	0.622217	0.802949	12.1011	17.7948	28.0066	22.7776	27.8375	18.7221
SP_1860	proWX	7500.67	-0.248822	0.190762	-1.30436	0.192111	0.417293	7458.67	7093.56	9885.37	6323.88	7878	6364.54
SP_1861	proV	900.072	-0.0950575	0.211636	-0.449155	0.65332	0.821145	883.38	766.111	1139.58	903.855	983.259	724.25
SP_1862		3130.06	-0.35049	0.143912	-2.43544	0.0148738	0.0764825	3488.41	3395.05	3641.83	2643.23	2902.05	2709.78
SP_1863		218.806	-0.179994	0.259542	-0.693509	0.48799	0.705828	213.419	187.313	296.484	216.387	239.601	159.631
SP_1864		7333.08	-0.560957	0.175441	-3.19741	0.00138668	0.0130375	8300.25	10276.9	7645.8	5335.12	6219.68	6220.67
SP_1865	pepA	8147.1	-0.317978	0.199672	-1.5925	0.111273	0.297955	6853.62	9678.48	10591.3	7075.54	8062.92	6620.73
SP_1866		71.0124	0.112497	0.340697	0.330198	0.741251	0.863217	89.108	59.0037	56.979	50.7318	86.4949	83.7569
SP_1867		62.9742	-0.0503679	0.297162	-0.169497	0.865406	0.940891	63.8058	61.8134	66.6364	56.9439	61.6401	67.0055
SP_1868		22.9892	-0.191567	0.490923	-0.390218	0.696375	0.844397	30.8028	19.6679	23.1779	22.7776	13.9187	27.5905
SP_1869	piuB	1076.32	1.28183	0.179972	7.12236	1.06093e-12	5.65241e-11	663.36	619.07	599.728	1679.33	1265.61	1630.8
SP_1870	piuC	2418.81	1.00409	0.253618	3.95905	7.52472e-05	0.00118298	2165	1433.88	1230.36	3036.66	2512.33	4134.63
SP_1871	piuD	864.952	1.10594	0.247272	4.47255	7.72906e-06	0.000159401	711.764	454.235	480.941	1320.06	855.008	1367.7
SP_1872	piuA	2241.68	1.17173	0.256647	4.56554	4.98201e-06	0.000108585	1863.57	1251.25	1020.79	3311.03	2280.68	3722.75
SP_1873		154.451	0.499748	0.226298	2.20836	0.0272193	0.11474	125.411	135.802	122.65	164.62	203.81	174.411
SP_1874	rluB	3237.14	0.566464	0.167956	3.3727	0.000744342	0.00830028	2264	2705.74	2858.61	4170.36	3923.09	3501.04
SP_1875	scpB	1245.26	0.497769	0.159614	3.11859	0.00181721	0.0160618	1014.29	989.014	1094.19	1601.68	1394.86	1377.55
SP_1876	scpA	1765.22	0.457928	0.181893	2.51757	0.0118167	0.0643876	1204.61	1568.75	1688.12	2181.47	1995.35	1953.01
SP_1877		3061.79	0.535228	0.189328	2.82699	0.00469875	0.033371	1983.48	2657.04	2859.57	3735.52	3891.28	3243.85
SP_1878		1060.47	0.445641	0.201316	2.21364	0.0268537	0.11395	739.267	853.212	1100.95	1312.82	1284.5	1072.09
SP_1879		1818.51	0.499932	0.18528	2.69826	0.00697035	0.0435477	1386.12	1351.47	1781.8	2293.29	2247.87	1850.53
SP_1880		8456.46	0.274076	0.156632	1.7498	0.0801526	0.235786	7676.49	8378.52	6911.84	8510.52	9470.7	9790.68
SP_1881	murI	7227.61	0.420023	0.137595	3.0526	0.00226865	0.0186749	5926.23	6329.32	6292.8	8181.28	8213.04	8422.98
SP_1882		3028.21	0.81932	0.161612	5.06967	3.98508e-07	1.07653e-05	1981.28	2505.32	2085.04	3723.09	3934.03	3940.51
SP_1883		11006.9	3.25468	0.577268	5.63807	1.71971e-08	6.2234e-07	1862.47	813.876	3586.78	20632.3	16128.8	23017.4
SP_1884		26672.4	3.15398	0.567751	5.55522	2.77264e-08	9.848e-07	4930.64	2165.34	9067.38	45984.8	38461.4	59425
SP_1885	treR	1336.27	0.891858	0.184737	4.82771	1.38113e-06	3.31126e-05	838.276	866.324	1102.88	1537.48	1906.87	1765.79
SP_1886		42.8387	0.488409	0.373557	1.30746	0.191058	0.416502	31.9029	41.2089	33.8011	39.343	46.7272	64.0494
SP_1887	amiF	38769.5	0.12632	0.175126	0.721309	0.47072	0.689717	43402.2	31064	36754.3	37573.6	40972.8	42850
SP_1888	amiE	51368.3	0.0552013	0.187655	0.294163	0.768633	0.880668	59024.7	48736.1	43396.7	43654.2	56522	56875.8
SP_1889	amiD	22992.8	0.206661	0.166415	1.24185	0.214294	0.442428	23954.7	18431.6	21660.7	22588.1	26484.4	24837.4
SP_1890	amiC	56578.9	0.0125522	0.205898	0.0609632	0.951389	0.977222	72684.7	50038.9	46275.6	50810.5	57303.4	62360.4
SP_1891	amiA	47073.6	-0.151159	0.168586	-0.896627	0.369918	0.60598	56903.7	50314.2	41394.7	43666.6	45689.2	44472.9
SP_1892		11.6435	-0.142341	0.653612	-0.217776	0.827604	NA	18.7017	8.4291	9.65745	9.31809	11.9303	11.8245
SP_1893		3790.37	-0.0883968	0.153928	-0.574275	0.565782	0.765919	4053.87	3761.25	3904.51	3396.96	4089.12	3536.51
SP_1894	gtfA	310.708	0.503669	0.230863	2.18168	0.0291335	0.120122	300.327	188.25	282.963	333.381	399.666	359.662
SP_1895	rafG	208.244	0.111148	0.235926	0.471115	0.637559	0.811438	250.823	160.153	190.252	200.857	224.688	222.695
SP_1896	rafF	107.258	0.114646	0.284324	0.403224	0.686783	0.839547	124.311	74.9253	110.095	102.499	128.251	103.464
SP_1897	rafE	147.74	0.187039	0.268225	0.697324	0.4856	0.704524	176.016	109.578	129.41	137.701	187.903	145.835
SP_1898	aga	561.468	-0.954679	0.364926	-2.61609	0.00889433	0.0533104	1290.42	579.735	352.497	329.239	449.376	367.545
SP_1899	msmR	577.84	-0.219739	0.270232	-0.813147	0.416134	0.648898	519.247	883.182	462.592	507.318	438.44	656.26
SP_1900	birA	204.904	0.190329	0.300952	0.632424	0.52711	0.739213	143.013	276.287	154.519	242.27	163.048	250.285
SP_1901		2307.28	-0.146405	0.190545	-0.768353	0.442278	0.668997	2506.03	2856.53	1910.24	2058.26	2175.3	2337.31
SP_1902		145.415	-0.0613426	0.245091	-0.250285	0.802367	0.900491	121.011	165.772	158.382	154.266	123.28	149.777
SP_1903		5186.03	-0.4784	0.16055	-2.97976	0.00288476	0.0223523	5740.32	6862.22	5511.51	4240.77	4151.76	4609.58
SP_1904		19.7962	0.155591	0.547156	0.284362	0.776133	0.885606	29.7027	11.2388	15.4519	23.8129	15.9071	22.6636
SP_1905		53.957	-0.623132	0.404293	-1.54129	0.123247	0.318581	79.2071	82.4179	34.7668	39.343	34.7968	53.2102
SP_1906	groEL	11714.9	-0.138176	0.186191	-0.742119	0.458015	0.68032	9991.1	13961.4	12873.4	10914.6	9944.93	12603.9
SP_1907	groES	167.944	-0.30643	0.253998	-1.20643	0.227653	0.459619	138.612	217.283	200.875	151.16	131.234	168.499
SP_1908	ssbB	27.0735	0.421574	0.474751	0.88799	0.374546	0.611387	12.1011	26.2239	30.9038	26.9189	30.82	35.4735
SP_1909		2606.38	-0.145425	0.158447	-0.917817	0.358714	0.592733	2514.83	2672.02	3025.68	2653.58	2443.73	2328.44
SP_1910		1389.51	-0.12729	0.178538	-0.712958	0.475872	0.694517	1191.41	1600.59	1559.68	1401.85	1317.31	1266.21
SP_1911		1509.78	-0.257816	0.167073	-1.54313	0.1228	0.318581	1522.54	1671.77	1738.34	1479.51	1197.01	1449.49
SP_1912		112.382	-0.204857	0.332975	-0.615232	0.538401	0.745598	102.309	103.022	155.485	148.054	97.4311	67.9909
SP_1913		297.808	0.276037	0.225589	1.22363	0.221092	0.452567	218.92	251	338.011	293.002	343.991	341.925
SP_1914		503.01	0.105326	0.194785	0.540727	0.588696	0.776391	478.543	525.414	450.037	470.046	473.237	620.786
SP_1915		1076.72	-0.152831	0.201438	-0.758698	0.448033	0.672401	1004.39	1347.72	1048.8	848.981	1027	1183.44
SP_1916		71.371	0.0913125	0.307584	0.29687	0.766566	0.87935	61.6056	68.3694	77.2596	70.4033	91.4659	59.1225
SP_1917		5.35246	1.88904	1.25672	1.50315	0.1328	NA	0	0	6.76022	13.4595	7.95356	3.9415
SP_1918		4.31275	0.240671	0.992874	0.242398	0.808472	NA	3.3003	4.68283	3.86298	4.14137	3.97678	5.91225
SP_1919		10.663	-0.531564	0.652004	-0.815278	0.414913	NA	12.1011	12.1754	13.5204	10.3534	6.95936	8.86837
SP_1920		0	NA	NA	NA	NA	NA	0	0	0	0	0	0
SP_1921		0	NA	NA	NA	NA	NA	0	0	0	0	0	0
SP_1922		18926.4	-0.139952	0.159973	-0.874843	0.381659	0.618262	17387.1	22339	19804.5	17091.4	18170.9	18765.5
SP_1923	ply	20842.6	-0.168665	0.201679	-0.836306	0.402983	0.63825	16688.5	27779.5	21710	19488.3	19748.7	19640.5
SP_1924		12541.9	-0.281099	0.232599	-1.20851	0.22685	0.45921	10064.8	18926.1	12288.1	10199.2	11856.8	11916.1
SP_1925		4529.16	-0.115883	0.248759	-0.465846	0.641326	0.812807	3008.77	6353.67	4769.82	4340.16	4745.29	3957.27
SP_1926		1090.49	-0.0707317	0.299643	-0.236053	0.813391	0.908516	569.851	1585.61	1195.59	1082.97	1135.37	973.55
SP_1927		2.95233	0.081787	1.50001	0.0545243	0.956517	NA	0	4.68283	3.86298	6.21206	0	2.95612
SP_1928		142.002	-0.422044	0.362698	-1.16362	0.244577	0.47916	137.512	259.429	90.78	119.064	96.4369	148.792
SP_1929		1.15221	2.4737	2.34232	1.05609	0.290927	NA	0	0	0.965745	0	3.97678	1.97075
SP_1930		35.3051	0.016528	0.383031	0.0431507	0.965581	0.982485	40.7037	29.9701	34.7668	34.1663	32.8084	39.415
SP_1931		84.2437	0.00511763	0.272885	0.0187538	0.985038	0.991239	94.6085	78.6716	79.1911	79.7214	93.4543	79.8154
SP_1932		0.329928	1.84823	3.97314	0.465182	0.641801	NA	0	0	0	0	0.994195	0.985375
SP_1933		137.888	0.249239	0.245608	1.01479	0.310208	0.545853	148.513	125.5	104.3	152.195	136.205	160.616
SP_1934		22.0476	0.621201	0.490593	1.26623	0.205432	0.432038	12.1011	22.4776	17.3834	26.9189	21.8723	31.532
SP_1935		26.7801	-0.469155	0.451982	-1.03799	0.299273	0.535952	37.4034	32.7798	23.1779	23.8129	16.9013	26.6051
SP_1936		3.36011	0.300931	1.14274	0.263342	0.792287	NA	3.3003	1.87313	3.86298	5.17672	3.97678	1.97075
SP_1937	lytA	13839.6	-0.0231097	0.144315	-0.160133	0.872776	0.94309	13259.5	14108.4	14483.3	13228.6	14763.8	13194.2
SP_1938		202.63	0.140156	0.253272	0.553381	0.580002	0.774431	211.219	140.485	226.95	201.892	187.903	247.329
SP_1939	dinF	19110	-0.106003	0.16719	-0.634027	0.526063	0.739213	22344.1	19244.6	17847	16232.1	19289.4	19702.6
SP_1940	recA	3496.47	0.012656	0.17013	0.0743903	0.9407	0.974395	3347.6	3152.48	3943.14	3859.76	3545.3	3130.54
SP_1941		2294.41	-0.175831	0.164983	-1.06575	0.286536	0.520431	2277.21	2640.18	2384.42	2260.15	2320.45	1884.04
SP_1942		4594.4	-0.285971	0.14376	-1.98923	0.0466757	0.167648	5063.76	5312.21	4768.85	4029.56	4062.28	4329.74
SP_1943		994.483	-0.111285	0.203877	-0.545845	0.585173	0.776391	910.882	1031.16	1156	1135.77	978.288	754.797
SP_1944		370.724	-0.0327474	0.250746	-0.1306	0.896092	0.952701	267.324	422.392	434.585	376.865	434.463	288.715
SP_1945		366.58	-0.153986	0.230871	-0.666979	0.504786	0.721664	496.145	366.198	296.484	372.724	316.154	351.779
SP_1946		984.143	0.0730517	0.180724	0.404218	0.686053	0.839189	1014.29	1063.94	799.637	930.774	1035.95	1060.26
SP_1947		58.6595	-0.0887778	0.346626	-0.25612	0.797858	0.898513	42.9039	56.194	82.0883	57.9792	51.6981	61.0932
SP_1948		179.853	0.678305	0.241209	2.8121	0.00492192	0.0344534	115.51	130.183	169.005	236.058	190.885	237.475
SP_1949		145.877	1.11094	0.242692	4.57756	4.70428e-06	0.00010371	81.4073	82.4179	112.992	193.609	204.804	200.031
SP_1950		1469.9	1.19472	0.191739	6.23096	4.63594e-10	2.11708e-08	941.685	973.093	766.802	2202.18	1673.23	2262.42
SP_1951		396.561	1.42721	0.181285	7.87273	3.46982e-15	2.77297e-13	202.418	219.157	223.087	623.277	546.807	564.62
SP_1952		150.248	1.65878	0.27409	6.05198	1.4308e-09	5.9658e-08	88.0079	68.3694	60.8419	242.27	172.99	269.007
SP_1953		904.738	1.68765	0.248258	6.79798	1.06097e-11	5.2178e-10	518.147	417.709	350.566	1551.98	940.508	1649.52
SP_1954	sfp-Nterm	878.332	1.52345	0.24539	6.20829	5.35648e-10	2.33494e-08	426.838	588.164	344.771	1457.76	983.259	1469.19
SP_1955	sfp-Cterm	331.305	1.04209	0.236616	4.40415	1.062e-05	0.000204802	253.023	209.791	187.355	458.657	339.02	539.985
SP_1956		1085.16	0.977072	0.222637	4.38863	1.14066e-05	0.000216612	700.763	952.488	539.852	1512.64	1320.29	1484.96
SP_1957		657.105	0.911873	0.183052	4.9815	6.30942e-07	1.66134e-05	398.236	532.906	436.517	894.537	819.217	861.218
SP_1958		112.995	1.06058	0.28271	3.75146	0.000175808	0.0024259	78.107	70.2425	71.4651	162.549	110.356	185.25
SP_1959	ndk	1062.08	0.0185149	0.171228	0.10813	0.913893	0.962045	1031.89	975.902	1157.93	1100.57	1160.23	945.96
SP_1960	rpoC	95644.8	0.00114173	0.158997	0.00718082	0.994271	0.996869	91878.1	96182.6	98760	98381.4	106068	82599
SP_1961	rpoB	94691.5	-0.267767	0.151847	-1.7634	0.0778331	0.233987	109945	106223	94194	88165.7	90760	78861.5
SP_1962		0	NA	NA	NA	NA	NA	0	0	0	0	0	0
SP_1963		4995.8	-0.21161	0.157224	-1.34592	0.17833	0.400043	5115.46	5395.56	5573.32	4879.57	4960.04	4050.88
SP_1964	endA	2084.3	-0.0693996	0.158783	-0.437071	0.66206	0.826712	2145.19	2045.46	2212.52	2241.52	2046.05	1815.06
SP_1965		6.62499	-1.37922	0.899355	-1.53356	0.125138	NA	8.80079	12.1754	7.72596	4.14137	0.994195	5.91225
SP_1966	murA-2	3305.37	-0.0692079	0.179145	-0.386324	0.699257	0.844439	2851.46	3506.51	3795.38	3472.54	3381.26	2825.07
SP_1967		5045.84	-0.222663	0.148402	-1.50041	0.133509	0.334296	5014.25	5883.51	5405.28	4463.36	4748.27	4760.35
SP_1968	coaD	585.721	-0.0687947	0.170037	-0.404587	0.685781	0.839189	570.951	604.085	623.871	555.979	627.337	532.102
SP_1969		59.0151	0.0270621	0.373408	0.0724733	0.942225	0.974395	36.3033	71.1791	67.6022	61.0853	74.5646	43.3565
SP_1970	asnA	5197.66	0.545497	0.228127	2.39119	0.0167937	0.0832539	3447.71	3437.2	5794.47	5948.05	6877.84	5680.69
SP_1971		0.317052	-1.78826	4.0321	-0.443506	0.6574	NA	0	0.936567	0.965745	0	0	0
SP_1972		10252.2	0.127495	0.201507	0.632707	0.526925	0.739213	8954.81	10207.6	10235.9	8778.68	9604.92	13731.2
SP_1973		1747.3	-0.353783	0.169062	-2.09262	0.0363831	0.140726	1720.56	2012.68	2147.82	1509.53	1681.18	1412.04
SP_1974		105.443	0.0668538	0.315484	0.211909	0.832178	0.918893	77.0069	122.69	109.129	71.4387	126.263	126.128
SP_1975		16211.5	-0.428214	0.19853	-2.15692	0.0310117	0.125222	17049.3	22883.1	15867.2	12060.7	13358	16050.8
SP_1976	pflA	8309.06	0.125173	0.159218	0.786177	0.431764	0.660912	7431.17	7274.31	9140.78	8852.18	8611.72	8544.18
SP_1977		2.93529	-0.627403	1.35587	-0.462729	0.643558	NA	2.2002	6.55597	1.93149	0	2.98258	3.9415
SP_1978	lysA	3965.06	0.0512824	0.150282	0.34124	0.732923	0.858559	3772.24	3901.74	4009.77	3726.2	4421.18	3959.24
SP_1979	purR	9708.24	-0.1899	0.152626	-1.24422	0.21342	0.441099	11325.5	10168.3	9545.43	8508.45	9031.27	9670.47
SP_1980	cbf1	4913.96	-0.658443	0.205792	-3.19956	0.00137638	0.0130094	5364.08	7712.63	4971.66	4262.51	3705.36	3467.53
SP_1981	ccs50	7969.02	-0.741099	0.198332	-3.73666	0.000186484	0.00253672	8920.7	12693.3	8301.55	6433.62	5898.56	5566.38
SP_1982		2875.24	-0.576455	0.189202	-3.04677	0.00231318	0.0187995	2932.86	4115.27	3277.74	2620.45	2220.04	2085.05
SP_1983	rpe	1418.82	-0.6739	0.200185	-3.36638	0.00076162	0.00842803	1392.73	2114.77	1724.82	1218.6	1064.78	997.199
SP_1984	rsgA	2596.92	-0.738448	0.198442	-3.72122	0.000198263	0.00267794	2816.25	4056.27	2869.23	2134.88	1984.41	1720.46
SP_1985	ksgA	2891.14	-0.77505	0.19665	-3.94126	8.10542e-05	0.00126392	3155.08	4628.51	3164.75	2252.91	2012.25	2133.34
SP_1986		46.5822	0.411399	0.370379	1.11075	0.266675	0.501453	33.003	32.7798	54.0817	49.6965	62.6343	47.298
SP_1987		522.459	-0.168719	0.207977	-0.811238	0.417229	0.650077	555.55	666.835	436.517	451.41	515.987	508.453
SP_1988		1665.65	0.130967	0.16094	0.813761	0.415782	0.648877	1466.43	1527.54	1776.01	1832.56	1745.81	1645.58
SP_1989		702.209	-0.0884652	0.172814	-0.511909	0.608714	0.790999	767.869	637.802	765.836	656.408	655.174	730.163
SP_1990		1093.61	-0.251821	0.160048	-1.57341	0.115624	0.305044	1093.5	1293.4	1179.17	1015.67	1032.97	946.945
SP_1991		519.864	-0.0779346	0.226811	-0.34361	0.731139	0.857691	403.736	529.16	668.296	571.509	503.063	443.419
SP_1992		424.993	-0.604653	0.23161	-2.61065	0.00903691	0.0538285	556.65	575.988	405.613	399.643	349.957	262.11
SP_1993	rpmH	3458.14	0.0619384	0.252419	0.24538	0.806162	0.904222	2432.32	3231.15	4487.82	3901.17	4086.14	2610.26
SP_1994		10965.1	-0.320757	0.174471	-1.83845	0.0659961	0.210701	10238.6	12405.8	13892.2	9036.48	10697.5	9519.71
SP_1995		301.561	0.0636792	0.193657	0.328825	0.742288	0.863901	286.026	312.813	285.861	272.295	339.02	313.349
SP_1996		480.868	-1.265	0.392454	-3.22332	0.00126716	0.0122131	277.225	577.862	1182.07	360.299	220.711	267.037
SP_1997		6992.89	0.452661	0.158117	2.86283	0.00419878	0.0306207	5532.4	5462.99	6718.69	7981.46	8461.59	7800.23
SP_1998		1968.13	-1.03948	0.241748	-4.29985	1.70911e-05	0.000303525	2382.81	3522.43	2038.69	1148.2	1108.53	1608.13
SP_1999	ccpA	14106.1	-0.206461	0.164413	-1.25575	0.209207	0.437103	13501.5	15352.2	16487.2	12253.3	12298.2	14744.2
SP_2000		755.302	-0.253761	0.173191	-1.46521	0.142865	0.347585	872.379	709.917	882.691	657.443	699.913	709.47
SP_2001		364.765	-0.101491	0.213782	-0.474743	0.63497	0.809756	445.54	310.94	376.641	384.112	368.846	302.51
SP_2002		653.172	-1.00008	0.333486	-2.99887	0.00270979	0.0215659	1489.53	574.115	549.509	451.41	460.312	394.15
SP_2003		370.695	-1.00736	0.317552	-3.17227	0.00151253	0.0138805	793.172	339.037	353.463	266.083	269.427	202.987
SP_2004		5.58817	-1.41451	1.04574	-1.35263	0.176173	NA	11.001	4.68283	8.69171	5.17672	3.97678	0
[truncated: 294 more rows]
