# Supplementary material for: The five homologous CiaR-controlled Ccn sRNAs of Streptococcus pneumoniae modulate Zn-resistance
Source: PLoS Pathog. 2024 Oct 3;20(10):e1012165. doi: 10.1371/journal.ppat.1012165 (PMC11478796; doi:10.1371/journal.ppat.1012165)
Supplement: S5 Table — (XLSX) [file ppat.1012165.s011.xlsx]

## Sheet: S5_Table
S5 Table. Comparison of gene expression S. pneumoniae D39 and derived DccnABCDE strains in BHI broth with 0.2 mM ZnSO4 by RNA-seq.
SPD_#	Column1	baseMean	log2FoldChange	lfcSE	stat	pvalue	padj	D39-Zn-1	D39-Zn-2	D39-Zn-3	D39_Dccn-Zn-1	D39_Dccn-Zn-2	D39_Dccn-Zn-3
SPD_0001	dnaA	6380.84	-0.246594	0.0441441	-5.58612	2.32205e-08	8.37357e-08	6889.71	7005.36	6878.95	5975.03	5733.78	5802.19
SPD_0002	dnaN	8883.46	-0.0663299	0.046247	-1.43425	0.1515	0.213763	8941.43	9278.07	9042.8	8917.11	8466.75	8654.61
SPD_0003		47.5205	-0.0397388	0.342091	-0.116164	0.907522	0.929306	42.1661	49.3193	53.1006	26.3497	57.3284	56.8589
SPD_0004		9707.2	-0.337373	0.0504602	-6.68593	2.2947e-11	1.06502e-10	11054.2	10757.7	10699.8	8242.92	8594.57	8894.11
SPD_0005	pth	496.793	-0.569944	0.10465	-5.44619	5.14616e-08	1.79133e-07	601.421	588.812	591.348	372.531	377.804	448.841
SPD_0006	mfd	5874.49	-0.577918	0.0614052	-9.41155	4.88856e-21	4.33698e-20	7091.67	7277.12	6737.75	4702.97	4494.17	4943.28
SPD_0007		386.616	-0.650282	0.103365	-6.2911	3.15234e-10	1.33062e-09	463.827	502.252	450.149	317.105	296.04	290.325
SPD_0008		571.725	-0.548472	0.0919367	-5.96576	2.43499e-09	9.59165e-09	692.411	694.497	650.483	469.752	430.433	492.777
SPD_0009		0	NA	NA	NA	NA	NA	0	0	0	0	0	0
SPD_0010		5039.47	-0.552582	0.0697091	-7.92698	2.24548e-15	1.40255e-14	5519.32	6336.02	6123.47	4087.84	3966.94	4203.25
SPD_0011	tilS	4342.86	-0.0180223	0.0692984	-0.260068	0.794811	0.837853	4185.54	4502.15	4421.83	4643.91	4173.7	4130.02
SPD_0012	hpt	7135.25	0.292574	0.084382	3.46726	0.000525802	0.00113971	6253.89	6659.11	6328.63	8620.9	7922.6	7026.38
SPD_0013	ftsH	72913.6	0.498539	0.0699255	7.12957	1.00681e-12	5.27061e-12	58192.5	62687.9	60437	91618.9	85524.6	79021
SPD_0014	comX1	0	NA	NA	NA	NA	NA	0	0	0	0	0	0
SPD_0015		0	NA	NA	NA	NA	NA	0	0	0	0	0	0
SPD_0016	rrsA	0	NA	NA	NA	NA	NA	0	0	0	0	0	0
SPD_0017		0	NA	NA	NA	NA	NA	0	0	0	0	0	0
SPD_0018	rrlA	0.430749	2.09031	3.99837	0.522792	0.601119	0.676723	0	0	0	0	0	2.5845
SPD_0019	rrfA	0	NA	NA	NA	NA	NA	0	0	0	0	0	0
SPD_0020		112.531	-1.761	0.283797	-6.20513	5.46529e-10	2.26688e-09	163.116	166.075	191.886	64.5114	62.0275	27.568
SPD_0021		565.478	-0.271519	0.0852905	-3.18346	0.00145527	0.00294135	611.408	605.923	638.414	525.177	523.474	488.47
SPD_0022		6.67352	0.812026	0.722235	1.12432	0.260876	0.340089	5.54817	3.01955	6.03416	11.8119	8.45829	5.16899
SPD_0023		55.1222	-0.102669	0.257032	-0.399439	0.68957	0.750183	52.1528	55.3584	63.9621	62.6942	42.2915	54.2744
SPD_0024	purA	13582.7	-0.669386	0.0583241	-11.477	1.72138e-30	2.34786e-29	16880.9	16113.3	17042.9	10563.5	9923.46	10972
SPD_0025		14743.1	5.61355	0.122889	45.6797	0	0	633.601	661.281	473.078	26829.5	28050.5	31810.8
SPD_0026	scRNA	0	NA	NA	NA	NA	NA	0	0	0	0	0	0
SPD_0027	dut	221.3	1.91057	0.163628	11.6763	1.68387e-31	2.44649e-30	96.5381	80.5213	102.581	361.627	381.563	304.97
SPD_0028		1829.85	1.59543	0.0842888	18.9281	6.69192e-80	4.79189e-78	947.627	879.696	902.711	2972.98	2753.64	2522.47
SPD_0029	radA	6111.51	1.56038	0.0621193	25.1191	3.07346e-139	4.40163e-137	3073.68	3167.51	3042.43	9663.99	9082.33	8639.11
SPD_0030		3127.5	0.721216	0.0512132	14.0826	4.85755e-45	1.05863e-43	2328.01	2315.99	2442.63	3860.69	3903.03	3914.65
SPD_0031		1467.87	0.482535	0.0959001	5.03164	4.8631e-07	1.52829e-06	1215.05	1115.22	1345.62	1606.42	1670.98	1853.94
SPD_0032		65.7288	-0.247027	0.235279	-1.04993	0.293749	0.377785	61.0298	73.4757	79.651	49.9736	63.9071	66.3354
SPD_0033	prsA	16498.1	-0.111931	0.083674	-1.33771	0.180993	0.249924	17034	16966.9	17413.4	14383.3	15436.4	17754.6
SPD_0034		14.7109	-0.264951	0.522211	-0.507363	0.6119	0.6852	18.8638	16.1043	13.2752	13.6292	6.57867	19.8145
SPD_0035		10.8512	0.0027538	0.634352	0.00434112	0.996536	0.997531	15.5349	5.03258	12.0683	5.45167	14.0972	12.9225
SPD_0036		23.5075	-0.117008	0.37426	-0.31264	0.754555	0.80687	27.7408	26.1694	19.3093	18.1722	27.2545	22.399
SPD_0037		491.742	0.00407516	0.0954069	0.0427134	0.96593	0.972997	482.691	480.108	510.49	519.725	499.979	457.456
SPD_0038		15834.5	0.0306531	0.0650669	0.471101	0.637569	0.706699	15557.1	15180.3	16263.3	15008.4	15975.8	17022.4
SPD_0039		317.692	0.540935	0.158038	3.42282	0.000619753	0.00133327	280.737	263.707	231.712	302.567	407.878	419.55
SPD_0040		37795	-0.00719988	0.0570419	-0.126221	0.899557	0.923508	36404.9	39498.7	37763	39266.5	37649.7	36187.2
SPD_0041	araT	9497.48	-0.0204578	0.0481146	-0.42519	0.670698	0.736849	9506.23	9807.5	9379.5	9732.13	9204.5	9355.01
SPD_0042	recO	5682.37	-0.0636384	0.0618462	-1.02898	0.303489	0.388816	5520.43	6115.6	5785.56	5704.26	5632.28	5336.12
SPD_0043	plsX	5893.93	-0.0132821	0.0483364	-0.274785	0.783482	0.828721	5727.93	6023	6012.44	5765.14	5859.72	5975.35
SPD_0044		255.891	-0.232891	0.133226	-1.74809	0.0804491	0.120643	274.079	269.746	286.019	202.62	245.29	257.588
SPD_0045		1297.23	-0.168779	0.0990701	-1.70363	0.0884503	0.131074	1262.76	1521.85	1333.55	1331.12	1151.27	1182.84
SPD_0046	blpU	576.441	-0.278767	0.0993726	-2.80527	0.00502744	0.00925621	590.325	601.897	704.79	520.634	510.317	530.683
SPD_0047		1078.49	-0.132204	0.0835274	-1.58276	0.113477	0.164751	1048.6	1124.28	1211.66	1068.53	974.583	1043.27
SPD_0048		17.8424	0.572177	0.486448	1.17623	0.239502	0.315506	13.3156	14.0912	15.6888	32.71	13.1573	18.0915
SPD_0049	comA	1631.77	0.500616	0.150266	3.33153	0.000863692	0.00182284	1360.41	1413.15	1280.45	2433.26	1638.09	1665.28
SPD_0050	comB	966.475	0.698829	0.174541	4.00381	6.23299e-05	0.000153906	833.335	690.47	686.688	1546.46	1087.36	954.54
SPD_0051	purC	15.8398	0.689354	0.57061	1.2081	0.227009	0.30283	7.76743	6.0391	22.9298	17.2636	16.9166	24.122
SPD_0052		154.738	0.449837	0.157564	2.85494	0.00430452	0.0080508	138.704	133.867	119.476	198.986	171.985	165.408
SPD_0053	purF	114.635	0.640289	0.198802	3.22074	0.0012786	0.00261325	82.1129	99.6452	86.8919	116.302	140.032	162.823
SPD_0054	purM	50.6159	0.671565	0.270485	2.48281	0.0130349	0.0226082	35.5083	46.2998	34.9981	51.7908	70.4858	64.6124
SPD_0055	purN	16.9812	1.05085	0.445816	2.35714	0.0184164	0.0310293	11.0963	10.0652	12.0683	28.1669	20.6758	19.8145
SPD_0056		46.4175	0.866176	0.289818	2.98869	0.00280177	0.00540148	25.5216	40.2607	32.5845	54.5167	70.4858	55.1359
SPD_0057	purH	677.814	1.03578	0.0951542	10.8852	1.35536e-27	1.68789e-26	436.086	415.691	482.733	954.95	921.954	855.468
SPD_0058	purD	202.811	0.263214	0.12929	2.03585	0.0417656	0.0663551	170.884	189.225	193.093	218.975	218.976	225.713
SPD_0059	purE	109.942	0.422005	0.175329	2.40694	0.0160868	0.0273339	86.5514	98.6386	96.5466	124.48	136.272	117.164
SPD_0060	purK	376.108	0.522427	0.112215	4.65558	3.23066e-06	9.28005e-06	297.382	301.955	327.052	455.214	472.725	402.32
SPD_0061		1183.05	-0.248398	0.0922509	-2.69263	0.00708905	0.0127476	1281.63	1355.78	1215.28	1175.74	1092.06	977.801
SPD_0062	purB	11043.7	0.105711	0.0667213	1.58437	0.113109	0.164336	10411.7	11028.4	10476.5	12219	11445.9	10680.9
SPD_0063	strH	2146.19	-0.256762	0.0639017	-4.01808	5.86746e-05	0.000145059	2362.41	2383.43	2264.02	1894.45	1907.81	2065.01
SPD_0064		56431.4	-0.0743222	0.0528558	-1.40613	0.159685	0.224365	58248	58678.9	56727.2	53251.9	53716.7	57965.9
SPD_0065	bgaC	338.181	-0.329036	0.108715	-3.02659	0.00247332	0.00480991	359.521	388.515	381.359	283.487	323.295	292.91
SPD_0066		49.4507	0.0561426	0.285338	0.196758	0.844017	0.875002	61.0298	42.2737	42.2391	59.0597	40.4118	51.6899
SPD_0067		331.372	0.140695	0.105141	1.33815	0.180849	0.249898	317.355	326.111	301.708	364.353	339.272	339.43
SPD_0068		320.675	0.167504	0.122673	1.36545	0.172111	0.23964	335.109	269.746	301.708	338.003	359.008	320.477
SPD_0069		225.642	0.165609	0.131636	1.25808	0.208362	0.283206	220.817	216.401	200.334	246.234	254.689	215.375
SPD_0070	agaS	451.855	0.227178	0.102845	2.20893	0.0271796	0.0444495	449.402	397.574	401.875	492.467	514.076	455.733
SPD_0071	galM	270.233	0.440526	0.128016	3.44118	0.000579186	0.00125137	237.462	228.479	222.057	282.578	304.499	346.322
SPD_0072		172.078	-0.375912	0.14311	-2.62673	0.00862093	0.0152964	206.392	200.297	176.198	147.195	144.731	157.654
SPD_0073		530.969	0.123279	0.104769	1.17668	0.239322	0.315477	557.036	449.913	518.938	561.522	537.571	560.836
SPD_0074		3557	-0.0684131	0.0481596	-1.42055	0.155448	0.218673	3723.93	3588.23	3612.05	3524.5	3437.83	3455.47
SPD_0075		1958.55	-0.261227	0.0885497	-2.95006	0.00317715	0.0060553	2127.17	2270.7	2006.96	1954.42	1750.87	1641.15
SPD_0076		23052.4	-0.192352	0.057389	-3.35173	0.000803083	0.00170209	23766.1	25461.9	24531.3	22457.2	21625	20472.7
SPD_0077		6408.7	-0.104154	0.0554523	-1.87826	0.0603453	0.0923606	6719.94	6484.99	6716.02	5874.17	6233.76	6423.33
SPD_0078		2878.72	-0.229659	0.0545543	-4.20973	2.55682e-05	6.64905e-05	3148.03	3185.63	2986.91	2698.57	2643.69	2609.48
SPD_0079		2127.1	-0.148385	0.0584739	-2.53762	0.0111609	0.0195267	2253.67	2213.33	2242.3	2109.79	1980.18	1963.36
SPD_0080		3108.8	2.65933	0.168337	15.7976	3.23291e-56	1.04548e-54	777.853	1021.61	748.236	6541.09	5361.62	4202.39
SPD_0081		2615.53	0.277838	0.0614928	4.51822	6.23627e-06	1.7439e-05	2341.33	2285.8	2467.97	2756.73	2878.64	2962.69
SPD_0082		3167.84	0.351637	0.0630463	5.57745	2.44073e-08	8.7543e-08	2687.53	2798.12	2866.23	3380.94	3543.08	3731.15
SPD_0083	rpsD	44209.2	-0.476234	0.0946786	-5.03001	4.90464e-07	1.53894e-06	52157.2	48877.5	53287.7	32258.4	37365	41309.7
SPD_0084		3325.6	0.409746	0.0990613	4.13628	3.52974e-05	8.94706e-05	2684.2	3169.52	2714.17	4152.35	3807.17	3426.18
SPD_0085		2.87179	0.671869	1.81811	0.369542	0.711724	0.766795	6.6578	0	0	0	2.81943	7.75349
SPD_0086		1639.3	0.512497	0.100011	5.12441	2.98467e-07	9.62099e-07	1387.04	1479.58	1185.11	2077.99	1839.21	1866.87
SPD_0087		183.275	0.535383	0.156392	3.42335	0.000618544	0.00133209	165.335	161.043	121.89	216.249	207.698	227.436
SPD_0088		41.6456	0.895936	0.358748	2.4974	0.0125109	0.0217936	14.4252	33.2151	39.8255	59.9683	50.7498	51.6899
SPD_0089		54.3727	0.903037	0.255535	3.53391	0.000409466	0.000901186	35.5083	46.2998	31.3776	74.5061	70.4858	68.0584
SPD_0090		79.6959	0.797705	0.247511	3.22291	0.00126897	0.00259887	51.0431	65.4236	57.928	128.114	92.1014	83.5654
SPD_0091		60748.6	-0.712775	0.0938119	-7.59792	3.00937e-14	1.72394e-13	78882.7	74141	73348.9	40710.3	45306.4	52102.6
SPD_0092		691.779	0.114188	0.094209	1.21207	0.225484	0.301196	723.481	614.982	655.31	678.732	742.45	735.72
SPD_0093		7265.54	0.311276	0.0935187	3.32849	0.000873193	0.00184096	6206.18	6927.85	6318.98	8864.41	8174.47	7101.33
SPD_0094		4748.88	-0.0171893	0.0944482	-0.181997	0.855585	0.886536	4451.85	5262.07	4616.13	5113.66	4780.81	4268.73
SPD_0095		2567.01	-0.38683	0.0706189	-5.47771	4.30872e-08	1.51031e-07	2912.79	2996.4	2816.75	2349.67	2264	2062.43
SPD_0096		2250.86	-1.08776	0.0753314	-14.4397	2.91024e-47	6.78491e-46	3215.72	2826.3	3142.59	1493.76	1450.13	1376.67
SPD_0097		5345.13	0.13184	0.072181	1.82652	0.0677716	0.103019	5154.25	5068.82	5079.56	5975.03	5699.95	5093.18
SPD_0098		12804.4	1.27582	0.122388	10.4244	1.9186e-25	2.11362e-24	7132.72	8111.52	7209.62	21035.3	18442.8	14894.4
SPD_0099	capD	57843.5	1.24463	0.0971236	12.8149	1.35259e-37	2.33789e-36	33503.2	36209.4	33284.4	90411.3	83444.8	70207.8
SPD_0100		31.2753	0.363411	0.365967	0.993016	0.320702	0.407386	29.9601	23.1499	28.964	40.8875	42.2915	22.399
SPD_0101		6308.31	-0.0101013	0.0811286	-0.12451	0.900912	0.924426	5804.49	6836.26	6349.15	6529.28	6472.47	5858.19
SPD_0102	sdhA	5604.7	0.0624215	0.0650665	0.959349	0.337383	0.422711	5262.99	5725.07	5460.92	5930.5	5873.81	5374.89
SPD_0103	sdhB	2419.62	0.153129	0.0651659	2.34984	0.0187815	0.0316071	2168.22	2347.2	2358.15	2592.27	2616.43	2435.46
SPD_0104		96316.6	0.712172	0.119531	5.95807	2.55228e-09	1.0034e-08	71428.2	79931.5	67684	137607	121702	99547
SPD_0105		49.945	0.216359	0.251234	0.861184	0.389137	0.475172	49.9335	45.2933	43.446	50.8822	49.8099	60.3049
SPD_0106		847.373	-0.33306	0.128601	-2.58986	0.00960138	0.0169163	888.816	973.302	972.707	666.92	681.362	901.127
SPD_0107		2457.86	-0.698227	0.0593371	-11.7671	5.76542e-32	8.62661e-31	3000.45	3055.78	3067.77	1775.43	1926.61	1921.14
SPD_0108		732.61	-0.285701	0.0813077	-3.51383	0.000441702	0.000966826	812.252	805.213	797.716	641.479	633.432	705.567
SPD_0109		35.6817	-0.399386	0.33611	-1.18826	0.234731	0.311473	44.3853	28.1825	49.4801	24.5325	34.773	32.7369
SPD_0110	argG	115.408	-0.580376	0.206035	-2.81688	0.00484923	0.00894453	158.678	111.723	144.82	78.1405	104.319	94.7648
SPD_0111	argH	186.022	-0.202599	0.161189	-1.2569	0.208789	0.283206	193.076	206.336	197.921	145.378	170.106	203.314
SPD_0112		436.22	0.0231113	0.111184	0.207865	0.835334	0.869597	446.073	465.011	386.186	469.752	413.517	436.78
SPD_0113		120.574	1.05001	0.169861	6.1816	6.34571e-10	2.61793e-09	83.2225	77.5018	74.8236	171.727	155.069	161.1
SPD_0114		12.9111	1.41441	0.532793	2.65471	0.00793775	0.0141343	7.76743	5.03258	8.44783	16.355	23.4953	16.3685
SPD_0115		75.8886	0.657948	0.20829	3.1588	0.00158421	0.00318589	57.7009	65.4236	53.1006	96.3128	94.9208	87.8729
SPD_0116		20.3815	0.704928	0.398403	1.76938	0.0768297	0.115735	18.8638	12.0782	15.6888	22.7153	25.3749	27.568
SPD_0117		213.326	-0.163411	0.170437	-0.958773	0.337673	0.422711	262.983	189.225	224.471	173.545	204.879	224.851
SPD_0118		51.0741	-0.761391	0.257513	-2.95671	0.00310942	0.00594318	63.2491	72.4692	56.7211	41.7961	39.472	32.7369
SPD_0119		625.828	-0.555584	0.10264	-5.41292	6.20044e-08	2.1324e-07	723.481	812.259	697.549	518.817	538.511	464.348
SPD_0120		573.911	-0.341698	0.109285	-3.12668	0.00176794	0.0035306	601.421	626.053	697.549	560.613	494.34	463.486
SPD_0121		215.646	-0.170499	0.14418	-1.18254	0.236993	0.312818	218.598	255.655	209.989	198.077	224.615	186.945
SPD_0122		355.457	-0.368323	0.129341	-2.8477	0.00440367	0.00820572	351.754	414.685	435.667	338.003	278.184	314.447
SPD_0123		19.345	-0.208838	0.47326	-0.441276	0.659014	0.726001	18.8638	32.2085	10.8615	19.9894	16.9166	17.23
SPD_0124		189.387	-0.0991208	0.141245	-0.701766	0.482825	0.57012	193.076	201.303	193.093	205.346	172.925	170.577
SPD_0125		68.6134	-0.241259	0.217332	-1.11009	0.26696	0.347117	75.4551	78.5083	68.7895	69.963	62.9673	55.9974
SPD_0126	pspA	34395.8	0.781295	0.0819669	9.53183	1.54533e-21	1.39567e-20	25402.8	26548.9	23956.8	48160	41718.2	40587.8
SPD_0127	trmU	13423	-0.369586	0.0488292	-7.56894	3.76278e-14	2.14939e-13	15648	14836.1	14915.2	11366.7	11791.8	11980
SPD_0128		2225.29	-0.482595	0.0758444	-6.36296	1.97902e-10	8.57004e-10	2734.14	2472	2576.59	1718.18	1911.57	1939.23
SPD_0129	gidA	14939.5	-0.652588	0.069813	-9.34766	8.96083e-21	7.81151e-20	18974.7	17770.1	18040.9	10685.3	12346.3	11819.8
SPD_0130		75503	-0.144286	0.0446877	-3.22875	0.00124331	0.00254891	79536.3	81057.8	77230	72637.1	72863.5	69693.5
SPD_0131		4046.81	-0.307531	0.0539238	-5.70306	1.17676e-08	4.38549e-08	4417.45	4669.23	4340.98	3677.15	3625.79	3550.24
SPD_0132		25.3875	1.05933	0.363752	2.91224	0.00358843	0.00680038	14.4252	19.1238	15.6888	38.1617	34.773	30.1524
SPD_0133		6.04282	0.237553	0.805061	0.295075	0.767937	0.817692	8.87707	3.01955	4.82733	3.63444	4.69905	11.1995
SPD_0134		2249.14	0.271948	0.0651436	4.17459	2.98522e-05	7.70317e-05	2083.89	1958.68	2072.13	2346.03	2454.78	2579.33
SPD_0135	rimI	853.246	0.183672	0.0788158	2.3304	0.0197849	0.0331124	766.757	786.09	844.783	942.23	906.917	872.698
SPD_0136		4806.77	0.23907	0.055186	4.33208	1.47711e-05	3.95407e-05	4357.53	4292.79	4579.93	5067.32	5149.22	5393.84
SPD_0137		156.23	0.549515	0.149405	3.67801	0.00023506	0.000541719	118.731	135.88	125.511	195.351	187.022	174.884
SPD_0138		225.167	-1.1244	0.157563	-7.13618	9.596e-13	5.03665e-12	340.657	307.994	277.572	119.028	143.791	161.962
SPD_0139		130.761	-0.965618	0.174333	-5.53893	3.04325e-08	1.07804e-07	195.295	169.095	154.475	94.4955	79.8839	91.3188
SPD_0140		422.611	-0.699179	0.103252	-6.77159	1.27376e-11	6.10978e-11	562.584	489.167	517.731	306.202	331.753	328.231
SPD_0141		1.05697	-2.48943	2.11059	-1.17949	0.238202	0.314207	0	3.01955	2.41367	0.908611	0	0
SPD_0142		7.73464	-0.661614	0.767784	-0.861719	0.388842	0.475172	11.0963	3.01955	14.482	3.63444	4.69905	9.47648
SPD_0143		15.5845	1.1338	0.536678	2.11263	0.0346325	0.0559083	8.87707	14.0912	6.03416	14.5378	31.0137	18.953
SPD_0144		1141.85	-0.234673	0.0881664	-2.66171	0.00777454	0.0138806	1195.08	1232.98	1275.62	1162.11	997.139	988.139
SPD_0145		519.185	0.226842	0.112664	2.01343	0.0440691	0.0698486	482.691	433.809	520.145	514.274	551.669	612.525
SPD_0146		981.496	-0.218619	0.0676133	-3.23337	0.00122337	0.00251317	1078.56	1024.63	1064.43	899.525	917.255	904.573
SPD_0147		807.161	-0.233139	0.0812507	-2.86937	0.00411287	0.00771404	893.255	837.422	887.022	763.233	693.58	768.457
SPD_0148		3063.49	-0.332595	0.0706331	-4.70876	2.49227e-06	7.27366e-06	3182.43	3414.1	3649.46	2813.97	2651.2	2669.78
SPD_0149		34.8453	-0.869416	0.433335	-2.00634	0.0448201	0.0709269	27.7408	74.4822	32.5845	24.5325	28.1943	21.5375
SPD_0150		9639.11	-0.00408745	0.103752	-0.0393963	0.968574	0.974406	10114.3	9558.89	9285.37	8301.98	9550.35	11023.7
SPD_0151		2838.18	-0.401958	0.0827153	-4.85954	1.17661e-06	3.55823e-06	3430.99	3115.17	3147.42	2229.73	2467	2638.77
SPD_0152		1131.6	-0.586619	0.0997778	-5.87926	4.12106e-09	1.59821e-08	1326.01	1387.99	1361.31	787.766	1005.6	920.942
SPD_0153		3191.85	0.290535	0.0683709	4.24939	2.1435e-05	5.61793e-05	2822.91	3035.65	2753.99	3613.55	3611.69	3313.32
SPD_0154		2388.79	0.410989	0.0596083	6.89483	5.39283e-12	2.66979e-11	2035.07	1982.84	2136.09	2640.42	2788.42	2749.9
SPD_0155		1470.79	0.191246	0.0780366	2.45072	0.014257	0.0245367	1466.94	1290.35	1363.72	1481.04	1621.17	1601.53
SPD_0156		1340	0.0293622	0.0693582	0.423342	0.672046	0.737925	1371.51	1297.4	1310.62	1285.68	1363.66	1411.13
SPD_0157		3093.92	0.275203	0.0476004	5.78152	7.40305e-09	2.81119e-08	2777.41	2793.08	2828.82	3400.93	3418.09	3345.2
SPD_0158		2989.41	0.348199	0.0566023	6.15169	7.6662e-10	3.13689e-09	2553.27	2702.5	2634.52	3463.63	3337.27	3245.27
SPD_0159		25417	-0.277658	0.043857	-6.33098	2.43608e-10	1.04814e-09	28355.6	27561.4	27649.7	22357.3	22956.7	23621.4
SPD_0160		3732.41	0.0793383	0.054827	1.44707	0.147878	0.20939	3674	3737.2	3476.88	3764.38	3811.87	3930.16
SPD_0161		2045.1	-0.271501	0.0600211	-4.52343	6.08452e-06	1.70826e-05	2237.02	2185.15	2289.36	1932.62	1824.17	1802.25
SPD_0162		319.393	1.21563	0.152425	7.97527	1.52054e-15	9.64773e-15	210.83	203.316	161.716	501.553	452.989	385.951
SPD_0163		202.412	1.05251	0.166654	6.3155	2.69283e-10	1.1512e-09	134.266	134.873	125.511	303.476	293.221	223.128
SPD_0164		17.7658	-0.781552	0.583669	-1.33903	0.18056	0.249844	28.8505	31.202	7.241	11.8119	9.3981	18.0915
SPD_0165	hexB	10260.4	0.448724	0.0659319	6.80588	1.00437e-11	4.86415e-11	8357.76	9212.65	8459.9	12242.6	12111.3	11177.9
SPD_0166	ribH	538.521	-0.132564	0.0907571	-1.46064	0.144113	0.205073	553.707	597.871	537.041	523.36	527.234	491.916
SPD_0167	ribB	979.778	-0.288953	0.101522	-2.84621	0.00442424	0.00822876	995.341	1207.82	1028.22	928.6	899.398	819.285
SPD_0168	ribE	405.742	-0.278401	0.106837	-2.60585	0.00916472	0.0161754	447.182	484.135	401.875	370.713	372.165	358.383
SPD_0169	ribD	866.718	-0.186945	0.0751555	-2.48745	0.0128664	0.0223593	937.64	950.152	879.781	781.405	825.153	826.177
SPD_0170	ruvA	2363.53	-0.0505472	0.0571395	-0.884628	0.376357	0.462436	2374.62	2464.96	2373.84	2343.31	2387.12	2237.31
SPD_0171	tag	2673.48	0.00187023	0.0848639	0.0220379	0.982418	0.984382	2654.24	2851.46	2507.8	2845.77	2746.13	2435.46
SPD_0172		1618.73	-0.0273938	0.0715053	-0.383102	0.701644	0.760431	1643.37	1552.05	1707.67	1642.77	1650.31	1516.24
SPD_0173		2515.56	0.327569	0.0838924	3.90463	9.43696e-05	0.000229347	2166	2343.17	2183.16	3019.31	2852.32	2529.36
SPD_0174		9438.56	0.0593588	0.0408876	1.45176	0.14657	0.20783	9097.88	9258.95	9377.09	9506.8	9656.55	9734.07
SPD_0175		13562.2	-0.174783	0.0425529	-4.10744	4.00066e-05	0.000100777	14269.9	14311.7	14566.5	12955	12877.3	12392.7
SPD_0176	uvrA	17870.8	0.132112	0.0367739	3.59256	0.000327449	0.000735203	17057.3	17110.8	16991	18424.8	18787.7	18853
SPD_0177		5819.24	0.084834	0.0432067	1.96344	0.0495945	0.0776245	5580.35	5621.4	5743.32	5975.93	6066.48	5927.97
SPD_0178		31670.2	0.806824	0.0958158	8.42058	3.74633e-17	2.61721e-16	22207.1	24817.7	22088.7	44978.1	40280.3	35649.7
SPD_0179		9269.62	0.604582	0.100267	6.02972	1.64242e-09	6.57296e-09	7159.35	7732.06	7173.41	12664.2	11196	9692.72
SPD_0180		11097.8	0.118084	0.0591996	1.99467	0.0460786	0.0725178	10558.2	11007.3	10364.3	12055.5	11693.1	10908.3
SPD_0181		4857.03	0.384694	0.0696628	5.52224	3.34707e-08	1.17942e-07	4292.06	4443.77	3901.69	5712.44	5512.93	5279.26
SPD_0182		11701.4	0.259631	0.0430981	6.0242	1.69945e-09	6.76071e-09	10686.9	10688.2	10577.9	12773.3	13069.9	12412.5
SPD_0183	folC	7338.24	-0.161866	0.0481282	-3.36322	0.000770388	0.00163453	7662.02	7745.15	7840.79	7026.29	7088.05	6667.14
SPD_0184		4427.79	-0.956912	0.0529171	-18.0832	4.32038e-73	2.70698e-71	5795.62	6077.35	5660.05	2969.34	3001.75	3062.63
SPD_0185		4402.96	0.0857556	0.0548204	1.5643	0.117747	0.17058	4235.47	4459.88	4118.92	4617.56	4555.26	4430.69
SPD_0186		9374.17	-0.060903	0.0662697	-0.919018	0.358086	0.443735	9651.59	9232.78	9833.27	8675.42	9002.44	9849.51
SPD_0187	nrdD	21815.5	1.48801	0.0464609	32.0272	4.55491e-225	1.82652e-222	11263.9	11766.2	11368.4	31163.5	32799.4	32531.9
SPD_0188		4.29178	0.532342	0.985373	0.540244	0.589029	0.66648	1.10963	8.05213	1.20683	3.63444	6.57867	5.16899
SPD_0189		973.089	1.39994	0.0932725	15.0091	6.40294e-51	1.62505e-49	550.378	485.141	570.832	1342.02	1383.4	1506.76
SPD_0190	nrdG	1389.64	1.44637	0.0875655	16.5175	2.74336e-61	1.14592e-59	733.468	743.816	761.511	1889.91	1972.66	2236.45
SPD_0191		1642.39	1.39414	0.0933372	14.9365	1.90603e-50	4.71801e-49	937.64	879.696	899.09	2128.88	2391.82	2617.23
SPD_0192	rpsJ	84815	-0.742599	0.0631907	-11.7517	6.92092e-32	1.02033e-30	106347	102410	109765	59203.3	66604.4	64559.8
SPD_0193	rplC	77900.3	-0.699257	0.0795847	-8.78632	1.5454e-18	1.16926e-17	100369	91067.6	97818.6	53826.1	60161	64160.1
SPD_0194	rplD	87440.2	-0.759869	0.0502565	-15.1198	1.19913e-51	3.20567e-50	112188	108292	109369	61982.7	65551.8	67257.2
SPD_0195	rplW	20330.3	-0.798671	0.0444332	-17.9747	3.07711e-72	1.76274e-70	26449.2	25279.7	25726.1	14496	15165.7	14865.2
SPD_0196	rplB	99164.4	-0.664778	0.0778355	-8.54081	1.33289e-17	9.4433e-17	125544	117565	121738	69225.3	77681	83232.8
SPD_0197	rpsS	26175.8	-0.778891	0.0472595	-16.4811	5.01257e-61	2.01004e-59	33970.3	32725.9	32529	18602	19617.6	19610.3
SPD_0198	rplV	15131.7	-0.66814	0.0667501	-10.0096	1.38354e-23	1.37327e-22	19265.5	17895.9	18562.3	10846.1	11892.4	12328
SPD_0199	rpsC	90159	-0.693113	0.0658311	-10.5287	6.37368e-26	7.2199e-25	115811	107354	111064	64624	68567.6	73533.2
SPD_0200	rplP	42535.1	-0.775294	0.049154	-15.7728	4.79098e-56	1.52475e-54	54612.8	53847.6	52630	30035	31710.1	32375.1
SPD_0201	rpmC	9528.16	-0.746407	0.0700886	-10.6495	1.75341e-26	2.0089e-25	12350.2	11658.5	11810.1	6532.91	7251.58	7565.68
SPD_0202	rpsQ	8705.19	-0.658651	0.1113	-5.9178	3.26268e-09	1.27518e-08	11438.1	9937.34	10600.8	5716.98	6855.92	7681.98
SPD_0203	rplN	30043.8	-0.654754	0.0871897	-7.50953	5.93387e-14	3.3233e-13	38493.2	35047.9	36699.8	20909.9	23235.9	25876
SPD_0204	rplX	36629.8	-0.702051	0.0891371	-7.87609	3.37793e-15	2.09036e-14	47846.3	42182.1	46084.1	24839.6	28476.3	30350.6
SPD_0205	rplE	93810.8	-0.672367	0.0680769	-9.87657	5.26006e-23	5.07039e-22	121090	110498	114264	67882.3	71943.4	77186.8
SPD_0206	rpsN	35081.9	-0.618224	0.0870499	-7.10195	1.23008e-12	6.35649e-12	44676.1	40087.5	42694.1	24840.5	27683.1	30510
SPD_0207	rpsH	79413.8	-0.636969	0.0634769	-10.0347	1.07323e-23	1.07592e-22	98116	92932.7	98949.4	58202	62439.1	65843.5
SPD_0208	rplF	90593.9	-0.615058	0.0597116	-10.3005	7.01136e-25	7.47754e-24	111581	106093	111181	67356.2	71914.3	75438
SPD_0209	rplR	40237.4	-0.575451	0.0809413	-7.10949	1.16476e-12	6.05014e-12	50809	45748.2	47916.1	29294.5	32615.2	35041.5
SPD_0210	rpsE	57910.9	-0.525854	0.0787713	-6.6757	2.4605e-11	1.13409e-10	71478.1	65279.7	68292.2	43230.8	47510.2	51674.4
SPD_0211	rpmD	12450.2	-0.455896	0.0901964	-5.05448	4.31567e-07	1.36266e-06	15344	13312.2	14548.4	9455.01	10539	11502.7
SPD_0212	rplO	32277.5	-0.484123	0.094827	-5.10533	3.3022e-07	1.05934e-06	40448.4	34709.7	37771.4	23915.6	27196.2	29623.5
SPD_0213	secY	92626.8	-0.440768	0.083182	-5.29885	1.16537e-07	3.93362e-07	109172	100985	109846	70836.2	78672.5	86248.9
SPD_0214	adk	8555.04	-0.550003	0.0987688	-5.56859	2.56807e-08	9.16187e-08	10753.5	9567.95	10178.4	6114.04	6868.13	7848.25
SPD_0215	infA	35730.4	-0.677428	0.106525	-6.35934	2.02628e-10	8.73695e-10	45867.8	41711.1	44327	23429.4	27512	31535.2
SPD_0216	rpsM	33730.7	-0.645534	0.11471	-5.62753	1.82808e-08	6.61608e-08	43739.5	38469.1	41253.2	22334.6	25828.8	30758.9
SPD_0217	rpsK	56177.5	-0.764951	0.075454	-10.138	3.74755e-24	3.87312e-23	73420	69522.1	69252.9	38202.5	41187.2	45480.2
SPD_0218	rpoA	105479	-0.685883	0.100484	-6.8258	8.7434e-12	4.27574e-11	137047	121747	131478	70306.5	80944.9	91350.7
SPD_0219	rplQ	57018	-0.729475	0.0975391	-7.4788	7.50069e-14	4.14294e-13	75421.8	67604.7	70375.2	37575.6	42777.3	48353.3
SPD_0220		379.407	0.740105	0.112623	6.57154	4.97981e-11	2.24371e-10	256.325	289.877	306.535	447.945	502.799	472.963
SPD_0221		8942.98	0.713711	0.0448691	15.9065	5.7097e-57	1.90799e-55	6789.85	6769.83	6765.5	11354	10764.6	11214.1
SPD_0222		75483.2	4.44158	0.0851588	52.1564	0	0	6823.14	7010.39	6089.68	156969	143341	132666
SPD_0223		63.1745	-0.12847	0.245337	-0.523646	0.600525	0.676434	58.8106	63.4106	76.0305	49.065	61.0877	70.6429
SPD_0224		27.8369	0.489759	0.343218	1.42696	0.153591	0.216409	22.1927	23.1499	24.1367	39.9789	29.1341	28.4295
SPD_0225		28.0421	0.0487219	0.350989	0.138813	0.889598	0.916098	28.8505	34.2216	19.3093	26.3497	31.9536	27.568
SPD_0226		9.47848	-1.67138	0.61262	-2.72825	0.0063671	0.0115425	11.0963	14.0912	18.1025	3.63444	5.63886	4.30749
SPD_0227		15.303	-0.156783	0.537161	-0.291873	0.770384	0.818911	9.9867	12.0782	26.5503	19.0808	10.3379	13.784
SPD_0228		52.4063	-0.474426	0.310607	-1.52742	0.126658	0.182042	53.2624	57.3715	72.41	59.9683	30.0739	41.3519
SPD_0229		136.297	-0.186263	0.191411	-0.973109	0.330499	0.416761	120.95	175.134	138.786	140.835	113.717	128.363
SPD_0230		388.124	-0.618344	0.109081	-5.66869	1.43892e-08	5.26466e-08	428.318	514.33	467.044	303.476	305.438	310.139
SPD_0231		632.15	-0.478272	0.10903	-4.38659	1.1514e-05	3.10708e-05	782.292	679.399	747.029	470.66	532.872	580.65
SPD_0232		86.8291	-0.470173	0.204779	-2.296	0.0216757	0.0360116	109.854	99.6452	92.9261	85.4094	67.6663	65.4739
SPD_0233		50.206	0.259894	0.280783	0.925605	0.354651	0.440251	49.9335	40.2607	47.0665	69.0544	43.2313	51.6899
SPD_0234		550.986	0.406892	0.109286	3.72318	0.000196729	0.000459187	481.581	476.082	463.424	710.534	600.539	573.758
SPD_0235	pfl	1375.76	0.481164	0.0768243	6.26317	3.77227e-10	1.57243e-09	1136.26	1170.58	1138.04	1735.45	1534.71	1539.5
SPD_0236	talC	485.364	0.648611	0.114088	5.68518	1.30677e-08	4.8252e-08	347.315	395.561	391.014	654.2	587.381	536.714
SPD_0237	gldA	851.927	0.659776	0.0850872	7.75412	8.8959e-15	5.30842e-14	601.421	689.464	690.308	1073.98	1044.13	1012.26
SPD_0238	leuS	29463.7	0.0120158	0.0559868	0.214618	0.830065	0.865911	29768.1	28664.6	29591.5	28075.2	29554.2	31128.5
SPD_0239		1008.59	0.629222	0.0941476	6.68336	2.33525e-11	1.08133e-10	844.431	808.233	722.893	1154.84	1193.56	1327.57
SPD_0240		937.427	0.310258	0.0794474	3.90519	9.41498e-05	0.00022909	805.594	798.168	908.745	1039.45	1042.25	1030.35
SPD_0241	ruvB	3808.99	0.156101	0.0547892	2.84912	0.00438409	0.00817683	3764.99	3563.07	3480.51	4024.24	4080.66	3940.49
SPD_0242		2653.6	-0.218065	0.0634793	-3.43522	0.000592072	0.00127646	2726.37	2932.99	2901.23	2535.93	2489.56	2335.52
SPD_0243	uppS	45533.7	2.9274	0.108799	26.9065	1.84344e-159	3.08008e-157	10427.2	11227.7	10084.3	90798.4	83100.8	67563.9
SPD_0244	cdsA	28313.9	2.95881	0.0752176	39.3366	0	0	6557.93	6483.98	6317.77	53996.9	51157.6	45369.1
SPD_0245	eep	66929.1	3.10325	0.100912	30.7521	1.14549e-207	3.28101e-205	13659.6	14684.1	13514.1	134681	122360	102677
SPD_0246	proS	177184	3.27055	0.09335	35.0354	6.50494e-269	3.2606e-266	32800.8	34657.4	32361.2	354332	330872	278081
SPD_0247		2524.06	2.24086	0.105507	21.2391	4.1606e-100	4.90706e-98	851.089	918.95	873.747	4623.92	4300.57	3576.08
SPD_0248	glmS	26220.9	-0.466659	0.0725026	-6.43644	1.22309e-10	5.38965e-10	30680.3	29259.4	31336.6	20174.8	22219.9	23654.2
SPD_0249		5882.43	-0.645897	0.0427776	-15.099	1.6451e-51	4.34004e-50	7169.34	7275.1	7087.73	4530.33	4624.81	4607.29
SPD_0250		4023.3	-0.0621225	0.0622506	-0.997941	0.318308	0.404954	4306.49	3999.9	4023.58	4132.36	3792.13	3885.36
SPD_0251	rpsL	72275.9	-0.556145	0.0543803	-10.227	1.50169e-24	1.59307e-23	87240.5	84510.2	86360.9	55886.8	57910.2	61747
SPD_0252	rpsG	44884.3	-0.389985	0.104492	-3.7322	0.000189813	0.000444077	55271.9	46466.8	51004.4	34045.7	38830.1	43686.6
SPD_0253	fusA	256954	-0.429458	0.0580135	-7.40271	1.3343e-13	7.32951e-13	303508	286059	295190	207098	219844	230024
SPD_0254	polC	12757.3	0.275168	0.0584933	4.70427	2.54772e-06	7.41392e-06	11589	11316.3	11729.2	13200.3	13955.2	14754
SPD_0255		776.327	0.224633	0.086222	2.60528	0.00917986	0.0161879	733.468	699.529	715.652	784.131	822.334	902.85
SPD_0256		1213.68	0.0871854	0.104653	0.833091	0.404793	0.492482	1108.52	1251.1	1170.63	1400.17	1248.07	1103.58
SPD_0257		8.72364	0.285944	0.644353	0.443769	0.65721	0.724412	6.6578	13.0847	3.6205	9.08611	11.2777	8.61499
SPD_0258	pepS	12967.7	0.228543	0.0478194	4.7793	1.75905e-06	5.24836e-06	12125	11760.1	11942.8	14031.7	14449.6	13497.1
SPD_0259		2081.01	0.00504232	0.0590407	0.085404	0.93194	0.948748	2063.92	2098.59	2069.72	2153.41	1991.46	2108.95
SPD_0260	rsuA-1	1971.98	0.0131029	0.0643301	0.203683	0.838601	0.871708	1965.16	2012.03	1910.42	2009.85	2057.24	1877.21
SPD_0261	pepC	18650.9	0.130884	0.0432754	3.02443	0.00249102	0.00483963	17687.6	17789.2	17940.8	19437	18972	20078.9
SPD_0262		48843.6	-0.85195	0.122932	-6.93024	4.20141e-12	2.09028e-11	63241.3	59177.1	66163.4	28461.3	35035.2	40983.2
SPD_0263	manM	27619.1	-0.766494	0.148133	-5.17437	2.28676e-07	7.51632e-07	35712.4	32521.6	36131.4	15788	20142	25419.4
SPD_0264	manL	34636.1	-0.798931	0.135571	-5.8931	3.79022e-09	1.47848e-08	44181.2	41274.2	46511.3	19950.4	25572.2	30327.3
SPD_0265		6938.84	0.762909	0.065367	11.6712	1.78943e-31	2.58116e-30	5401.7	4751.77	5285.93	8546.4	8895.3	8751.96
SPD_0266		6353.41	-0.502486	0.0587863	-8.54766	1.25606e-17	8.93047e-17	7240.36	7584.1	7520.98	5457.12	5362.56	4955.34
SPD_0267		4869.31	-0.261412	0.0989545	-2.64174	0.00824823	0.0146611	5422.78	4852.42	5654.01	3955.18	4390.79	4940.69
SPD_0268		403.349	-0.565831	0.117925	-4.79821	1.60087e-06	4.80501e-06	521.528	428.776	494.801	300.75	327.054	347.184
SPD_0269	folP	4249.04	0.0843536	0.0577926	1.45959	0.144402	0.205338	4095.66	4002.92	4277.01	4227.77	4561.84	4329.03
SPD_0270		2776.8	0.20083	0.0659896	3.04336	0.00233952	0.00458528	2625.39	2658.21	2466.77	2798.52	3055.32	3056.6
SPD_0271	folE	3350.24	0.163628	0.0562425	2.90932	0.00362211	0.00685772	3081.45	3175.56	3224.66	3696.23	3449.1	3474.42
SPD_0272	sulD	5014.55	0.292413	0.0481741	6.06992	1.27978e-09	5.16289e-09	4429.66	4581.66	4512.35	5367.17	5639.8	5556.67
SPD_0273		4208.04	0.404504	0.0508129	7.96066	1.71124e-15	1.08235e-14	3546.39	3597.29	3723.08	4929.21	4733.82	4718.43
SPD_0274	rplM	68634.9	-0.577301	0.0532313	-10.8451	2.10331e-27	2.55585e-26	82491.3	78698.5	85372.5	53312.8	55287.2	56647
SPD_0275	rpsI	45067.3	-0.519233	0.0621501	-8.35451	6.57068e-17	4.48102e-16	54768.2	51488.4	53017.4	35120.5	36501.3	39508.3
SPD_0276		0.91769	0.753911	2.21484	0.340391	0.733562	0.787362	0	2.01303	0	0.908611	0	2.5845
SPD_0277	bglA-1	91.7851	1.4481	0.210934	6.86517	6.64136e-12	3.27173e-11	59.9202	44.2867	43.446	138.109	140.032	124.917
SPD_0278		1.04954	3.3698	2.00556	1.68023	0.0929125	0.136877	0	0	0	3.63444	0.93981	1.723
SPD_0279		18.0712	1.57019	0.461537	3.40208	0.000668753	0.001431	12.206	10.0652	4.82733	26.3497	29.1341	25.845
SPD_0280		140.709	0.481977	0.184477	2.61267	0.00898391	0.0159123	110.963	115.749	125.511	183.539	176.684	131.809
SPD_0281		18.3415	0.407286	0.519989	0.783258	0.433475	0.521993	21.083	21.1369	4.82733	21.8067	18.7962	22.399
SPD_0282		43.769	1.45127	0.307354	4.72183	2.33737e-06	6.84149e-06	18.8638	27.176	24.1367	77.2319	59.208	55.9974
SPD_0283		303.583	1.25689	0.151675	8.28673	1.16402e-16	7.83174e-16	177.541	198.284	160.509	457.031	468.026	360.106
SPD_0284		557.101	0.0762344	0.112193	0.679491	0.496827	0.584931	553.707	588.812	483.94	559.704	530.993	625.448
SPD_0285		6149.83	0.109744	0.0788344	1.39208	0.163899	0.229642	5989.8	6074.33	5682.97	7036.28	6186.77	5928.83
SPD_0286		1221.11	0.340062	0.088139	3.85825	0.000114204	0.000274227	1003.11	1182.66	1046.32	1429.25	1373.06	1292.25
SPD_0287		284.455	0.0122382	0.112839	0.108457	0.913633	0.933656	269.641	293.903	286.019	301.659	277.244	278.264
SPD_0288		10.5359	0.730423	0.578436	1.26276	0.206677	0.281513	8.87707	11.0717	3.6205	10.9033	14.0972	14.6455
SPD_0289	eda	157.248	0.316407	0.160081	1.97654	0.0480938	0.0753934	143.143	143.932	132.752	195.351	176.684	151.624
SPD_0290		166.898	0.696068	0.162205	4.29128	1.77649e-05	4.70524e-05	123.169	129.841	129.131	239.873	189.842	189.53
SPD_0291		72.4891	0.604185	0.249589	2.42072	0.0154897	0.026499	56.5913	68.4431	47.0665	107.216	78.9441	76.6734
SPD_0292		84.1642	0.248284	0.232777	1.06662	0.286144	0.36896	73.2358	68.4431	89.3056	99.0386	104.319	70.6429
SPD_0293		8.35036	-0.359587	0.707628	-0.508159	0.611342	0.685196	13.3156	4.02607	10.8615	9.99472	8.45829	3.44599
SPD_0294		53.7761	0.829713	0.280246	2.96066	0.00306985	0.00587875	33.289	46.2998	36.205	74.5061	78.9441	53.4129
SPD_0295		17.2461	1.15539	0.435149	2.65516	0.00792709	0.0141278	12.206	9.05865	10.8615	22.7153	25.3749	23.2605
SPD_0296		32.539	1.15436	0.344603	3.34981	0.00080866	0.00171182	22.1927	20.1303	18.1025	56.3339	42.2915	36.1829
SPD_0297		50.5782	1.15036	0.269888	4.26236	2.02278e-05	5.32941e-05	32.1794	26.1694	36.205	76.3233	71.4256	61.1664
SPD_0298	yajC-1	1.438	-1.05978	1.71476	-0.618034	0.536553	0.621843	2.21927	0	3.6205	0.908611	1.87962	0
SPD_0299		0	NA	NA	NA	NA	NA	0	0	0	0	0	0
SPD_0300		16.6345	1.13196	0.496974	2.2777	0.0227445	0.0375641	14.4252	5.03258	12.0683	25.4411	17.8564	24.9835
SPD_0301	regR	4329.96	0.382002	0.0622748	6.13413	8.56283e-10	3.49664e-09	3735.03	3788.53	3756.87	4622.1	4872.92	5204.31
SPD_0302		1237.42	0.893459	0.104343	8.56271	1.10246e-17	7.89443e-17	841.102	921.969	833.921	1765.43	1657.83	1404.24
SPD_0303		667.333	0.366355	0.0776119	4.72034	2.35446e-06	6.88147e-06	582.558	592.838	573.245	737.792	770.644	746.919
SPD_0304	mraW	4411.38	-0.242295	0.0487724	-4.96788	6.769e-07	2.09442e-06	4648.25	4798.07	4897.33	3980.62	4035.55	4108.49
SPD_0305	ftsL	514.763	-0.290023	0.0944056	-3.0721	0.00212562	0.0041865	568.132	562.643	568.418	423.413	478.363	487.608
SPD_0306	pbpX	22581.6	-0.0482938	0.0500627	-0.964667	0.334712	0.420273	22384.6	22698	23797.5	21525.9	22242.5	22840.9
SPD_0307	mraY	6804.44	0.0733204	0.0663784	1.10458	0.269341	0.349533	6508	6632.94	6754.64	6529.28	6907.61	7494.18
SPD_0308	clpL	95892.9	3.25518	0.157004	20.7332	1.73887e-95	1.6602e-93	16581.3	22202.8	15761.2	201300	180156	139356
SPD_0309	luxS	4401.14	-0.18245	0.0606395	-3.00877	0.00262311	0.00508148	4608.31	4733.65	4695.79	3935.19	4050.58	4383.3
SPD_0310		23166.3	-0.0232102	0.0465792	-0.498294	0.618277	0.689458	22813	24047.7	23196.5	23418.5	22327.1	23195
SPD_0311	dexB	15256.5	0.0122964	0.0788014	0.156043	0.875999	0.903827	15644.7	14704.2	15226.6	14050.8	15016.3	16896.6
SPD_0312		188.209	0.14019	0.155157	0.90354	0.366239	0.452719	176.432	205.329	154.475	205.346	206.758	180.915
SPD_0313		375.594	0.158923	0.098789	1.60871	0.10768	0.156789	356.192	365.366	342.74	412.509	389.081	387.674
SPD_0314		114.045	-0.220304	0.208908	-1.05455	0.29163	0.375542	114.292	118.769	135.165	129.023	104.319	82.7039
SPD_0315	cps2A	71279	-0.687559	0.038416	-17.8977	1.22863e-71	6.65787e-70	88312.4	87690.8	87845.3	55603.4	54918.8	53303.5
SPD_0316	cps2B	fp	-0.613303	0.0396018	-15.4867	4.26405e-54	1.25727e-52	36167.4	35410.3	36183.3	22965.1	23815.7	23661.1
SPD_0317	cps2C	22554.6	-0.591325	0.0434423	-13.6117	3.41007e-42	6.70313e-41	27961.7	26642.5	26736.2	17751.5	17985.1	18250.8
SPD_0318	cps2D	28940.1	-0.525865	0.0451686	-11.6423	2.51212e-31	3.52224e-30	34597.3	33630.7	34243.9	23180.5	23409.7	24578.6
SPD_0319	cps2E	59626.2	-0.521297	0.0495456	-10.5216	6.87187e-26	7.69726e-25	71983	68407.9	70459.7	47594.9	48364.5	50947.3
SPD_0320	cps2T	69937.1	-0.595193	0.0452194	-13.1624	1.44508e-39	2.61025e-38	85654.8	82505.2	84328.6	55539.8	54109.6	57484.4
SPD_0321	cps2F	35300.1	-0.705984	0.0462107	-15.2775	1.08001e-52	2.96632e-51	43923.7	43686.9	43697	27423.7	25696.3	27373.3
SPD_0322	cps2G	30766.7	-0.692853	0.0560466	-12.3621	4.19103e-35	6.77662e-34	38099.3	37816.8	38132.3	23318.6	22315.8	24917.1
SPD_0323	csp2H	27323.2	-0.728596	0.0675704	-10.7828	4.15189e-27	4.92576e-26	33171.4	32708.8	36360.7	21410.5	19377	20911.2
SPD_0324	cps2I	22225.5	-0.625982	0.0631835	-9.90736	3.86711e-23	3.76386e-22	26610.1	26233.9	28077	17564.4	16409.1	18458.5
SPD_0325		23380.9	-0.576341	0.0716904	-8.03931	9.03451e-16	5.76885e-15	26636.7	26793.5	30541.3	19252.6	18023.7	19037.4
SPD_0326	cps2K	56079.1	-0.45712	0.0632189	-7.23075	4.80324e-13	2.55451e-12	65447.3	62645.6	66578.5	45111.6	46023.5	50668.2
SPD_0327	cps2P	15558.9	-0.398868	0.0791767	-5.0377	4.71169e-07	1.48537e-06	18453.2	16607.5	18028.9	12271.7	13506	14486.1
SPD_0328	cps2L	24452.4	-0.198615	0.0970359	-2.04682	0.0406755	0.0647772	27619.9	24042.7	26737.4	20182.1	22709.6	25422.8
SPD_0329	rfbC	20712.2	-0.153268	0.117496	-1.30445	0.19208	0.262881	23524.2	19362.4	22548.5	16776.6	19565	22496.3
SPD_0330	rfbB	65760.5	-0.222661	0.067356	-3.30574	0.000947276	0.00198463	73251.3	66299.3	72926.5	57669.5	60218.3	64198
SPD_0331	rfbD	21801.8	-0.0591797	0.0681697	-0.868123	0.385327	0.471949	23370	20756.4	22622.1	20499.2	21017	22546.3
SPD_0332		17891.5	0.0101416	0.100611	0.1008	0.91971	0.938909	19100.1	16187.8	18199	16057.9	17623.3	20180.6
SPD_0333		145.06	0.170062	0.198173	0.858147	0.390811	0.476918	123.169	128.834	158.095	123.571	153.189	183.499
SPD_0334	aliA	12574.7	-0.512314	0.07113	-7.2025	5.91203e-13	3.13588e-12	15416.1	13682.6	15255.6	9987.45	10125.5	10980.7
SPD_0335		920.282	0.731004	0.0835364	8.75072	2.1199e-18	1.58007e-17	710.165	681.412	684.274	1235.71	1131.53	1078.6
SPD_0336	pbp1A	92244.2	-0.371447	0.0570304	-6.51315	7.35909e-11	3.29352e-10	101427	107362	103371	83990.2	81279.5	76035
SPD_0337	recU	16355.5	-0.70655	0.0555256	-12.7248	4.30794e-37	7.25833e-36	20173.1	20448.4	20224.1	12898.6	12710	11678.5
SPD_0338		372.24	0.218922	0.118987	1.83988	0.0657859	0.100229	329.561	327.118	376.532	398.88	363.707	437.641
SPD_0339		7472.53	0.0438736	0.0679525	0.645651	0.518506	0.605124	7787.41	7385.82	6903.08	7440.62	7329.58	7988.68
SPD_0340	rnpB	326228	0.0568907	0.0643169	0.884537	0.376406	0.462436	322501	310497	326395	315611	323966	358401
SPD_0341		6108.45	-0.041715	0.0623399	-0.669154	0.503397	0.590241	6493.57	5995.82	6101.75	5785.13	5932.08	6342.35
SPD_0342		11398.3	-0.128093	0.0422003	-3.03536	0.00240252	0.0046904	12015.1	11856.8	11840.2	10614.4	10961	11102.1
SPD_0343	gnd	55687.4	0.0104243	0.0360689	0.28901	0.772573	0.819924	55301.9	56287.4	54867.4	55651.5	56494.8	55521
SPD_0344		16106.6	0.0614324	0.0457189	1.3437	0.179046	0.248012	15452.8	16028.8	15809.5	15926.1	16592.4	16830.2
SPD_0345	cbpC	4482.92	0.346633	0.0624741	5.54842	2.88256e-08	1.02293e-07	4150.03	3869.05	3822.04	4867.43	4921.79	5267.2
SPD_0346	mvk	2338.98	0.0440996	0.0592009	0.744914	0.456324	0.543886	2386.82	2250.57	2272.47	2287.88	2435.99	2400.13
SPD_0347	mvaD	2198.25	-0.0239094	0.0577632	-0.413921	0.678932	0.74183	2189.31	2272.71	2186.78	2101.62	2199.16	2239.9
SPD_0348	mvaK2	4477.37	0.0533692	0.046017	1.15977	0.246142	0.32298	4399.7	4370.3	4414.59	4542.15	4471.62	4665.88
SPD_0349	fni	5732.91	-0.0146255	0.0481442	-0.303785	0.761291	0.811818	5605.87	5793.51	5886.93	5567.06	5800.51	5743.61
SPD_0350		1442.69	1.38699	0.129921	10.6757	1.32283e-26	1.5331e-25	772.305	846.481	774.787	2445.07	2101.42	1716.11
SPD_0351		4047.14	1.45427	0.130044	11.1829	4.94378e-29	6.31355e-28	1966.27	2403.56	2121.61	6877.28	6025.12	4889
SPD_0352		4067.86	1.43428	0.140468	10.2107	1.77596e-24	1.8741e-23	2090.55	2448.86	2051.62	7088.07	5963.1	4764.95
SPD_0353		70.1535	1.41635	0.299457	4.72971	2.24838e-06	6.62941e-06	27.7408	42.2737	44.6528	115.394	119.356	71.5044
SPD_0354		3731.15	1.42915	0.167819	8.51606	1.65071e-17	1.16129e-16	1858.64	2301.9	1900.76	6836.39	5384.17	4105.04
SPD_0355		3138.86	0.740795	0.142702	5.19121	2.08935e-07	6.89005e-07	2161.57	2542.46	2346.08	4758.4	3897.39	3127.24
SPD_0356	cbpG	2351.32	0.880405	0.100538	8.75698	2.00552e-18	1.50602e-17	1617.85	1730.2	1617.16	3469.08	2965.1	2708.55
SPD_0357	cbpF	6662.13	1.08769	0.101571	10.7086	9.27179e-27	1.08713e-25	4032.41	4642.05	4114.09	10126.5	9088.91	7968.86
SPD_0358		83.1172	-0.0640776	0.24167	-0.265145	0.790898	0.834889	88.7707	100.652	65.169	79.9578	67.6663	96.4878
SPD_0359		0.520444	-2.66345	2.93579	-0.907236	0.364282	0.450577	1.10963	2.01303	0	0	0	0
SPD_0360	mtlA	37.3289	0.716767	0.322921	2.21964	0.0264434	0.0433516	23.3023	39.2542	21.723	46.3392	45.1109	48.2439
SPD_0361		19.8119	0.58004	0.49013	1.18344	0.236634	0.312768	11.0963	23.1499	13.2752	18.1722	17.8564	35.3214
SPD_0362	mtlA2	2.32655	0.963288	1.56203	0.616689	0.53744	0.622152	0	0	4.82733	0.908611	5.63886	2.5845
SPD_0363		12.7095	0.513296	0.521261	0.984719	0.324762	0.410819	11.0963	14.0912	6.03416	18.1722	12.2175	14.6455
SPD_0364		1.47709	0.0493454	1.53129	0.0322246	0.974293	0.978686	3.3289	1.00652	0	2.72583	0.93981	0.861499
SPD_0365	tig	60359.6	-0.493671	0.0733588	-6.72954	1.70198e-11	8.04827e-11	72990.6	68459.2	70312.5	46392.8	49311.8	54690.5
SPD_0366		9073.97	0.231637	0.0835275	2.77318	0.00555109	0.0101551	8049.28	8739.58	8251.11	10404.5	10285.3	8714.06
SPD_0367	lepB	8518.3	0.0585818	0.0718232	0.815639	0.414707	0.501803	8310.04	8638.93	8085.78	9364.14	8679.15	8031.75
SPD_0368	rnhC	4455.29	0.0953214	0.0549507	1.73467	0.0827992	0.123797	4439.64	4207.24	4278.22	4415.85	4657.7	4733.07
SPD_0369		1221.05	-0.0305054	0.104672	-0.291439	0.770716	0.818911	1320.46	1141.39	1240.62	1053.99	1281.9	1287.94
SPD_0370		7982.56	-0.103409	0.0421165	-2.45531	0.0140763	0.0242675	8264.55	8422.53	8117.16	7610.53	7737.46	7743.15
SPD_0371		14348.7	-0.455788	0.0447919	-10.1757	2.54593e-24	2.65865e-23	16544.6	16853.1	16391.2	11721.1	12389.5	12192.8
SPD_0372		4339.01	-0.39231	0.0433595	-9.04782	1.45846e-19	1.20338e-18	4932.32	4920.86	4922.67	3783.46	3757.36	3717.37
SPD_0373		1222.96	1.26623	0.199097	6.35985	2.01947e-10	8.72638e-10	857.747	643.164	654.103	1256.61	1668.16	2257.99
SPD_0374		3586.19	0.266252	0.0472051	5.64032	1.69737e-08	6.15412e-08	3219.05	3252.06	3298.27	3945.19	3845.7	3956.86
SPD_0375	serS	14395.9	-0.0825303	0.0453098	-1.82147	0.0685361	0.104023	14944.5	14856.2	14620.8	14258.8	14203.4	13491.9
SPD_0376		3628.38	0.312496	0.0601233	5.19759	2.01887e-07	6.6686e-07	3202.4	3305.4	3201.73	4145.08	4127.65	3788.01
SPD_0377		12310.8	0.430213	0.0432992	9.93582	2.90776e-23	2.85788e-22	10584.8	10477.8	10402.9	14510.5	14104.7	13784
SPD_0378		14412.6	-0.657715	0.152476	-4.31357	1.60642e-05	4.29449e-05	19107.9	15654.4	18165.2	8979.8	10477	14091.5
SPD_0379		36720.2	-0.907119	0.0949035	-9.55833	1.19677e-21	1.0907e-20	51533.6	44202.2	47960.7	23100.5	24976.4	28547.5
SPD_0380	fabH	70746.3	-0.78216	0.0996582	-7.84842	4.21306e-15	2.57536e-14	94458.6	82859.5	91085.7	45994.8	51107.8	58971.3
SPD_0381	acpP	9146.8	-0.704433	0.161539	-4.36077	1.29608e-05	3.48342e-05	12429	10104.4	11477	5426.22	6545.78	8898.42
SPD_0382	fabK	14528.2	-0.606886	0.122296	-4.96243	6.96169e-07	2.15072e-06	19147.8	15295	18177.3	10041.1	11106.7	13401.5
SPD_0383	fabD	26616	-0.64577	0.102278	-6.31388	2.72119e-10	1.16085e-09	34714.9	29274.5	33437.7	18349.4	20732.2	23187.2
SPD_0384	fabG	28794.8	-0.548028	0.0714504	-7.67005	1.71932e-14	9.9631e-14	36374.9	31911.6	34311.5	21972.9	23792.2	24405.4
SPD_0385	fabF	88821.4	-0.418635	0.0686471	-6.09836	1.0716e-09	4.34053e-09	107136	92802.9	104918	74060	76608.6	77402.2
SPD_0386	accB	16792.5	-0.431861	0.0713409	-6.05349	1.41744e-09	5.69534e-09	20420.6	17739.9	19702.7	13658.2	14363.1	14870.3
SPD_0387	fabZ	14533.5	-0.417011	0.0628794	-6.63192	3.31354e-11	1.50992e-10	17454.5	15448	16957.2	12120.9	12559.6	12660.6
SPD_0388	accC	63718.1	-0.421674	0.0688249	-6.12676	8.96852e-10	3.65486e-09	76281.7	66958.5	75653.9	52380.5	54882.1	56151.6
SPD_0389	accD	56106.9	-0.386482	0.08635	-4.47577	7.61369e-06	2.09979e-05	67815.2	56532	66386.7	45734	48684.1	51489.2
SPD_0390	accA	23501.3	-0.426988	0.0952324	-4.48364	7.33817e-06	2.02938e-05	28790.5	23934	28138.5	18329.4	20002	21813.1
SPD_0391		802.309	-0.837478	0.0963212	-8.69464	3.47919e-18	2.54591e-17	1119.62	918.95	1048.74	585.145	567.645	573.758
SPD_0392		1950.52	-0.876417	0.082276	-10.6522	1.7036e-26	1.96305e-25	2734.14	2333.11	2509.01	1396.54	1429.45	1300.86
SPD_0393	nusB	4176.81	-0.179177	0.0699877	-2.56012	0.0104637	0.0183711	4674.89	4282.73	4350.63	3689.87	3897.39	4165.35
SPD_0394		4588.25	-0.334583	0.0531453	-6.29563	3.06151e-10	1.29775e-09	5109.86	5302.33	4939.57	4048.77	4154.9	3974.09
SPD_0395	efp	8424.23	-0.400426	0.0548406	-7.30164	2.84287e-13	1.53637e-12	9930.11	9254.92	9573.8	7028.11	7217.74	7540.7
SPD_0396	gatB	19289.4	0.0295597	0.0385975	0.765845	0.443768	0.533107	19218.8	19140.9	18914.7	19773.2	19559.3	19129.6
SPD_0397	gatA	17924.9	-0.063941	0.0530612	-1.20504	0.228187	0.304198	18062.6	18869.2	18032.5	18077.7	17801.9	16705.3
SPD_0398	gatC	1685.33	-0.0183278	0.0651603	-0.281272	0.778502	0.824562	1792.06	1633.58	1663.02	1687.29	1637.15	1698.88
SPD_0399	prfC	19998.3	-0.0369182	0.0579144	-0.637461	0.523824	0.609912	21016.5	19896.8	19850	19014.5	19365.7	20846.5
SPD_0400		7014.58	-0.179066	0.0479267	-3.73625	0.000186788	0.000437511	7251.45	7731.05	7364.09	6631.95	6548.6	6560.31
SPD_0401	rpmB	5257.99	-0.470623	0.12782	-3.68193	0.000231475	0.000534072	6635.61	5541.88	6147.61	3731.67	4229.15	5262.03
SPD_0402		1040.26	-0.043446	0.0760193	-0.571513	0.567652	0.646671	1114.07	1037.72	1016.15	998.563	999.018	1076.01
SPD_0403		54590.3	-0.0369627	0.0540492	-0.683871	0.494056	0.582011	56863.2	53922.1	55084.7	51741.8	53394.4	56535.8
SPD_0404	ilvB	5244.06	-0.0303909	0.0514763	-0.590386	0.554932	0.636157	5474.93	5128.2	5295.58	5056.42	5270.46	5238.77
SPD_0405	ilvN	1739.3	-0.0372677	0.0656981	-0.567257	0.570539	0.648487	1751	1691.95	1844.04	1670.94	1695.42	1782.44
SPD_0406	ilvC	2928.67	-0.106104	0.0550676	-1.92679	0.054006	0.0838096	3122.51	2939.03	3048.46	2888.47	2746.13	2827.44
SPD_0407		671.405	-0.118556	0.0864863	-1.37081	0.170435	0.237968	694.63	654.236	749.443	641.479	628.733	659.908
SPD_0408		1252.15	-0.0792753	0.0817601	-0.969609	0.332241	0.418123	1360.41	1201.78	1298.55	1267.51	1137.17	1247.45
SPD_0409	ilvA	836.701	-0.308506	0.0841012	-3.66827	0.0002442	0.000559567	906.57	876.676	995.637	726.889	733.052	781.379
SPD_0410		6652.91	0.0838175	0.0626339	1.33821	0.180827	0.249898	6589	6282.68	6508.45	6409.34	6919.82	7208.16
SPD_0411		6371.69	-0.0196344	0.0490482	-0.400308	0.68893	0.750183	6559.04	6164.91	6522.93	6392.08	6248.8	6342.35
SPD_0412		11092.4	-0.124917	0.0449614	-2.77832	0.00546409	0.0100142	11311.6	11461.2	11945.2	10546.2	10761.8	10528.4
SPD_0413		0.454305	2.16003	3.98394	0.542184	0.587692	0.665342	0	0	0	2.72583	0	0
SPD_0414		6486.56	0.221978	0.0588001	3.77514	0.000159919	0.00037722	5985.36	5684.81	6297.25	6890.91	7191.43	6869.59
SPD_0415		15.0373	0.345415	0.452044	0.764118	0.444797	0.533684	16.6445	11.0717	12.0683	18.1722	15.037	17.23
SPD_0416		13.8592	0.301647	0.463755	0.650445	0.515405	0.602133	14.4252	13.0847	9.65466	15.4464	15.037	15.507
SPD_0417	bacA	14619.7	0.104107	0.0482305	2.15852	0.0308872	0.0501855	13780.5	14106.3	14390.3	15219.2	15595.2	14626.5
SPD_0418		230.461	-0.526512	0.139713	-3.76853	0.000164212	0.000386437	300.711	268.74	246.194	186.265	207.698	173.161
SPD_0419	dinP	1813.71	0.837429	0.0608584	13.7603	4.41876e-43	8.9491e-42	1239.46	1337.66	1327.52	2352.39	2303.48	2321.74
SPD_0420	pflB	122446	0.507589	0.0660122	7.68932	1.47919e-14	8.64658e-14	96414.9	108030	98927.7	137325	143466	150510
SPD_0421		822.716	-0.123541	0.103447	-1.19425	0.232381	0.308969	918.776	849.5	804.957	878.627	765.945	718.49
SPD_0422		640.092	-0.139016	0.114461	-1.21453	0.224547	0.300546	696.85	712.614	602.209	679.641	599.599	549.636
SPD_0423		1294.63	-0.382463	0.0876351	-4.36426	1.27551e-05	3.43275e-05	1430.32	1582.24	1381.82	1211.18	1104.28	1057.92
SPD_0424		145.795	0.330907	0.172468	1.91865	0.0550285	0.0852644	136.485	119.775	131.545	137.2	165.407	184.361
SPD_0425		136.611	0.365826	0.222519	1.64402	0.100172	0.147032	144.252	99.6452	114.649	128.114	140.032	192.976
SPD_0426	lacF-1	21.79	0.359217	0.399737	0.898634	0.368848	0.455382	19.9734	18.1173	19.3093	21.8067	18.7962	32.7369
SPD_0427	lacG-1	139.108	0.763524	0.159249	4.79452	1.63068e-06	4.87987e-06	95.4285	98.6386	115.856	178.088	169.166	177.469
SPD_0428	lacE-1	275.607	0.823328	0.131091	6.28058	3.37305e-10	1.41485e-09	227.475	187.212	182.232	338.003	374.984	343.738
SPD_0429		9966.87	0.226381	0.0570258	3.96981	7.19301e-05	0.000176524	8799.39	9488.43	9270.89	11231.3	10587.9	10423.3
SPD_0430		7467.41	-0.0170939	0.0674356	-0.253485	0.799893	0.842324	7344.66	7675.7	7513.74	7957.62	7410.4	6902.33
SPD_0431		1127.28	-0.0183142	0.0720772	-0.254092	0.799424	0.842273	1118.51	1110.19	1175.45	1059.44	1146.57	1153.55
SPD_0432		1306.55	0.16202	0.077083	2.10189	0.035563	0.0571803	1173.99	1193.73	1333.55	1421.98	1330.77	1385.29
SPD_0433		14.0917	-0.242021	0.496351	-0.4876	0.625833	0.694792	8.87707	21.1369	15.6888	13.6292	13.1573	12.061
SPD_0434		6911.31	0.326598	0.0584808	5.58471	2.34096e-08	8.41151e-08	6291.62	5932.41	6174.16	7289.79	7782.57	7997.29
SPD_0435		4344.57	0.0622211	0.0489785	1.27038	0.20395	0.277988	4181.1	4237.44	4334.94	4313.18	4484.77	4515.98
SPD_0436		555.247	-0.345949	0.117485	-2.94463	0.00323345	0.00615092	692.411	579.754	592.555	432.499	512.197	522.068
SPD_0437		15765	0.510565	0.047147	10.8292	2.50269e-27	3.02282e-26	13069.3	13031.4	12910.7	18469.3	19220.1	17889
SPD_0438		2359.03	0.0731828	0.0555618	1.31714	0.187791	0.258068	2350.2	2295.86	2250.74	2467.79	2446.33	2343.28
SPD_0439		809.15	0.192625	0.0962219	2.00188	0.0452973	0.0714003	765.647	718.653	782.028	770.502	913.496	904.573
SPD_0440		2833.33	0.066639	0.0562223	1.18528	0.235909	0.312418	2821.8	2639.09	2844.5	2933.9	2872.06	2888.6
SPD_0441		13013.3	-0.00845995	0.069733	-0.121319	0.903438	0.926544	13948.1	12357	12850.4	12351.7	12882	13690.9
SPD_0442	pyrG	10424.9	-0.102114	0.0862347	-1.18414	0.236357	0.312768	10988.7	10608.7	10784.3	8925.29	10085.1	11157.3
SPD_0443		7853.9	0.00121929	0.0440883	0.0276556	0.977937	0.98147	7858.42	7866.93	7826.31	7625.97	7963.95	7981.78
SPD_0444		1449.19	0.909876	0.076623	11.8747	1.60177e-32	2.43299e-31	965.381	1042.75	1011.33	1960.78	1955.75	1759.18
SPD_0445	pgk	56978.8	0.347402	0.0698476	4.97371	6.56849e-07	2.03552e-06	52878.5	46233.3	51344.7	61572.9	62901.5	66941.9
SPD_0446		1557.48	-0.0103767	0.078311	-0.132506	0.894584	0.919816	1592.32	1495.68	1602.67	1541	1444.49	1668.72
SPD_0447		6974.59	-0.715604	0.0565944	-12.6444	1.20084e-36	1.97351e-35	8677.33	8289.67	9044	5120.93	5286.43	5429.16
SPD_0448	glnA	31985.2	-0.309497	0.0779969	-3.96807	7.24567e-05	0.000177599	36135.2	32571.9	37503.5	26546	28916.1	30238.6
SPD_0449		379.254	-0.938586	0.10326	-9.08952	9.9475e-20	8.24162e-19	502.664	467.024	526.179	264.406	259.388	255.865
SPD_0450		148.373	-0.250879	0.334822	-0.749289	0.453683	0.541771	104.306	248.61	130.338	94.4955	172.925	139.563
SPD_0451		2446.58	-0.794068	0.0887136	-8.95092	3.52534e-19	2.83868e-18	3031.52	3382.9	2895.19	1877.19	1635.27	1857.39
SPD_0452		1411.25	0.972879	0.188341	5.16552	2.39773e-07	7.86818e-07	676.876	902.845	1279.24	1964.42	1829.81	1814.32
SPD_0453	hsdS	2599.96	-0.474261	0.129283	-3.66841	0.000244065	0.000559567	2521.09	2918.9	3631.36	2336.95	2061	2130.49
SPD_0454	hsdM	3199.74	-0.430013	0.0635001	-6.77184	1.27151e-11	6.10978e-11	3490.91	3781.48	3747.22	2804.88	2593.88	2780.06
SPD_0455	hsdR	5735.77	-0.480855	0.0575284	-8.35858	6.34773e-17	4.34375e-16	6539.07	6739.64	6770.33	5044.61	4564.66	4756.33
SPD_0456		53.2519	1.66428	0.293209	5.6761	1.37798e-08	5.06018e-08	23.3023	31.202	21.723	97.2214	78.0043	68.0584
SPD_0457		33.5347	1.60825	0.329527	4.88048	1.05827e-06	3.22956e-06	16.6445	15.0978	18.1025	46.3392	50.7498	54.2744
SPD_0458	hrcA	27731.3	1.88451	0.117288	16.0673	4.32207e-58	1.57559e-56	11586.8	12394.2	11478.2	51435.6	43062.1	36431.1
SPD_0459	grpE	20195.4	1.95374	0.132114	14.7883	1.74361e-49	4.21196e-48	7929.44	8981.15	7950.61	39013	30786.3	26511.8
SPD_0460	dnaK	97872.4	1.93172	0.135974	14.2065	8.35164e-46	1.86056e-44	38756.2	44467.9	38732.1	188482	151056	125740
SPD_0461	dnaJ	15038.2	1.81557	0.114005	15.9254	4.22599e-57	1.43612e-55	6519.1	6841.29	6601.37	27371.9	23328.9	19566.4
SPD_0462		585.851	-0.105483	0.0965435	-1.09259	0.274573	0.355173	623.614	625.047	572.039	576.968	600.539	516.899
SPD_0463		1671.24	0.133185	0.0988594	1.34722	0.17791	0.246687	1499.11	1723.16	1559.23	1958.06	1679.44	1608.42
SPD_0464		5015.63	0.15477	0.0505326	3.06277	0.00219297	0.00431069	4602.76	4912.81	4723.54	5239.96	5388.87	5225.85
SPD_0465		8493.09	0.257739	0.0417821	6.16866	6.88715e-10	2.82966e-09	7786.3	7573.03	7851.65	9162.43	9274.05	9311.08
SPD_0466		104.573	0.485863	0.195444	2.48594	0.0129208	0.0224297	81.0032	103.671	76.0305	112.668	133.453	120.61
SPD_0467	blpS	1224.85	-0.00391857	0.0659163	-0.0594476	0.952596	0.96365	1205.06	1282.3	1191.14	1220.26	1212.36	1237.97
SPD_0468	blpR	4701.43	-0.014879	0.0637361	-0.233447	0.815414	0.852846	4694.86	4893.68	4587.17	4976.46	4574.06	4482.38
SPD_0469	blpH	6089	0.163285	0.0550081	2.96838	0.0029937	0.0057439	5686.87	5993.81	5551.43	6328.48	6649.16	6324.26
SPD_0470	blpC	2.41543	-0.430295	1.30399	-0.329983	0.741413	0.794512	2.21927	6.0391	0	0.908611	1.87962	3.44599
SPD_0471	blpB	124.278	0.947795	0.210612	4.5002	6.78885e-06	1.88527e-05	74.3454	111.723	67.5826	163.55	157.888	170.577
SPD_0472	blpA	348.535	0.766349	0.108758	7.0464	1.83608e-12	9.43936e-12	241.9	257.668	275.158	416.144	445.47	454.871
SPD_0473	blpY	1575.89	0.423852	0.0781363	5.42452	5.81103e-08	2.00535e-07	1402.58	1392.01	1241.83	1862.65	1850.49	1705.77
SPD_0474		132.632	1.03382	0.205273	5.03631	4.74595e-07	1.49382e-06	71.0165	94.6126	95.3398	169.002	213.337	152.485
SPD_0475		704.511	1.30935	0.0871286	15.0278	4.82946e-51	1.24142e-49	377.275	416.698	421.185	1002.2	1042.25	967.463
SPD_0476		8975.66	-0.372419	0.0535921	-6.94913	3.67543e-12	1.83772e-11	10312.9	9757.17	10313.6	7907.64	8049.48	7513.13
SPD_0477	trmB	7515.47	-0.258916	0.072475	-3.57249	0.000353606	0.000788632	8503.12	7697.84	8364.56	6358.46	6924.52	7244.34
SPD_0478		4901.26	-0.761765	0.0549202	-13.8704	9.57395e-44	1.99956e-42	6388.16	6090.43	6018.47	3590.83	3778.04	3541.62
SPD_0479	nusA	13821.2	-0.908187	0.0431662	-21.0393	2.86616e-98	3.02456e-96	18266.8	18290.4	17541.3	9494.08	9760.87	9573.83
SPD_0480		969.316	-0.964633	0.107806	-8.94785	3.6246e-19	2.90693e-18	1302.71	1397.05	1145.28	602.409	645.65	722.797
SPD_0481		65.8806	-0.77059	0.266155	-2.89527	0.00378829	0.00713865	88.7707	77.5018	83.2715	43.6133	36.6526	65.4739
SPD_0482	infB	43067.5	-0.793602	0.0611079	-12.9869	1.45206e-38	2.57644e-37	56763.3	53739.9	53366.1	29793.4	31406.6	33335.7
SPD_0483	rbfA	3964.42	-0.839593	0.0522421	-16.0712	4.06257e-58	1.50842e-56	5207.51	5016.48	5036.11	2755.82	2836.35	2934.26
SPD_0484		11.9579	-0.23905	0.631079	-0.378795	0.70484	0.762657	21.083	8.05213	9.65466	11.8119	15.9768	5.16899
SPD_0485		0	NA	NA	NA	NA	NA	0	0	0	0	0	0
SPD_0486		2.70853	0.0414026	1.24924	0.0331423	0.973561	0.978441	4.43853	0	3.6205	0.908611	4.69905	2.5845
SPD_0487		787.532	0.00499721	0.0861062	0.0580354	0.95372	0.964301	772.305	822.324	762.718	821.384	817.635	728.828
SPD_0488		4448.18	-0.0289242	0.045692	-0.633026	0.526717	0.612568	4496.23	4530.33	4450.8	4343.16	4500.75	4367.8
SPD_0489		250.714	-0.152784	0.13558	-1.12689	0.259788	0.339111	229.694	265.72	296.881	250.777	231.193	230.02
SPD_0490		4274.27	-0.133027	0.0703975	-1.88966	0.058804	0.0902772	4498.45	4346.14	4570.28	3809.81	4019.57	4401.4
SPD_0491		554.568	-0.36886	0.101682	-3.62759	0.00028608	0.000648859	601.421	610.956	663.758	447.945	471.785	531.545
SPD_0492		1933.38	-0.634142	0.0663507	-9.55743	1.2072e-21	1.09522e-20	2338	2300.9	2417.29	1494.67	1444.49	1604.97
SPD_0493		2116.76	-0.672528	0.086381	-7.7856	6.93823e-15	4.16502e-14	2450.07	2512.27	2843.3	1574.62	1561.96	1758.32
SPD_0494	valS	26348.6	-0.320169	0.0625042	-5.12236	3.01738e-07	9.71084e-07	29507.4	28131.1	30144.3	22209.2	23194.5	24905.1
SPD_0495		430.803	0.106837	0.11076	0.964589	0.334751	0.420273	370.618	464.004	409.116	443.402	454.868	442.81
SPD_0496		1127.99	0.0695715	0.0803454	0.865905	0.386542	0.473148	1035.29	1137.36	1129.6	1234.8	1111.8	1119.09
SPD_0497		39.0014	-0.11155	0.293933	-0.379507	0.704311	0.762497	41.0564	37.2411	43.446	30.8928	35.7128	45.6594
SPD_0498		10.2697	0.138498	0.551234	0.251251	0.80162	0.842373	11.0963	12.0782	6.03416	11.8119	9.3981	11.1995
SPD_0499		0	NA	NA	NA	NA	NA	0	0	0	0	0	0
SPD_0500		1243.48	0.539799	0.0764267	7.06296	1.62993e-12	8.40103e-12	990.903	1002.49	1047.53	1572.81	1456.71	1390.46
SPD_0501	licT	486.523	2.39556	0.132957	18.0176	1.41867e-72	8.61947e-71	142.033	177.147	146.027	795.943	749.969	908.019
SPD_0502		1479.86	2.21674	0.11687	18.9676	3.16151e-80	2.34772e-78	476.033	529.428	567.211	2224.28	2277.16	2805.04
SPD_0503	bglA-2	862.624	1.90637	0.110913	17.1881	3.26187e-66	1.48638e-64	383.933	365.366	340.327	1248.43	1301.64	1536.05
SPD_0504	pheS	3978.46	-0.525258	0.0567441	-9.25662	2.11015e-20	1.79273e-19	4754.78	4492.08	4839.4	3201.04	3214.15	3369.32
SPD_0505		987.997	-0.400748	0.0886617	-4.51997	6.18497e-06	1.73196e-05	1127.39	1036.71	1210.45	813.207	837.371	902.85
SPD_0506	pheT	16693.2	-0.528973	0.0446913	-11.8362	2.5379e-32	3.82593e-31	20103.2	19007.1	20050.3	13616.4	13636.6	13745.2
SPD_0507		13770.3	0.14034	0.0587181	2.39005	0.0168459	0.0285029	12886.2	13397.7	13018.1	15281.9	14362.2	13675.4
SPD_0508		23.3267	-1.43206	0.390272	-3.6694	0.000243125	0.000558379	33.289	29.189	39.8255	11.8119	10.3379	15.507
SPD_0509		8.70378	-0.591551	0.608372	-0.972351	0.330876	0.416847	9.9867	7.04562	14.482	8.1775	5.63886	6.89199
SPD_0510	metE	846.812	-0.161209	0.128293	-1.25657	0.208909	0.283206	871.062	925.995	884.608	936.778	801.658	660.769
SPD_0511	metF	369.234	-0.111238	0.150337	-0.739923	0.459346	0.546581	352.863	416.698	380.152	396.154	384.382	285.156
SPD_0512	pnp	31084.7	-0.397561	0.035015	-11.354	7.08417e-30	9.2835e-29	35735.7	35049.9	35237.1	26757.7	26760.2	26967.5
SPD_0513	cysE	4745.64	-0.322977	0.0437911	-7.37541	1.63844e-13	8.92684e-13	5270.76	5194.63	5359.54	4213.23	4216.93	4218.76
SPD_0514		6333.03	-0.312069	0.0495853	-6.29357	3.10247e-10	1.31233e-09	7154.92	6744.67	7148.07	5562.52	5653.9	5734.13
SPD_0515	cysS	13598.8	-0.155506	0.0381297	-4.07833	4.53612e-05	0.000114115	14291	14328.8	14373.4	12663.3	13031.4	12905.2
SPD_0516		1824.6	-0.186497	0.0591877	-3.15095	0.00162741	0.00326622	1863.07	1984.85	1979.21	1683.66	1709.51	1727.3
SPD_0517		7371.85	-0.151516	0.0487417	-3.10855	0.00188006	0.00374332	7819.59	7776.35	7679.08	6760.97	7249.7	6945.4
SPD_0518		230.273	-0.978276	0.190369	-5.13884	2.76446e-07	8.95435e-07	335.109	252.636	329.465	152.647	123.115	188.668
SPD_0519		11.5357	-0.819861	0.574038	-1.42823	0.153225	0.216045	15.5349	13.0847	15.6888	4.54305	6.57867	13.784
SPD_0520		233.678	-1.31537	0.173906	-7.56368	3.91827e-14	2.23186e-13	330.671	295.916	374.118	105.399	140.032	155.931
SPD_0521	vex1	1979.01	0.0815642	0.103898	0.785041	0.43243	0.521047	2041.73	2041.22	1684.74	2166.13	2106.11	1834.13
SPD_0522	vex2	701.755	0.391615	0.12468	3.14097	0.00168391	0.0033695	616.956	655.242	547.902	891.347	817.635	681.445
SPD_0523	vex3	4918.85	0.462716	0.0896205	5.16306	2.42947e-07	7.9593e-07	4164.45	4420.62	3823.25	6055.89	5936.78	5112.13
SPD_0524	vncR	1058.59	0.359156	0.0670061	5.36006	8.31957e-08	2.84654e-07	915.448	903.852	964.259	1194.82	1186.04	1187.15
SPD_0525	vncS	3047.81	0.400915	0.0639545	6.26876	3.63936e-10	1.52019e-09	2545.5	2590.77	2745.54	3619.91	3483.88	3301.26
SPD_0526	fba	126235	0.156629	0.057405	2.72849	0.00636249	0.0115425	121776	115414	120979	130039	128230	140971
SPD_0527		1096.14	-0.38802	0.0881569	-4.40147	1.0752e-05	2.9132e-05	1177.32	1323.57	1226.14	1024.91	943.57	881.313
SPD_0528		2297.03	0.747265	0.14963	4.99407	5.91192e-07	1.83774e-06	1512.43	1998.94	1632.84	3387.3	2923.75	2326.91
SPD_0529		1738.9	0.797769	0.141928	5.62094	1.89926e-08	6.8613e-08	1155.13	1424.22	1229.76	2608.62	2225.47	1790.19
SPD_0530		1302.78	0.903923	0.139261	6.49085	8.5353e-11	3.80295e-10	791.169	1039.73	890.642	1962.6	1697.3	1435.26
SPD_0531		1198.5	0.847269	0.149001	5.68633	1.29795e-08	4.80145e-08	778.963	935.054	854.438	1863.56	1525.31	1233.67
SPD_0532	recJ	9500.28	-0.193022	0.0542003	-3.56127	0.000369061	0.000817643	10137.6	9928.28	10340.1	8464.62	8869.93	9261.11
SPD_0533		20205.7	0.0283228	0.0429322	0.659711	0.509439	0.595931	19831.4	20231	19958.6	20687.3	20755.7	19770.5
SPD_0534	estA	4528.23	-0.259547	0.0506344	-5.12589	2.9613e-07	9.56106e-07	5044.39	4995.34	4762.16	4186.88	4143.62	4036.98
SPD_0535	murM/fibA	7220.54	-0.0414461	0.0444798	-0.931796	0.351442	0.437257	7377.95	7455.27	7138.42	7147.13	7010.98	7193.51
SPD_0536	fibB	7645.11	-0.0227757	0.0462584	-0.492358	0.622466	0.692204	7526.64	7869.95	7718.9	7767.72	7536.34	7451.1
SPD_0537		6589.05	1.14503	0.11422	10.0247	1.18665e-23	1.1837e-22	4154.47	4403.51	3750.84	10332.7	9196.98	7695.77
SPD_0538	uvrC	6322.39	0.342295	0.0713875	4.79488	1.62772e-06	4.8783e-06	5246.35	5872.02	5608.15	7494.22	7054.22	6659.38
SPD_0539		989.346	0.287851	0.0966683	2.97772	0.00290402	0.00558251	906.57	871.643	895.47	1017.64	1019.69	1225.05
SPD_0540		327.098	1.20928	0.227195	5.32267	1.02254e-07	3.47491e-07	260.764	183.186	148.44	427.956	369.345	572.897
SPD_0541		8544.08	-0.0138867	0.0590891	-0.235014	0.814198	0.852018	8191.31	8795.95	8767.64	8720.85	8703.58	8085.16
SPD_0542	pepV	24883.1	0.0540628	0.0495725	1.09058	0.275457	0.356088	23537.5	25439.7	24271.8	25676.4	25531.8	24841.3
SPD_0543		2038.6	0.128635	0.054928	2.34188	0.0191869	0.0321922	1948.52	1948.62	1946.62	2109.79	2086.38	2191.65
SPD_0544		537.671	0.0498968	0.0908029	0.549507	0.582657	0.661136	527.076	502.252	556.35	543.349	572.344	524.653
SPD_0545		105.732	0.0735628	0.200659	0.366605	0.713913	0.768564	114.292	87.567	107.408	101.764	126.874	96.4878
SPD_0546	brnQ	36757.3	-0.841038	0.0949427	-8.85838	8.11839e-19	6.26053e-18	46875.4	46376.3	48283	22623.5	27170.9	29215.1
SPD_0547		7010.62	0.078786	0.0525086	1.50044	0.133501	0.191192	6881.95	6914.77	6659.3	7247.99	7457.39	6902.33
SPD_0548		1626.23	0.112012	0.0856177	1.30828	0.190777	0.261276	1552.38	1595.33	1541.13	1875.37	1628.69	1564.48
SPD_0549		6121.3	0.189029	0.067965	2.78127	0.00541474	0.0099419	5639.16	5953.55	5568.33	6936.34	6544.84	6085.63
SPD_0550	rplK	81767.4	-0.634482	0.0630152	-10.0687	7.59673e-24	7.7317e-23	102494	96624.6	99272.8	60573.5	63110.1	68529.6
SPD_0551	rplA	96627.4	-0.560992	0.0827582	-6.77869	1.21274e-11	5.85915e-11	121203	108863	115478	71125.2	77351.1	85744.1
SPD_0552		8.26023	-0.4562	0.621043	-0.734571	0.462601	0.549801	11.0963	9.05865	8.44783	5.45167	10.3379	5.16899
SPD_0553		112.599	-0.3505	0.224314	-1.56255	0.11816	0.171054	150.91	116.756	111.029	75.4147	104.319	117.164
SPD_0554		14440.3	-0.140516	0.0522456	-2.68952	0.00715543	0.0128554	15811.2	14428.4	15190.4	13764.5	13864.1	13583.2
SPD_0555		14907.8	-0.109571	0.0367366	-2.9826	0.00285807	0.00549945	15609.2	15415.8	15395.6	14444.2	14360.3	14221.6
SPD_0556		23490.5	-0.145722	0.0641415	-2.27189	0.0230935	0.0381089	24708.2	24562	24757	23911	22247.2	20757.8
SPD_0557		9179.01	-0.106094	0.0478493	-2.21725	0.0266058	0.0435466	9798.06	9220.7	9531.56	8664.51	8853.95	9005.24
SPD_0558	prtA	65541.8	-0.122798	0.108924	-1.12738	0.259582	0.339063	69672.8	75781.6	59533.1	57996.6	59811.4	70455.1
SPD_0559		347.695	-0.23999	0.137941	-1.7398	0.0818944	0.122558	423.88	338.19	368.084	280.761	318.596	356.66
SPD_0560		71.1607	-0.148383	0.271549	-0.546431	0.584769	0.663158	81.0032	59.3845	84.4783	49.065	68.6062	84.4269
SPD_0561		1785.84	0.213211	0.0598584	3.56193	0.000368142	0.000817414	1677.77	1615.46	1670.26	1883.55	1880.56	1987.48
SPD_0562	bgaA	12886.4	0.284745	0.0502105	5.67102	1.41948e-08	5.20303e-08	12061.7	11173.3	11623	13935.4	14072.7	14452.5
SPD_0563		222.349	0.27033	0.126669	2.13414	0.0328315	0.0530864	213.05	196.271	195.507	256.228	228.374	244.666
SPD_0564		1440.41	-0.0190685	0.0777832	-0.245149	0.806341	0.846004	1521.31	1390	1438.54	1525.56	1425.69	1341.35
SPD_0565		716.368	0.506067	0.0932891	5.42472	5.80465e-08	2.00535e-07	537.063	630.079	608.244	824.11	887.181	811.532
SPD_0566		895.25	0.580144	0.0775337	7.48248	7.2935e-14	4.03963e-13	721.262	692.483	739.788	1123.04	1072.32	1022.6
SPD_0567		1318.4	0.630213	0.0644161	9.78347	1.32579e-22	1.24215e-21	1043.06	1035.71	1025.81	1663.67	1575.12	1567.07
SPD_0568		17.2761	-0.0702995	0.444614	-0.158113	0.874367	0.903198	13.3156	18.1173	21.723	11.8119	19.736	18.953
SPD_0569		7885.95	0.571863	0.0653359	8.75266	2.0838e-18	1.55896e-17	6105.2	6421.58	6502.41	9892.96	9611.44	8782.12
SPD_0570		3864.74	0.649238	0.0722098	8.99099	2.4501e-19	1.98885e-18	2891.7	3089	3047.25	5046.43	4738.52	4375.55
SPD_0571	ccdA-1	83.1575	0.239411	0.201856	1.18605	0.235604	0.312418	73.2358	80.5213	74.8236	81.775	102.439	86.1499
SPD_0572		282.459	0.266077	0.128688	2.06761	0.0386768	0.0618666	260.764	274.779	232.919	311.654	335.512	279.126
SPD_0573	msrAB2	561.945	0.362092	0.0900807	4.01963	5.82886e-05	0.000144461	488.239	470.043	517.731	614.221	666.326	615.11
SPD_0574		2001.72	0.0435243	0.0622052	0.699688	0.484122	0.571315	1938.53	1931.51	2045.58	1944.43	2083.56	2066.74
SPD_0575		5074.1	0.167654	0.0438824	3.82052	0.000133168	0.000317105	4830.23	4682.32	4827.33	5387.15	5371.96	5345.6
SPD_0576		10772.2	-0.230664	0.0834647	-2.76361	0.00571666	0.0104389	11753.2	12604.6	10535.6	9688.52	9469.53	10581.8
SPD_0577	zmpB	139853	-0.196796	0.0475035	-4.14276	3.43153e-05	8.70914e-05	147856	155404	144868	131921	127642	131426
SPD_0578	pabB	7273.54	-0.279473	0.0466144	-5.99542	2.02961e-09	8.02637e-09	8084.79	7951.48	7891.48	6373.91	6587.13	6752.43
SPD_0579		5286.44	0.135713	0.0520012	2.6098	0.00905944	0.0160319	5120.96	5029.56	4963.7	5388.97	5443.38	5772.04
SPD_0580	gki	8380.9	0.184523	0.0744754	2.47764	0.0132255	0.0229189	7941.65	7650.53	7945.79	8140.25	8939.48	9667.74
SPD_0581	thyA	6718.76	-0.163619	0.06578	-2.48737	0.0128691	0.0223593	6996.24	7327.44	6973.08	6747.35	6346.54	5921.94
SPD_0582		5199.97	-0.0178817	0.0878275	-0.203601	0.838666	0.871708	5474.93	5098.01	5124.21	4646.64	5110.69	5745.33
SPD_0583	miaA	2695.26	-0.117995	0.0601712	-1.96099	0.0498805	0.0779505	2819.58	2771.95	2825.2	2438.71	2654.96	2661.17
SPD_0584	hflX	8409.84	-0.165265	0.0451918	-3.65697	0.000255214	0.000583472	9111.2	8701.34	8860.57	7962.16	8051.35	7772.44
SPD_0585		2635.59	-0.104901	0.0528178	-1.98609	0.0470238	0.0738314	2747.45	2772.95	2673.13	2588.63	2473.58	2557.79
SPD_0586	rnz	7775.75	-0.149464	0.0488487	-3.05973	0.00221539	0.00434624	7994.91	8256.46	8282.49	7470.6	7540.1	7109.95
SPD_0587		8130.07	-0.166527	0.0622042	-2.67711	0.00742601	0.0133117	8221.27	8876.47	8697.64	8008.5	7736.52	7240.03
SPD_0588		3159.41	0.14424	0.0543888	2.65201	0.00800132	0.0142348	3029.3	2899.77	3077.42	3234.66	3317.53	3397.75
SPD_0589		313.917	0.159894	0.114204	1.40007	0.161491	0.226491	291.834	316.046	281.192	307.111	339.272	348.045
SPD_0590		3635.16	0.361788	0.0489299	7.39401	1.42465e-13	7.80442e-13	3175.77	3151.4	3218.62	4199.6	4034.61	4030.95
SPD_0591		230.539	0.379498	0.140333	2.70427	0.00684556	0.0123541	209.721	175.134	217.23	278.035	237.772	265.342
SPD_0592	rsuA-2	505.51	-0.253745	0.0943652	-2.68897	0.00716728	0.0128652	521.528	553.584	574.452	439.768	490.581	453.148
SPD_0593		50481.8	-0.578696	0.0695953	-8.31515	9.1635e-17	6.20703e-16	62380.3	57576.8	61462.8	37701	40386.5	43383.3
SPD_0594		4835.77	-0.699846	0.0573736	-12.198	3.18359e-34	4.98679e-33	6156.25	5812.63	5990.72	3521.78	3694.39	3838.84
SPD_0595		44.6703	0.212111	0.31369	0.676179	0.498927	0.586628	57.7009	29.189	37.4118	49.9736	49.8099	43.9364
SPD_0596		662.737	0.844773	0.0893172	9.45812	3.13517e-21	2.79378e-20	510.431	474.069	436.873	877.718	847.709	829.623
SPD_0597		197.373	1.14197	0.147037	7.76653	8.06648e-15	4.82785e-14	123.169	121.789	124.304	246.234	301.679	267.065
SPD_0598	murD	8976.64	-0.130721	0.0423707	-3.08517	0.00203437	0.00402656	9349.77	9402.88	9396.4	8794.45	8446.08	8470.25
SPD_0599	murG	6131.86	-0.340985	0.050861	-6.70426	2.02425e-11	9.46068e-11	6673.34	6931.88	6954.98	5467.11	5214.07	5549.77
SPD_0600	divIB	5879.33	-0.388788	0.046376	-8.38338	5.14297e-17	3.53139e-16	6611.2	6630.93	6759.47	5065.51	4974.42	5234.47
SPD_0601		120.626	-0.458477	0.191407	-2.3953	0.0166068	0.0281221	146.472	128.834	143.613	83.5922	122.175	99.0723
SPD_0602		1120.3	-0.421267	0.065138	-6.4673	9.97677e-11	4.42553e-10	1276.08	1270.22	1302.17	928.6	975.523	969.186
SPD_0603		601.951	-0.491559	0.113216	-4.34177	1.41338e-05	3.78853e-05	635.82	669.334	806.164	525.177	496.22	478.993
SPD_0604		827.34	-0.562154	0.0834387	-6.73733	1.61328e-11	7.66499e-11	914.338	1039.73	1005.29	646.022	672.904	685.753
SPD_0605		921.123	-0.268286	0.0746459	-3.59412	0.000325492	0.000731627	1019.75	957.197	1043.91	838.648	809.177	858.053
SPD_0606		959.232	-0.355076	0.0930768	-3.81487	0.000136256	0.000323688	1057.48	1117.23	1054.77	939.504	800.718	785.687
SPD_0607		9.02382	3.47412	0.939982	3.69594	0.000219076	0.000508387	0	1.00652	3.6205	24.5325	10.3379	14.6455
SPD_0608	pyrF	2050.86	0.139208	0.0698257	1.99365	0.0461905	0.0726368	2006.22	1907.35	1943	2004.4	2178.48	2265.74
SPD_0609	pyrE	1364.36	-0.0434057	0.0959408	-0.452422	0.650965	0.718714	1403.69	1276.26	1475.96	1206.64	1380.58	1443.01
SPD_0610		410.757	-0.341051	0.118132	-2.88703	0.00388898	0.00732151	483.8	424.75	469.458	325.283	358.068	403.181
SPD_0611		906.299	-0.619558	0.0751071	-8.249	1.59728e-16	1.06045e-15	1048.6	1120.25	1124.77	695.996	744.33	703.844
SPD_0612		213.602	-0.263253	0.158291	-1.6631	0.0962929	0.141753	260.764	228.479	209.989	175.362	180.444	226.574
SPD_0613		691.317	-0.329264	0.10112	-3.25617	0.00112926	0.00232939	815.581	755.894	738.582	616.947	549.789	671.107
SPD_0614		283.045	-0.301909	0.159273	-1.89554	0.0580203	0.0892791	311.807	343.222	282.399	208.072	254.689	298.079
SPD_0615		3160.86	4.17259	0.134229	31.0857	3.75705e-212	1.25548e-209	322.903	385.496	286.019	6526.55	6389.77	5054.41
SPD_0616		1909.19	4.07281	0.156688	25.9931	5.9196e-149	9.12984e-147	213.05	259.681	167.75	3993.35	3794.01	3027.31
SPD_0617		1538.53	3.98015	0.18129	21.9546	7.82846e-107	1.0464e-104	165.335	241.564	141.199	3212.85	3067.54	2402.72
SPD_0618		2014.43	3.91217	0.128167	30.5239	1.25628e-204	3.14854e-202	225.256	275.786	251.021	4157.8	3985.74	3190.99
SPD_0619		55.4889	0.212074	0.278623	0.761151	0.446567	0.535186	65.4684	44.2867	44.6528	58.1511	48.8701	71.5044
SPD_0620	lysS	38046.6	-0.584711	0.0513933	-11.3772	5.43184e-30	7.21248e-29	45457.2	45757.3	45745	29701.6	29518.5	32100.3
SPD_0621	lctO	34392	0.22724	0.046714	4.86449	1.14752e-06	3.48076e-06	32050.6	32367.6	30647.5	36306.3	36894.1	38086
SPD_0622		2126.91	-0.719192	0.057719	-12.4602	1.23001e-35	2.00501e-34	2673.11	2613.92	2652.62	1545.55	1612.71	1663.55
SPD_0623	thiM	1041.57	-0.689258	0.0773613	-8.9096	5.1218e-19	4.02714e-18	1368.18	1258.15	1230.97	765.959	802.598	823.593
SPD_0624	thiE-1	737.704	-0.516316	0.0963637	-5.35799	8.41515e-08	2.87434e-07	946.517	880.702	777.2	605.135	592.08	624.586
SPD_0625		295.896	1.10059	0.11467	9.59793	8.15637e-22	7.46736e-21	188.638	193.251	182.232	397.063	424.794	389.397
SPD_0626		913.589	1.00655	0.0956261	10.5259	6.566e-26	7.39597e-25	645.807	637.125	537.041	1271.15	1237.73	1152.69
SPD_0627		763.706	0.864901	0.14733	5.87052	4.34438e-09	1.68156e-08	621.395	576.734	424.805	1031.27	1054.47	873.56
SPD_0628	tenA	568.922	1.0493	0.1085	9.67102	4.00383e-22	3.6994e-21	377.275	373.418	360.843	823.202	801.658	677.138
SPD_0629	thiW	295.221	0.809297	0.111411	7.26404	3.75697e-13	2.0195e-12	215.269	221.434	206.368	389.794	374.044	364.414
SPD_0630		645.98	1.05435	0.110638	9.52975	1.5767e-21	1.41761e-20	444.963	442.867	370.498	932.235	891.88	793.44
SPD_0631	thiE-2	416.773	1.09819	0.124362	8.83057	1.04146e-18	8.0005e-18	277.408	271.76	246.194	561.522	637.191	506.561
SPD_0632	thiD	8140.41	0.184991	0.0543437	3.40409	0.000663858	0.00142205	7315.81	7829.69	7711.66	8335.6	8893.42	8756.27
SPD_0633		160.532	0.0873982	0.153958	0.567677	0.570255	0.648487	138.704	170.101	158.095	173.545	151.309	171.438
SPD_0634		15.759	0.616234	0.512802	1.2017	0.22948	0.305313	14.4252	12.0782	10.8615	10.9033	17.8564	28.4295
SPD_0635		986.996	0.379479	0.0802651	4.72782	2.26942e-06	6.66746e-06	816.69	824.337	934.088	1112.14	1137.17	1097.55
SPD_0636	spxB	433209	-0.428023	0.0403619	-10.6046	2.83549e-26	3.23021e-25	487388	505277	498348	361737	370193	376309
SPD_0637		3060.14	-0.39856	0.142723	-2.79254	0.00522953	0.00961945	3796.06	3157.44	3487.75	2133.42	2568.5	3217.7
SPD_0638		15.694	0.59123	0.528322	1.11907	0.26311	0.34269	8.87707	21.1369	7.241	23.6239	16.9166	16.3685
SPD_0639		5.92053	1.84865	0.894178	2.06743	0.0386936	0.0618666	1.10963	3.01955	3.6205	14.5378	3.75924	9.47648
SPD_0640		14.8954	-0.331182	0.518271	-0.639012	0.522815	0.60909	9.9867	25.1629	14.482	17.2636	11.2777	11.1995
SPD_0641	manA	2991.97	0.783597	0.0489254	16.0162	9.85601e-58	3.4669e-56	2239.24	2180.12	2177.13	3752.56	3805.29	3797.49
SPD_0642		247.263	-0.514845	0.15239	-3.37847	0.000728893	0.00155141	295.162	299.942	277.572	163.55	219.916	227.436
SPD_0643		625.197	0.969261	0.0965435	10.0396	1.02057e-23	1.02826e-22	446.073	412.672	409.116	852.277	871.204	759.842
SPD_0644		2031.22	-0.148991	0.0634098	-2.34965	0.0187909	0.0316071	2146.03	2143.88	2117.99	2040.74	1847.67	1890.99
SPD_0645		5389.01	-0.164522	0.068164	-2.41362	0.0157947	0.0269748	5496.01	5643.54	5948.48	5367.17	5138.88	4739.97
SPD_0646		13493.8	0.0528994	0.113058	0.467895	0.63986	0.708795	14275.4	12093.3	13371.7	11998.2	13251.3	15973
SPD_0647		794.417	0.407101	0.0947904	4.29475	1.74887e-05	4.64434e-05	639.149	688.457	721.686	972.214	915.375	829.623
SPD_0648		1096.21	0.345341	0.0755659	4.57006	4.87585e-06	1.38471e-05	960.942	979.341	955.811	1275.69	1263.11	1142.35
SPD_0649	upp	23340.3	-0.282167	0.0499819	-5.64538	1.64819e-08	5.9975e-08	26177.4	24832.8	25838.3	20626.4	20673	21894.1
SPD_0650	clpP	18295	0.340226	0.045215	7.52462	5.28727e-14	2.99463e-13	16720	15687.6	16036.4	20472.8	20610	20243.5
SPD_0651		809.835	-0.299314	0.0839829	-3.56399	0.000365267	0.000811928	862.185	882.715	936.502	677.824	733.052	766.734
SPD_0652	livJ	9534.1	-0.417817	0.0450894	-9.26642	1.92507e-20	1.64245e-19	11225.1	10717.4	10773.4	8265.63	8015.64	8207.5
SPD_0653	livH	1618.66	-0.381362	0.069748	-5.46772	4.55873e-08	1.59238e-07	1734.36	1909.36	1850.07	1466.5	1355.21	1396.49
SPD_0654	livM	2088.02	-0.309085	0.0730649	-4.23028	2.33397e-05	6.08531e-05	2341.33	2165.02	2426.94	1853.57	1961.38	1779.86
SPD_0655	livG	1649.47	-0.181554	0.0589914	-3.07764	0.00208648	0.00411752	1747.67	1718.12	1794.56	1579.17	1507.46	1549.84
SPD_0656	livF	2333.21	-0.192099	0.0552683	-3.47575	0.000509432	0.00110782	2574.35	2458.92	2431.77	2154.32	2161.56	2218.36
SPD_0657		560.544	0.893132	0.113518	7.86777	3.61015e-15	2.22718e-14	357.302	395.561	424.805	650.565	752.788	782.241
SPD_0658	prfB	15410.5	-0.291201	0.0415824	-7.00297	2.50589e-12	1.26757e-11	17261.5	16771.6	16848.6	13571.9	14109.4	13900.3
SPD_0659	ftsE	6463.85	-0.265392	0.0673174	-3.9424	8.06687e-05	0.000197005	7451.19	6710.45	7009.28	5525.26	6008.21	6078.73
SPD_0660	ftsX	8888.77	-0.332458	0.0493814	-6.73245	1.66827e-11	7.90751e-11	9867.97	9899.09	9958.78	7533.29	7946.1	8127.38
SPD_0661	exp5	28661.1	0.180107	0.101144	1.78071	0.0749601	0.113259	26768.8	25350.1	28505.4	26668.6	29979.9	34693.4
SPD_0662		683.851	-0.108031	0.178965	-0.60364	0.546083	0.629251	742.345	655.242	731.341	503.37	612.756	858.053
SPD_0663		11244.7	-0.264593	0.0463978	-5.7027	1.17924e-08	4.3866e-08	12443.4	12370.1	12004.4	10541.7	10118	9990.8
SPD_0664	metK	20734.8	-0.164864	0.0395306	-4.17056	3.03855e-05	7.82066e-05	22091.7	21946.1	21715.7	19729.6	19814	19111.5
SPD_0665	pyrDa	14390.7	0.20314	0.043493	4.67064	3.00261e-06	8.64977e-06	13289	13639.3	13207.6	15737.1	15443	15028
SPD_0666	holA	16483.2	0.217206	0.0480206	4.52318	6.09182e-06	1.70826e-05	15397.3	15702.7	14631.6	17964.1	17749.3	17454
SPD_0667	sodA	42228.3	-0.928	0.0660786	-14.0439	8.39944e-45	1.81085e-43	55483.9	56102.2	54494.5	27093	28820.2	31375.8
SPD_0668		1470.19	-0.03087	0.100012	-0.308664	0.757577	0.809239	1688.86	1329.61	1439.75	1397.44	1512.15	1453.35
SPD_0669		8297.16	-0.089615	0.0562816	-1.59226	0.111326	0.161863	8529.75	8484.94	8649.37	8408.29	8119.96	7590.66
SPD_0670		1188.18	-0.245373	0.0845992	-2.90042	0.00372662	0.00702905	1269.42	1184.67	1414.41	1067.62	1101.46	1091.52
SPD_0671		9362.76	-0.219675	0.0529344	-4.14996	3.32539e-05	8.45046e-05	10311.8	9733.02	10178.4	8362.86	8978.01	8612.4
SPD_0672		14165.2	-0.128854	0.0597542	-2.1564	0.0310528	0.0503927	14572.8	15203.4	14614.7	14425.1	13160.2	13014.7
SPD_0673		62.7838	0.621325	0.307807	2.01855	0.0435337	0.0691093	48.8239	45.2933	54.3075	96.3128	84.5829	47.3824
SPD_0674	rpsP	16195.2	-0.572301	0.07481	-7.65005	2.00897e-14	1.1608e-13	19275.4	19019.1	19804.1	11863.7	13034.2	14174.2
SPD_0675		5785.26	-0.455392	0.140884	-3.23239	0.00122758	0.00251925	7293.62	6122.64	6656.89	3924.29	4772.36	5941.76
SPD_0676		3540.31	-0.271061	0.0755095	-3.58976	0.000330981	0.000742302	3675.11	3962.66	3977.72	3477.25	3139.91	3009.21
SPD_0677		1812.38	-0.200687	0.0677982	-2.96007	0.0030757	0.00588433	1972.93	2018.07	1822.32	1747.26	1648.43	1665.28
SPD_0678	rimM	2552.53	-0.191263	0.0692639	-2.76137	0.00575592	0.010501	2691.97	2898.77	2571.76	2457.79	2405.91	2289
SPD_0679	trmD	6255.7	-0.106376	0.0597795	-1.77948	0.0751613	0.113478	6349.32	6865.45	6241.74	6169.47	6075.87	5832.35
SPD_0680		3118.86	-0.138073	0.0572386	-2.41223	0.0158551	0.0270319	3170.22	3325.53	3307.93	3100.18	2918.11	2891.19
SPD_0681		4813.15	2.44632	0.149721	16.3392	5.1921e-60	2.00195e-58	1398.14	1808.71	1268.38	9460.46	8059.81	6883.37
SPD_0682		32.799	-1.04267	0.335555	-3.10732	0.00188793	0.00375526	45.495	35.2281	51.8938	26.3497	19.736	18.0915
SPD_0683		1082.01	-0.199994	0.0821873	-2.43339	0.0149583	0.0256995	1144.03	1161.52	1165.8	965.853	952.968	1101.86
SPD_0684		5568.78	-0.704275	0.11687	-6.02616	1.67903e-09	6.70607e-09	7386.83	6493.04	6825.85	3595.37	4150.2	4961.37
SPD_0685	gor	12985.7	0.458614	0.0514997	8.90518	5.33006e-19	4.17452e-18	10791.2	11476.3	10546.5	15206.5	15048.2	14845.3
SPD_0686		5003.84	0.499346	0.0782926	6.37794	1.79482e-10	7.8061e-10	4364.19	3788.53	4287.88	6182.19	5872.87	5527.37
SPD_0687		3318.21	0.520451	0.0888	5.86093	4.60272e-09	1.77812e-08	2724.15	2589.77	2865.02	4282.28	3943.44	3504.58
SPD_0688		7681.85	0.577168	0.0765712	7.53767	4.78452e-14	2.71756e-13	6160.68	5738.15	6598.96	9593.11	9439.45	8560.71
SPD_0689	metG	27971	0.0254359	0.042112	0.604007	0.545839	0.629251	27352.5	27958	27862.1	28877.5	28327.8	27448.2
SPD_0690		8.43186	0.0134302	0.636835	0.0210889	0.983175	0.984648	7.76743	10.0652	7.241	11.8119	9.3981	4.30749
SPD_0691		708.327	1.26853	0.086952	14.5889	3.30602e-48	7.79833e-47	412.784	403.613	430.839	1057.62	990.56	954.54
SPD_0692		4171.77	1.46698	0.0770565	19.0378	8.29897e-81	6.39978e-79	2212.61	2226.41	2209.71	6491.12	6362.52	5528.24
SPD_0693		2726.85	0.523569	0.0658706	7.94845	1.88865e-15	1.1908e-14	2199.29	2113.69	2401.6	3243.74	3196.29	3206.5
SPD_0694		41.7156	0.476409	0.362636	1.31374	0.188933	0.259105	38.8372	32.2085	33.7913	33.6186	39.472	72.3659
SPD_0695		1276.16	0.117355	0.0755792	1.55274	0.120486	0.174217	1258.32	1140.38	1275.62	1380.18	1280.02	1322.4
SPD_0696		878.939	0.0772715	0.0823908	0.937866	0.348313	0.434849	886.597	809.239	871.333	952.224	850.528	903.712
SPD_0697		468.454	0.16036	0.101919	1.57341	0.115623	0.167624	417.222	440.854	469.458	528.812	494.34	460.04
SPD_0698		1842.97	0.0312995	0.0594974	0.526066	0.598842	0.675298	1770.97	1839.91	1858.52	1905.36	1800.68	1882.37
SPD_0699		1073.94	0.0798944	0.0724453	1.10282	0.270104	0.350296	1077.45	1031.68	1023.39	1163.93	1068.56	1078.6
SPD_0700	pepN	90583.1	-0.0706078	0.0374241	-1.88669	0.0592015	0.0907484	91331.7	93495.3	93570.6	89514.5	88617.5	86969.1
SPD_0701	ciaR	4804.89	1.35504	0.0863454	15.6933	1.68135e-55	5.18633e-54	2619.84	2952.11	2528.31	7327.04	7057.98	6344.08
SPD_0702	ciaH	30354.2	1.59115	0.119609	13.3029	2.22618e-40	4.25094e-39	14298.7	17221.5	13862.9	51473.7	46281.9	38986.3
SPD_0703		11856.8	0.581409	0.113394	5.12732	2.93903e-07	9.50443e-07	9644.93	10289.6	8562.48	16425.9	13760.7	12457.3
SPD_0704		8114.26	0.00980403	0.0464133	0.211233	0.832705	0.868213	8187.98	8002.81	8068.88	8031.21	8419.76	7974.89
SPD_0705		10182.2	0.226543	0.0464736	4.87466	1.08996e-06	3.31717e-06	9599.44	9152.26	9402.43	10682.5	11118.9	11137.5
SPD_0706		5269.77	0.20255	0.0490083	4.13297	3.581e-05	9.06553e-05	4747.01	4938.98	5015.6	5754.23	5618.19	5544.6
SPD_0707		1793.17	0.292055	0.0650879	4.48709	7.2204e-06	1.99957e-05	1582.34	1616.47	1638.88	1975.32	1875.86	2070.18
SPD_0708		3314.42	-0.277553	0.0540064	-5.13927	2.75812e-07	8.94826e-07	3537.51	3598.3	3761.7	2928.45	3069.42	2991.12
SPD_0709	gyrB	17899.5	-0.133239	0.0415183	-3.20916	0.00133123	0.00271527	18767.2	18880.2	18528.5	16633	17168.5	17419.5
SPD_0710	ezrA	32686.8	-0.0638249	0.0470079	-1.35775	0.174543	0.242522	32675.4	33166.7	34388.7	31599.7	31304.1	32985.9
SPD_0711		125.569	-0.474455	0.195958	-2.4212	0.0154692	0.0264865	153.129	117.762	167.75	90.8611	112.777	111.133
SPD_0712		145.638	-0.736001	0.173877	-4.23288	2.30717e-05	6.03113e-05	198.624	183.186	164.129	126.297	93.0412	108.549
SPD_0713		2261.24	-0.26408	0.0749737	-3.5223	0.000427817	0.00093951	2396.81	2614.93	2390.74	2061.64	1922.85	2180.45
SPD_0714		6740.3	-0.182794	0.0719169	-2.54174	0.0110303	0.0193151	7352.43	7071.79	7076.87	6031.36	6004.45	6904.91
SPD_0715		26.1094	0.491976	0.369733	1.33062	0.183312	0.25278	21.083	29.189	14.482	30.8928	29.1341	31.8754
SPD_0716		767.911	0.269877	0.119571	2.25705	0.0240049	0.0395805	650.245	748.848	689.101	964.036	819.515	735.72
SPD_0717	clpE	54856.8	0.86985	0.115721	7.51678	5.61417e-14	3.16191e-13	36808.8	42689.4	36908.6	80150.4	73256.3	59327.1
SPD_0718		4488.52	0.155536	0.12655	1.22904	0.219056	0.294968	4531.74	3883.14	4326.49	4076.03	4421.81	5691.92
SPD_0719		2474.44	-0.3979	0.0838208	-4.74703	2.06427e-06	6.11354e-06	2828.46	2770.94	2842.09	1961.69	2065.7	2377.74
SPD_0720		1530.3	-0.332227	0.109926	-3.02228	0.00250878	0.00486941	1789.84	1570.17	1758.36	1232.99	1266.86	1563.62
SPD_0721	folD	3882.35	-0.490571	0.0843131	-5.81845	5.93975e-09	2.26842e-08	4656.02	4304.87	4648.72	2939.36	3189.72	3555.4
SPD_0722		2777.51	0.132838	0.0668468	1.9872	0.0468997	0.0736943	2780.74	2552.53	2616.41	2741.28	2982.96	2991.12
SPD_0723	rpiA	1631.71	0.0617783	0.106763	0.578647	0.562827	0.641905	1725.48	1496.69	1568.88	1479.22	1632.45	1887.54
SPD_0724	deoB	10561.4	0.0434395	0.0417302	1.04096	0.297893	0.382869	10331.8	10465.8	10408.9	10524.4	10977.9	10659.3
SPD_0725		1651.01	0.145949	0.0911191	1.60174	0.109214	0.158907	1662.23	1465.49	1576.12	1622.78	1663.46	1915.97
SPD_0726		7552.94	0.0959653	0.0436938	2.19631	0.0280696	0.0457558	7144.93	7457.28	7302.54	7696.84	7843.66	7872.37
SPD_0727		6972.58	0.0945536	0.0445846	2.12077	0.0339414	0.0548368	6634.5	6716.49	6882.57	7056.27	7238.42	7307.23
SPD_0728		1037.28	-0.0406348	0.0739451	-0.549527	0.582644	0.661136	1006.44	1097.1	1051.15	1034.91	1055.41	978.662
SPD_0729		4868.26	0.106749	0.0506634	2.10702	0.0351157	0.0565518	4840.22	4539.39	4686.13	4945.57	5074.04	5124.19
SPD_0730	deoD	4326.88	0.0261667	0.0714328	0.366313	0.714132	0.768564	4269.87	4232.4	4361.49	4010.61	4402.07	4684.83
SPD_0731		757.167	-0.434329	0.0785832	-5.527	3.25759e-08	1.14991e-07	865.514	894.793	849.61	657.834	664.446	610.802
SPD_0732	rpsT	25226	-0.490957	0.142918	-3.43523	0.00059205	0.00127646	33431	25702.4	29299.5	18058.6	19150.5	25714
SPD_0733	coaA	2205.84	-0.152519	0.0781632	-1.95128	0.0510235	0.0795507	2289.17	2392.49	2284.53	2285.16	2038.45	1945.26
SPD_0734		22.0418	0.11163	0.444287	0.251256	0.801617	0.842373	25.5216	14.0912	24.1367	32.71	15.9768	19.8145
SPD_0735		843.227	-0.0249196	0.10575	-0.235646	0.813708	0.85195	865.514	895.8	789.269	740.518	925.713	842.546
SPD_0736	pdp	2714.7	-0.0367767	0.0583772	-0.629984	0.528705	0.614124	2704.18	2700.48	2844.5	2574.09	2703.83	2761.1
SPD_0737	deoC	5854.77	-0.0174156	0.0479676	-0.363069	0.716553	0.770756	6004.23	5715	5952.1	5712.44	5934.9	5809.95
SPD_0738	cdd-1	4057.96	0.09695	0.0467819	2.07239	0.0382295	0.0612222	3992.46	3836.84	3936.69	4149.63	4195.31	4236.85
SPD_0739		39047.6	0.305072	0.0535948	5.69219	1.25421e-08	4.64822e-08	34360.9	33789.8	36655.1	42050.5	42990.7	44438.7
SPD_0740		9526.28	-0.174119	0.0627244	-2.77594	0.00550431	0.0100787	10236.4	9730	10336.5	8451.9	8916.92	9485.96
SPD_0741		14935.1	-0.237962	0.062697	-3.79543	0.000147389	0.000349308	16123	16083.1	16286.2	12659.7	14190.2	14268.1
SPD_0742		14236.2	-0.132442	0.0524933	-2.52303	0.0116347	0.0203379	14835.8	14500.9	15332.8	13058.6	13594.4	14095
SPD_0743		47.1718	-0.812448	0.328553	-2.47281	0.0134055	0.0231907	62.1395	74.4822	43.446	46.3392	28.1943	28.4295
SPD_0744		127.161	-0.548234	0.244719	-2.24026	0.0250739	0.0412075	133.156	183.186	136.372	138.109	91.1616	80.9809
SPD_0745		8415.87	-0.0389891	0.0452745	-0.861171	0.389144	0.475172	8607.43	8689.26	8290.94	8237.47	8210.18	8459.92
SPD_0746	parE	12300.6	-0.34767	0.0433359	-8.02269	1.03455e-15	6.58497e-15	13580.8	13664.5	14082.5	10580.8	10980.7	10914.3
SPD_0747		1188.51	-0.428866	0.0780929	-5.49174	3.98001e-08	1.39999e-07	1326.01	1348.73	1416.82	971.305	1093	975.216
SPD_0748	parC	21347.1	-0.461736	0.040876	-11.296	1.37281e-29	1.78733e-28	24751.5	24502.6	24950.1	17523.5	18009.6	18345.6
SPD_0749	ilvE	11716	-0.536839	0.0390161	-13.7594	4.46936e-43	8.96106e-42	13677.3	14053	13882.2	9651.27	9523.1	9509.22
SPD_0750		5463.5	-0.541314	0.0419582	-12.9013	4.42837e-38	7.72076e-37	6441.42	6458.82	6530.17	4482.18	4405.83	4462.56
SPD_0751		2385.11	-0.2826	0.0790208	-3.57627	0.000348528	0.00077904	2650.91	2533.4	2670.72	1984.41	2120.21	2351.03
SPD_0752		7649.99	-0.21589	0.0504956	-4.27543	1.90766e-05	5.03933e-05	8223.49	7970.61	8471.97	6993.58	6944.26	7296.03
SPD_0753	pcp	3519.63	-0.0268502	0.0671697	-0.399737	0.68935	0.750183	3769.42	3364.79	3523.95	3351.87	3478.24	3629.49
SPD_0754		326.713	-0.0585496	0.1886	-0.310442	0.756225	0.808225	343.986	309.001	347.568	243.508	303.559	412.658
SPD_0755		0	NA	NA	NA	NA	NA	0	0	0	0	0	0
SPD_0756		60.5324	-1.02477	0.24566	-4.17149	3.02619e-05	7.79885e-05	73.2358	90.5865	79.651	32.71	41.3517	45.6594
SPD_0757	rpsA	132547	-0.668678	0.0955475	-6.99838	2.58937e-12	1.30445e-11	169764	154165	164251	89914.3	101828	115362
SPD_0758		29.7699	1.71446	0.381878	4.48954	7.13758e-06	1.97937e-05	15.5349	15.0978	10.8615	48.1564	54.509	34.4599
SPD_0759		3201.94	-0.0521133	0.0610488	-0.853634	0.393308	0.479673	3398.81	3284.26	3095.53	3059.29	3126.75	3246.99
SPD_0760	dnaX	16029.7	-0.191461	0.0479247	-3.99504	6.4683e-05	0.000159128	16627.9	17416.8	17229.9	15401.9	14998.4	14503.3
SPD_0761		1456.89	-0.292695	0.0688159	-4.25331	2.10636e-05	5.53506e-05	1588.99	1544	1681.12	1310.22	1258.41	1358.58
SPD_0762	sufC	37102.6	-0.441566	0.0497001	-8.8846	6.41536e-19	5.00498e-18	43321.2	43567.1	41320.7	30321.3	31781.6	32303.6
SPD_0763	sufD	38597.6	-0.499976	0.0567395	-8.81177	1.23187e-18	9.39128e-18	44510.7	46099.5	45048.6	30103.2	32307.9	33515.7
SPD_0764	sufS	48791.7	-0.584362	0.0561793	-10.4017	2.43488e-25	2.66773e-24	58874.9	59587.8	57158	36828.7	39502.1	40798.8
SPD_0765		8457.58	-0.670083	0.0505181	-13.2642	3.73254e-40	6.92938e-39	10213.1	10825.1	10121.7	6402.07	6637.88	6545.67
SPD_0766	sufB	75742.4	-0.607187	0.0559157	-10.859	1.80744e-27	2.22326e-26	90851.2	94212	89286.3	56711	61253.1	62140.8
SPD_0767	dacC	8201.85	0.147392	0.0704388	2.09249	0.0363946	0.0584237	7259.22	8340	7749.07	8950.73	8674.45	8237.65
SPD_0768		5712.27	0.156059	0.0489236	3.18986	0.00142342	0.00288569	5187.54	5524.77	5498.33	6003.19	6033.58	6026.18
SPD_0769	ssrA	202151	0.222011	0.0597731	3.71423	0.000203821	0.000475188	185651	186974	187258	209616	209601	233805
SPD_0770		11.7018	1.70301	0.639675	2.6623	0.00776076	0.0138684	7.76743	5.03258	3.6205	11.8119	28.1943	13.784
SPD_0771	lacR1	14724.6	0.984848	0.0634116	15.531	2.13932e-54	6.49899e-53	9198.86	9933.31	10524.8	19270.7	19915.5	19504.3
SPD_0772		19036.7	1.12677	0.0602643	18.6972	5.21702e-78	3.37424e-76	11403.7	11669.6	12805.7	26497.8	26171.8	25671.8
SPD_0773		92267.1	1.02617	0.0576557	17.7982	7.3018e-71	3.85266e-69	57506.7	60365.8	64438.8	124758	125143	121390
SPD_0774		16681.9	-0.0170411	0.0394557	-0.431905	0.665811	0.732282	16868.6	16695.1	16777.4	16944.7	16484.3	16321.1
SPD_0775		7368.33	1.85225	0.157833	11.7355	8.38083e-32	1.22654e-30	3030.41	3912.33	2644.17	13547.4	11455.3	9620.35
SPD_0776		11019.3	-0.311039	0.0615221	-5.05573	4.2875e-07	1.35591e-06	13037.1	11970.5	11600.1	9682.16	9744.89	10081.3
SPD_0777	thiI	8402.12	-0.187542	0.0460577	-4.07189	4.66329e-05	0.000117167	8799.39	9079.79	8963.15	7627.79	7895.35	8047.26
SPD_0778		223.123	-0.765632	0.127266	-6.01599	1.78787e-09	7.08433e-09	289.614	269.746	283.606	154.464	177.624	163.685
SPD_0779		31.8557	-0.161772	0.402449	-0.401969	0.687707	0.749376	36.6179	27.176	37.4118	29.0756	16.9166	43.9364
SPD_0780		18.4348	-0.725128	0.576897	-1.25695	0.208773	0.283206	42.1661	11.0717	15.6888	10.9033	17.8564	12.9225
SPD_0781		346.329	-0.614378	0.110973	-5.53629	3.0894e-08	1.09246e-07	421.661	403.613	432.046	299.842	253.749	267.065
SPD_0782		2976.9	0.16816	0.0680847	2.46987	0.0135164	0.0233623	2743.01	2951.11	2715.37	3341.87	3032.77	3077.27
SPD_0783		1149.76	0.215954	0.0926923	2.32979	0.0198172	0.0331388	972.039	1155.48	1063.22	1329.3	1198.26	1180.25
SPD_0784		30207.5	0.178761	0.0473352	3.77649	0.000159056	0.000375626	27340.3	28739.1	28936.2	32942.6	31496.8	31790.2
SPD_0785		2039.38	0.250978	0.0546475	4.59267	4.37609e-06	1.24809e-05	1827.57	1856.02	1904.38	2253.36	2186.94	2208.02
SPD_0786		448.049	1.34697	0.144756	9.30507	1.3391e-20	1.15728e-19	265.202	236.531	257.055	745.97	649.409	534.129
SPD_0787	pepX	2034.09	1.16643	0.11526	10.12	4.50577e-24	4.63286e-23	1235.02	1361.82	1163.39	3227.39	2777.14	2439.76
SPD_0788	dnaE	12504.7	0.0581277	0.0402833	1.44297	0.149028	0.210572	12089.5	12343.9	12325.4	12822.3	12519.2	12927.6
SPD_0789	pfkA	53171	-0.191892	0.0461834	-4.15501	3.25274e-05	8.30794e-05	57140.6	56471.6	56494.2	47872	49530.8	51516.8
SPD_0790	pyk	92870.5	-0.278296	0.0652186	-4.26712	1.98014e-05	5.22392e-05	103205	100246	101951	78441.3	82867.8	90512.5
SPD_0791		37.512	-0.390862	0.322394	-1.21237	0.22537	0.301196	42.1661	43.2802	42.2391	44.5219	24.4351	28.4295
SPD_0792		1554.78	-0.504747	0.0646381	-7.80882	5.77276e-15	3.48626e-14	1758.77	1873.13	1840.42	1288.41	1238.67	1329.29
SPD_0793		582.188	-0.408942	0.105477	-3.87708	0.000105716	0.000255067	580.338	715.633	696.342	510.639	489.641	500.531
SPD_0794		28.8434	0.149463	0.442314	0.337912	0.73543	0.788834	33.289	14.0912	34.9981	39.0703	19.736	31.8754
SPD_0795		524.61	-0.40138	0.0879394	-4.56428	5.01214e-06	1.4194e-05	565.913	615.988	609.45	442.494	452.049	461.763
SPD_0796		544.158	-0.178193	0.102996	-1.7301	0.0836131	0.124828	558.146	568.682	607.037	461.574	511.257	558.251
SPD_0797		8955.03	-0.0642593	0.0585404	-1.09769	0.272339	0.352967	8954.74	9582.04	8924.53	9036.14	8883.09	8349.64
SPD_0798		6525.89	-0.184986	0.0464041	-3.98643	6.70757e-05	0.000164812	6913.02	7055.68	6860.84	6140.39	6248.8	5936.59
SPD_0799		5.99447	3.3007	1.03798	3.17992	0.00147317	0.00297454	1.10963	1.00652	1.20683	7.26889	15.037	10.338
SPD_0800		123.022	-0.21697	0.180501	-1.20205	0.229346	0.305313	128.717	137.893	130.338	110.851	96.8005	133.532
SPD_0801		638.758	-0.304556	0.104765	-2.90704	0.00364866	0.00689496	632.491	735.764	749.443	617.855	562.007	534.991
SPD_0802		12356.8	-0.0169284	0.0477077	-0.354836	0.722712	0.776964	12355.8	12663	12267.5	12418.9	12606.6	11829.2
SPD_0803		20292.8	1.89155	0.122763	15.4082	1.44243e-53	4.07334e-52	8013.77	9859.84	7973.54	36509.8	32042.8	27356.9
SPD_0804		709.379	1.59017	0.112831	14.0933	4.17409e-45	9.19675e-44	365.069	370.398	324.638	1178.47	1065.74	951.956
SPD_0805		2457.54	1.65662	0.11911	13.9084	5.63367e-44	1.189e-42	1136.26	1249.09	1164.59	4227.77	3884.24	3083.3
SPD_0806		224.462	0.130446	0.194585	0.670379	0.502616	0.590015	261.873	210.362	170.163	235.33	273.485	195.56
SPD_0807		217.244	0.211235	0.164842	1.28144	0.20004	0.273216	185.309	207.342	211.196	259.863	252.809	186.945
SPD_0808		0.874005	-2.16656	2.25437	-0.961049	0.336527	0.421975	3.3289	1.00652	0	0.908611	0	0
SPD_0809	cad	9780.25	-0.0527164	0.0810924	-0.650078	0.515642	0.602133	10263	9318.33	10296.7	8694.5	9851.09	10257.9
SPD_0810		17.8463	-0.0320178	0.567737	-0.0563955	0.955027	0.965135	18.8638	24.1564	10.8615	19.9894	26.3147	6.89199
SPD_0811	speE	4461.34	0.0379121	0.0914364	0.414628	0.678414	0.74183	4540.62	4117.66	4550.97	3989.71	4678.38	4890.73
SPD_0812	lys1	6657.96	-0.0275606	0.0678191	-0.406384	0.68446	0.747463	6900.81	6411.51	6853.6	6131.31	6731.86	6918.69
SPD_0813	nspC	4354.22	0.111376	0.116383	0.956976	0.338579	0.423488	4408.57	3758.33	4392.87	3827.98	4621.99	5115.58
SPD_0814		6464.13	0.0903405	0.102989	0.877185	0.380386	0.467039	6627.84	5639.51	6519.31	5855.09	6769.45	7373.57
SPD_0815		7626.86	0.0816223	0.0895238	0.911739	0.361906	0.448192	7792.96	6786.94	7654.94	7060.82	7998.73	8466.81
SPD_0816		2707.75	0.304139	0.0596846	5.09577	3.47323e-07	1.10889e-06	2367.96	2512.27	2388.32	2990.24	3105.13	2882.57
SPD_0817		1656.86	0.0688433	0.0674997	1.01991	0.307773	0.393299	1515.76	1685.92	1649.74	1719.09	1711.39	1659.25
SPD_0818		5965.86	-0.0316305	0.0540782	-0.584902	0.558613	0.638552	5954.29	6161.9	5976.24	6109.5	5965.92	5627.31
SPD_0819	lspA	320.562	-0.116693	0.163797	-0.712428	0.4762	0.563292	335.109	368.385	296.881	261.68	285.702	375.613
SPD_0820	rluD	3210.74	-0.139798	0.0570198	-2.45174	0.0142169	0.0244886	3436.53	3313.45	3348.96	2909.37	3110.77	3145.33
SPD_0821	cbpE	7003.33	-0.206344	0.044825	-4.60332	4.15802e-06	1.18758e-05	7488.92	7436.15	7586.15	6402.98	6417.96	6687.81
SPD_0822	proB	2312.93	0.13726	0.0806248	1.70245	0.0886706	0.131303	2322.46	2074.43	2213.33	2319.68	2316.63	2631.02
SPD_0823	proA	7916.31	0.0011816	0.0449374	0.0262944	0.979023	0.98147	7928.33	7919.27	7891.48	7667.77	8073.91	8017.11
SPD_0824	proC	4157.79	-0.0244741	0.0499732	-0.489744	0.624315	0.693763	4326.46	4062.3	4191.33	4076.94	4139.86	4149.84
SPD_0825	tmk	1232.75	0.0292661	0.0706489	0.414246	0.678694	0.74183	1226.14	1187.69	1247.86	1179.38	1253.71	1301.72
SPD_0826	holB	2347.31	-0.0690398	0.0741099	-0.931587	0.35155	0.437257	2558.81	2248.56	2404.01	2171.58	2322.27	2378.6
SPD_0827		21.7556	-0.063813	0.451257	-0.141412	0.887545	0.914454	33.289	13.0847	20.5162	19.0808	17.8564	26.7065
SPD_0828		4340.67	-0.117758	0.0502189	-2.3449	0.0190322	0.0319595	4397.48	4586.7	4569.07	4270.47	4061.86	4158.45
SPD_0829		781.723	0.104829	0.0856378	1.2241	0.220916	0.296675	784.511	692.483	784.441	808.664	782.862	837.377
SPD_0830		87.0594	0.279639	0.205296	1.36213	0.173157	0.24093	74.3454	86.5604	74.8236	109.942	83.6431	93.0418
SPD_0831		9.3645	-0.102075	0.643747	-0.158565	0.874012	0.903198	7.76743	15.0978	6.03416	12.7206	9.3981	5.16899
SPD_0832		39.3079	0.113719	0.362381	0.31381	0.753665	0.806349	42.1661	36.2346	34.9981	49.065	22.5554	50.8284
SPD_0833	gid	7671.82	-0.026183	0.0509719	-0.513675	0.607479	0.682351	7432.32	7886.06	7905.96	7401.55	7719.6	7685.43
SPD_0834	pyrH	13538.2	-0.162938	0.0458969	-3.55009	0.000385097	0.000850351	14444.1	14547.2	13913.6	12485.2	12741.9	13097.4
SPD_0835	frr	8151.93	-0.168044	0.0455067	-3.69274	0.000221851	0.000514233	8576.36	8790.92	8510.58	7486.95	7683.89	7862.9
SPD_0836		8224.79	-0.488899	0.044848	-10.9012	1.13691e-27	1.42469e-26	9687.1	9540.77	9588.29	6641.04	6884.11	7007.43
SPD_0837		205.699	-0.502178	0.137812	-3.64394	0.0002685	0.000611058	248.558	218.414	257.055	157.19	172.925	180.053
SPD_0838		10469.6	-0.153151	0.0620956	-2.46637	0.0136489	0.0235508	11492.5	10465.8	11117.3	9426.84	10018.4	10296.6
SPD_0839		4495.39	-0.0979477	0.0572118	-1.71202	0.086893	0.129148	4512.88	4617.9	4814.06	4152.35	4403.95	4471.18
SPD_0840		4170.74	-0.0946922	0.0521839	-1.81458	0.0695878	0.10554	4269.87	4366.27	4285.46	3952.46	4204.71	3945.66
SPD_0841	ald	486.164	1.0812	0.125057	8.64572	5.34683e-18	3.8842e-17	269.641	332.151	334.293	729.615	645.65	605.633
SPD_0842		1065.85	0.101127	0.0769116	1.31484	0.188562	0.258943	1025.3	995.445	1065.63	1175.74	1053.53	1079.46
SPD_0843	celA	21.4085	-0.0575586	0.443098	-0.129901	0.896645	0.921002	26.6312	17.1108	21.723	19.9894	30.0739	12.9225
SPD_0844	celB	197.109	-0.233644	0.156324	-1.49461	0.135017	0.193226	228.584	185.199	225.678	203.529	178.564	161.1
SPD_0845		1578.48	-0.418801	0.0726055	-5.76817	8.0136e-09	3.03562e-08	1799.83	1703.03	1916.45	1294.77	1385.28	1371.51
SPD_0846		2932.99	-0.346299	0.0738594	-4.68863	2.75047e-06	7.9577e-06	3525.31	3213.81	3110.01	2535.02	2729.21	2484.56
SPD_0847	infC	27381.8	-0.473562	0.0918426	-5.15623	2.5197e-07	8.228e-07	33221.3	29948.9	32338.3	20266.6	23078	25437.5
SPD_0848	rpmI	4450.2	-0.447566	0.111375	-4.01855	5.85562e-05	0.000144945	5565.92	4806.12	5033.7	3266.46	3688.76	4340.23
SPD_0849	rplT	23644	-0.479586	0.100798	-4.75788	1.95638e-06	5.81981e-06	29222.2	25587.7	27805.4	17427.2	19384.5	22436.9
SPD_0850	gloA	8179.53	-0.842984	0.0814699	-10.3472	4.30973e-25	4.67082e-24	10918.8	10253.4	10338.9	5276.3	5878.51	6411.27
SPD_0851	pyrK	1488.34	0.234585	0.0864497	2.71355	0.00665672	0.0120349	1479.14	1321.56	1302.17	1483.76	1642.79	1700.6
SPD_0852	pyrDb	2208.58	0.285769	0.0683554	4.18064	2.90693e-05	7.5205e-05	2006.22	1932.51	2033.51	2278.8	2567.56	2432.87
SPD_0853	lytB	8237.01	1.35467	0.0681427	19.8799	6.08077e-88	5.07998e-86	4501.78	4838.33	4550.97	12086.3	12445.9	10998.8
SPD_0854	pavA	9041.32	0.0199447	0.0570974	0.349311	0.726856	0.781	8807.16	9178.43	8949.87	9585.85	9061.65	8664.95
SPD_0855		2806.82	0.0245021	0.0496251	0.493745	0.621487	0.691499	2798.5	2794.09	2756.41	2830.32	2779.02	2882.57
SPD_0856	dgkA	1756.4	0.0505806	0.0608062	0.831832	0.405504	0.493047	1723.26	1712.08	1741.46	1858.11	1785.64	1717.83
SPD_0857	era	5618.89	0.0783938	0.0574025	1.36569	0.172037	0.23964	5677.99	5150.35	5571.95	5738.79	5862.54	5711.74
SPD_0858	mutM	5313.98	-0.173739	0.0589813	-2.94565	0.00322272	0.00613632	5570.36	5596.23	5733.66	5071.87	5213.13	4698.61
SPD_0859	coaE	1971.03	-0.226842	0.062722	-3.61663	0.000298467	0.000674662	2123.84	2136.83	2115.58	1889.91	1843.91	1716.11
SPD_0860	pmrA	5606.25	-0.416077	0.0462415	-8.99791	2.30061e-19	1.87509e-18	6288.29	6533.3	6404.66	4861.07	4854.12	4696.03
SPD_0861	secG	2452.5	-0.300269	0.0910938	-3.29626	0.000979819	0.00204426	2696.41	2475.02	2950.71	2049.83	2165.32	2377.74
SPD_0862	rnr	9124.69	-0.186659	0.0697278	-2.67696	0.00742933	0.0133117	9744.8	9908.15	9488.12	8957.09	8857.71	7792.25
SPD_0863	smpB	790.278	0.0555401	0.108536	0.511721	0.608846	0.683503	832.225	734.757	757.891	821.384	888.121	707.29
SPD_0864	tehB	4527.9	0.022615	0.0452847	0.499396	0.617501	0.689359	4447.41	4551.47	4477.35	4583.03	4625.75	4482.38
SPD_0865	coiA	22.3624	-1.19502	0.420769	-2.84009	0.00451006	0.0083651	28.8505	34.2216	30.1708	19.0808	14.0972	7.75349
SPD_0866	pepF	21868.6	-0.676548	0.0468822	-14.4308	3.31233e-47	7.63359e-46	27102.8	27226.3	26383.8	16357.7	16685.4	17455.7
SPD_0867		4857.13	-0.697328	0.0577931	-12.0659	1.59819e-33	2.484e-32	5810.04	6232.35	5983.48	3587.2	3662.44	3867.27
SPD_0868		49456.4	0.736326	0.144219	5.10561	3.29725e-07	1.05934e-06	35466.1	41691.9	34148.5	74931.3	61373.4	49127
SPD_0869		1.45459	0.706291	1.62941	0.433464	0.664678	0.731438	1.10963	1.00652	1.20683	4.54305	0	0.861499
SPD_0870		4147.12	-0.0327999	0.0552648	-0.593504	0.552844	0.634489	4091.22	4218.31	4273.39	4288.64	4012.05	3999.08
SPD_0871		1422.91	-0.128181	0.0830188	-1.544	0.122589	0.176848	1523.53	1581.24	1351.65	1371.09	1412.53	1297.42
SPD_0872		4765.38	-0.203726	0.0613654	-3.31989	0.000900525	0.00189659	4966.72	5395.94	4939.57	4603.02	4348.5	4338.51
SPD_0873		7031.6	0.090163	0.0649422	1.38836	0.165028	0.231063	6587.89	7079.84	6766.71	7586.9	7392.55	6775.69
SPD_0874	glmU	13883.6	-0.0646417	0.0475248	-1.36017	0.173777	0.241624	13948.1	14450.6	14183.9	13879.9	13772.9	13066.3
SPD_0875		3572.55	-0.0720511	0.0499311	-1.44301	0.149018	0.210572	3768.31	3634.53	3581.88	3434.55	3535.57	3480.45
SPD_0876		1292.24	-0.097125	0.0627603	-1.54756	0.121729	0.175841	1337.11	1366.85	1302.17	1231.17	1278.14	1237.97
SPD_0877	mtnN	8750.73	0.0317924	0.0427801	0.743159	0.457386	0.544571	8567.48	8873.45	8520.24	8910.75	8872.75	8759.72
SPD_0878		8275.59	0.0245292	0.0426061	0.575719	0.564805	0.643794	8021.54	8353.08	8240.25	8386.48	8398.14	8254.02
SPD_0879		1803.94	-0.563079	0.0572714	-9.83177	8.21591e-23	7.84424e-22	2087.22	2202.26	2165.06	1461.96	1442.61	1464.55
SPD_0880		4998.73	-0.758788	0.0508454	-14.9234	2.32077e-50	5.67458e-49	6111.86	6340.05	6399.83	3593.56	3757.36	3789.73
SPD_0881		424.65	0.252285	0.104799	2.40732	0.0160702	0.0273288	397.249	407.639	357.222	491.559	434.192	460.04
SPD_0882		315.529	0.585593	0.123646	4.73604	2.17934e-06	6.43533e-06	245.229	262.701	248.608	412.509	388.142	335.984
SPD_0883		160.211	0.70045	0.147403	4.75194	2.01479e-06	5.98467e-06	122.06	117.762	126.717	208.072	184.203	202.452
SPD_0884		346.628	0.99492	0.141407	7.03586	1.98042e-12	1.01295e-11	231.913	249.616	212.403	483.381	512.197	390.259
SPD_0885	ccdA-2	1223.76	-0.113645	0.0637903	-1.78154	0.0748239	0.113139	1287.17	1244.05	1285.28	1144.85	1178.52	1202.65
SPD_0886		3146.58	-0.0998589	0.072619	-1.37511	0.169098	0.236266	3134.71	3495.63	3134.14	3169.24	3066.6	2879.13
SPD_0887		5223.98	-0.681963	0.0632349	-10.7846	4.07052e-27	4.85797e-26	6395.93	6264.56	6649.65	3837.06	3922.77	4273.89
SPD_0888	lmb	884.107	-0.744327	0.096768	-7.69187	1.44994e-14	8.50041e-14	1144.03	1015.58	1163.39	618.764	640.951	721.936
SPD_0889	phtD	4230.63	-0.506645	0.0674648	-7.50976	5.9234e-14	3.3233e-13	5015.54	4990.31	4892.5	3289.17	3423.73	3772.5
SPD_0890	phtE	3091.85	-0.604869	0.0532458	-11.3599	6.61833e-30	8.73011e-29	3756.11	3735.18	3701.36	2450.52	2367.38	2540.56
SPD_0891		12.6753	-0.658728	0.560244	-1.17579	0.23968	0.315534	8.87707	23.1499	14.482	10.9033	6.57867	12.061
SPD_0892		27.0217	0.151462	0.403782	0.375109	0.707579	0.764796	19.9734	37.2411	19.3093	36.3444	22.5554	26.7065
SPD_0893		30.467	0.0559039	0.418888	0.133458	0.893831	0.919513	33.289	40.2607	15.6888	37.2531	34.773	21.5375
SPD_0894	pepT	9508.69	0.402482	0.0394798	10.1946	2.09503e-24	2.19923e-23	8145.82	8279.61	8146.12	10939.7	10835.1	10705.8
SPD_0895	hemH	327.156	1.21825	0.146716	8.30345	1.01131e-16	6.82721e-16	215.269	161.043	214.816	415.235	499.979	456.594
SPD_0896	mscL	8312.35	-0.559315	0.0837604	-6.67755	2.42962e-11	1.12244e-10	10023.3	9668.6	10020.3	6054.08	6636	7471.78
SPD_0897		267.391	-0.0600711	0.12753	-0.471035	0.637615	0.706699	244.119	289.877	284.813	282.578	246.23	256.727
SPD_0898		6326.36	-0.0259049	0.0897638	-0.288589	0.772896	0.819924	6799.83	5801.56	6549.48	5754.23	6230	6823.07
SPD_0899		1.07503	-1.33617	2.11009	-0.633231	0.526583	0.612568	2.21927	0	2.41367	1.81722	0	0
SPD_0900	asd	7156.1	-0.350277	0.0521991	-6.7104	1.94089e-11	9.13496e-11	8399.92	7780.37	7881.82	6393.9	6214.03	6266.54
SPD_0901	dapA	2698.1	-0.134262	0.0562458	-2.38706	0.0169835	0.0287116	2929.43	2707.53	2834.85	2588.63	2539.37	2588.8
SPD_0902	trmE	9315.09	0.0916254	0.0485852	1.88587	0.0593124	0.0908489	8812.71	9271.03	8972.8	9688.52	9826.66	9318.83
SPD_0903	xylH	172.496	0.0262231	0.166488	0.157508	0.874845	0.903226	203.063	145.945	164.129	161.733	175.745	184.361
SPD_0904	tdk	3553.89	-0.135634	0.0617311	-2.19717	0.0280084	0.0457026	3907.02	3612.39	3643.43	3238.29	3433.13	3489.07
SPD_0905		649.021	-0.0966455	0.0815388	-1.18527	0.235911	0.312418	662.451	648.197	702.377	606.952	640.951	633.201
SPD_0906	prfA	9286.51	-0.0491078	0.060132	-0.816666	0.414119	0.501395	9885.72	9094.88	9354.16	8848.96	8945.11	9590.2
SPD_0907	hemK	2199.55	0.0900259	0.0583092	1.54394	0.122603	0.176848	2102.76	2164.01	2125.23	2340.58	2290.32	2174.42
SPD_0908		6106.47	0.15055	0.0563758	2.67047	0.00757462	0.0135599	5861.08	5778.41	5724.01	6621.05	6592.77	6061.5
SPD_0909		6721.23	0.0587204	0.100806	0.582507	0.560225	0.639704	6248.35	7103.99	6399.83	7576.91	7051.4	5946.92
SPD_0910	glyA	13167.9	0.286605	0.0550125	5.20982	1.89026e-07	6.27479e-07	12287	11834.6	11469.7	14715.9	14870.6	13829.6
SPD_0911		4727.91	-0.0273305	0.0652355	-0.418952	0.675252	0.739825	4685.98	4842.35	4788.71	4781.11	4926.49	4342.81
SPD_0912	pvaA	1468.9	0.223083	0.059318	3.76079	0.000169378	0.000397663	1342.66	1392.01	1331.14	1569.17	1586.4	1592.05
SPD_0913		96637.4	1.72895	0.160571	10.7675	4.90205e-27	5.78153e-26	41418.2	53384.6	39574.5	180576	148250	116621
SPD_0914	rumA-1	6585.69	0.334014	0.0919039	3.63438	0.000278651	0.000632724	5897.7	6203.16	5377.65	8076.64	7341.8	6617.17
SPD_0915		18427.2	-0.214966	0.0480619	-4.4727	7.72389e-06	2.12433e-05	19245.5	20226	19921.2	17288.1	16473	17409.2
SPD_0916		5064.01	-0.596434	0.0601998	-9.90758	3.85891e-23	3.76386e-22	5752.34	6397.42	6137.95	4130.55	3964.12	4001.66
SPD_0917		2242.14	-0.696014	0.0689569	-10.0935	5.90555e-24	6.04114e-23	2697.52	2982.31	2636.93	1697.29	1722.67	1716.11
SPD_0918		2549.09	-0.779693	0.0792561	-9.83764	7.7509e-23	7.43567e-22	3283.41	3317.48	3062.94	2047.1	1837.33	1746.26
SPD_0919		332.098	-0.560589	0.1654	-3.3893	0.000700722	0.00149462	450.511	435.822	300.501	252.594	269.726	283.433
SPD_0920		82.5617	-1.58768	0.235556	-6.74015	1.58223e-11	7.5353e-11	136.485	135.88	98.9603	39.0703	47.9303	37.0444
SPD_0921		1110.71	-0.74944	0.109795	-6.82581	8.74321e-12	4.27574e-11	1397.03	1556.07	1224.94	838.648	759.367	888.205
SPD_0922		504.291	-0.465243	0.104373	-4.45751	8.29183e-06	2.2743e-05	603.641	568.682	582.9	381.617	421.975	466.932
SPD_0923		263.03	-0.290091	0.123684	-2.34543	0.0190051	0.0319408	290.724	292.896	284.813	236.239	213.337	260.173
SPD_0924		620.848	0.806135	0.0986873	8.16857	3.12061e-16	2.03806e-15	447.182	497.219	409.116	781.405	825.153	765.011
SPD_0925		1338.86	0.861323	0.0767527	11.2221	3.17807e-29	4.08464e-28	922.105	965.25	964.259	1830.85	1740.53	1610.14
SPD_0926		3377.68	0.412232	0.0519198	7.93979	2.02529e-15	1.27295e-14	2817.36	2926.95	2950.71	3794.36	3959.42	3817.3
SPD_0927	nplT	2017.3	0.949183	0.117949	8.04739	8.45769e-16	5.45263e-15	1294.94	1439.32	1395.1	3025.67	2732.97	2215.77
SPD_0928		349.828	0.966105	0.150576	6.41608	1.39826e-10	6.12122e-10	241.9	255.655	212.403	550.618	415.396	422.996
SPD_0929		311.156	0.882095	0.168069	5.24842	1.53408e-07	5.13493e-07	198.624	262.701	194.3	470.66	390.021	350.63
SPD_0930		145.343	0.208656	0.17196	1.2134	0.224978	0.300921	145.362	126.821	132.752	156.281	132.513	178.33
SPD_0931		1550.93	0.368907	0.0965008	3.82283	0.000131927	0.000314523	1233.91	1505.75	1320.27	1886.28	1679.44	1679.92
SPD_0932		658.609	0.258514	0.124564	2.07535	0.0379544	0.0608302	525.966	683.425	588.934	789.583	713.316	650.431
SPD_0933		171.034	0.625089	0.172362	3.62662	0.00028716	0.000649837	159.787	135.88	107.408	222.61	205.818	194.699
SPD_0934		2.26048	-2.01958	1.38653	-1.45657	0.145235	0.206376	6.6578	3.01955	1.20683	1.81722	0	0.861499
SPD_0935		1.28643	0.601	2.52474	0.238044	0.811847	0.850446	0	3.01955	0	0	4.69905	0
SPD_0936		3.94491	0.407609	1.09558	0.372048	0.709857	0.765757	0	3.01955	7.241	6.36028	1.87962	5.16899
SPD_0937		1.2793	-0.191723	1.79173	-0.107004	0.914786	0.934358	0	4.02607	0	0.908611	1.87962	0.861499
SPD_0938		96.5172	2.33939	0.334894	6.98547	2.83902e-12	1.42663e-11	32.1794	34.2216	28.964	233.513	149.43	100.795
SPD_0939		376.18	-0.0481432	0.124948	-0.385306	0.70001	0.759481	356.192	375.431	416.357	411.601	327.054	370.444
SPD_0940		108.324	2.40913	0.267996	8.98945	2.4848e-19	2.00888e-18	28.8505	42.2737	31.3776	223.518	186.082	137.84
SPD_0941		80.7679	1.28338	0.283344	4.5294	5.91508e-06	1.66569e-05	46.6046	46.2998	48.2733	157.19	84.5829	101.657
SPD_0942		41.991	1.27156	0.365304	3.48084	0.000499848	0.00108816	12.206	30.1955	31.3776	70.8717	57.3284	49.9669
SPD_0943		151.272	1.28221	0.240114	5.34002	9.29347e-08	3.16895e-07	79.8936	91.593	92.9261	289.847	187.962	165.408
SPD_0944		75.9113	1.25153	0.266146	4.70243	2.57087e-06	7.47043e-06	46.6046	42.2737	45.8596	136.292	104.319	80.1194
SPD_0945		123.25	1.50734	0.225275	6.69111	2.21489e-11	1.03036e-10	57.7009	61.3975	73.6168	228.97	164.467	153.347
SPD_0946		97.5316	1.70712	0.247509	6.89721	5.30335e-12	2.63198e-11	58.8106	35.2281	43.446	178.996	133.453	135.255
SPD_0947		204.737	1.98898	0.173213	11.4829	1.60826e-30	2.2086e-29	74.3454	101.658	69.9963	357.993	318.596	305.832
SPD_0948		303.941	2.09982	0.202357	10.3768	3.16132e-25	3.44481e-24	122.06	126.821	95.3398	608.769	492.461	378.198
SPD_0949		272.605	2.27809	0.199122	11.4407	2.61883e-30	3.54781e-29	94.3188	94.6126	90.5124	580.602	395.66	379.921
SPD_0950		613.27	1.99776	0.193697	10.3138	6.10303e-25	6.54362e-24	185.309	252.636	299.294	1129.4	1048.83	764.149
SPD_0951		14.3736	1.37153	0.498433	2.75169	0.00592891	0.010797	7.76743	10.0652	6.03416	17.2636	24.4351	20.676
SPD_0952		12123.7	-0.182214	0.0632908	-2.879	0.00398934	0.00748935	12578.8	13398.8	12686.2	12118.1	11123.6	10836.8
SPD_0953	ppc	48436.7	-0.144954	0.0509192	-2.84674	0.00441689	0.00822272	50249.7	51715.8	50637.5	48319.9	45186.1	44511
SPD_0954		3662.15	0.201748	0.0646867	3.11885	0.00181556	0.00361849	3508.66	3176.57	3536.02	4035.14	3888	3828.5
SPD_0955		1324.39	-0.0903451	0.0750216	-1.20425	0.228491	0.304402	1397.03	1299.41	1402.34	1342.02	1202.96	1302.59
SPD_0956		1420.64	-0.0298575	0.0762656	-0.391494	0.695432	0.755331	1469.15	1323.57	1514.57	1426.52	1432.27	1357.72
SPD_0957	dnaG	14991.2	-0.276774	0.0704847	-3.92673	8.61097e-05	0.000210036	17011.8	15745.9	16517.9	12543.4	13622.6	14505.9
SPD_0958	rpoD	11166.7	-0.183276	0.0794088	-2.308	0.0209989	0.0349692	12482.3	11436	11707.5	9534.96	10456.3	11383
SPD_0959		3363.49	-0.150725	0.077219	-1.95192	0.0509478	0.0794945	3700.63	3377.87	3539.64	2958.44	3154.94	3449.44
SPD_0960	cpoA	9480.87	-0.366708	0.041297	-8.87977	6.70003e-19	5.20681e-18	10630.3	10701.3	10705.8	8270.18	8455.47	8122.21
SPD_0961		11451.9	-0.319151	0.0382996	-8.333	7.88165e-17	5.35685e-16	12783	12833.1	12523.3	10205.5	10205.4	10161.4
SPD_0962		501.724	-0.228652	0.110943	-2.06099	0.0393041	0.0627427	558.146	542.512	523.765	412.509	453.928	519.484
SPD_0963		495.444	-0.0785346	0.107838	-0.728268	0.46645	0.554047	538.172	543.519	444.114	471.569	476.484	498.808
SPD_0964		15012.2	-0.104577	0.0408093	-2.56257	0.0103901	0.0182579	15514.9	15600	15552.5	14677.7	14636.6	14091.5
SPD_0965		93.4574	-0.299699	0.221002	-1.35609	0.17507	0.243085	98.7574	106.691	103.788	106.307	78.0043	67.1969
SPD_0966		23.3054	0.585315	0.387976	1.50864	0.131391	0.188306	19.9734	20.1303	15.6888	36.3444	24.4351	23.2605
SPD_0967	murA-1	13224	-0.0469999	0.0494015	-0.951386	0.341408	0.42676	13961.4	13020.3	13336.7	12793.2	13309.6	12922.5
SPD_0968		5750.93	-0.109175	0.0576344	-1.89426	0.05819	0.0894717	5827.79	6183.03	5892.96	5764.23	5550.52	5287.02
SPD_0969		17662.8	-0.0203249	0.0383377	-0.530154	0.596005	0.672855	17956.1	17671.4	17734.4	17833.3	17299.1	17482.4
SPD_0970	map	8269.28	0.13867	0.0577533	2.40108	0.0163469	0.0277523	8152.48	7681.74	7782.86	8221.11	8793.8	8983.71
SPD_0971		332.526	0.134931	0.131331	1.02741	0.304226	0.389262	291.834	355.3	302.915	379.799	354.308	311.001
SPD_0972		215.061	0.447224	0.148962	3.00228	0.00267967	0.00518104	169.774	199.29	176.198	248.959	278.184	217.959
SPD_0973	pcrA	15890	-0.10446	0.0396251	-2.63621	0.00838372	0.0148887	16756.6	16195.9	16443.1	15456.4	15362.1	15126.2
SPD_0974		8456.31	-0.0390805	0.0505346	-0.773341	0.43932	0.528397	8626.29	8350.06	8737.47	8660.88	8114.32	8248.85
SPD_0975		80.2797	-0.402081	0.218947	-1.83643	0.0662936	0.100925	95.4285	103.671	74.8236	64.5114	64.8469	78.3964
SPD_0976		6874.15	0.0178129	0.0476322	0.373968	0.708428	0.765301	7075.02	6654.08	6766.71	6986.31	6838.06	6924.73
SPD_0977		451.72	-0.382543	0.0927302	-4.12533	3.70197e-05	9.35997e-05	519.308	492.187	522.559	407.966	390.961	377.336
SPD_0978		1778.16	-0.14558	0.0708523	-2.0547	0.0399078	0.063605	1839.77	2000.96	1760.77	1710.91	1707.64	1648.91
SPD_0979		14122.6	-0.216964	0.0550051	-3.94444	7.99852e-05	0.000195574	14536.2	15878.8	15131.3	13359.3	13171.4	12658.9
SPD_0980	prs2	15038.5	-0.203927	0.0605544	-3.36767	0.000758066	0.00161009	15777.9	16889.3	15629.7	14686.8	13859.4	13387.7
SPD_0981		646.785	-0.369193	0.0886712	-4.16362	3.13248e-05	8.04176e-05	686.863	729.725	771.166	532.446	579.863	580.65
SPD_0982		2651.77	-0.100703	0.0694626	-1.44974	0.147131	0.208479	2795.17	2701.49	2737.1	2440.53	2472.64	2763.69
SPD_0983		2455.89	0.062221	0.0643021	0.967636	0.333226	0.418883	2299.16	2420.67	2489.7	2391.46	2530.91	2603.45
SPD_0984		4043.93	0.098969	0.0610087	1.62221	0.104758	0.153202	3771.64	3856.97	4088.75	4294.1	3988.55	4263.56
SPD_0985	pta	7955.04	0.239084	0.0459803	5.1997	1.99605e-07	6.6041e-07	7149.37	7427.09	7314.61	8719.94	8741.18	8378.07
SPD_0986		273.889	-0.781405	0.188228	-4.15137	3.30493e-05	8.41979e-05	278.518	406.633	353.602	242.599	167.286	194.699
SPD_0987		3524.87	-0.288726	0.0783059	-3.68716	0.000226774	0.000523828	3936.98	3810.67	3882.38	2899.38	3143.67	3476.15
SPD_0988		1852.18	0.297364	0.0592513	5.01868	5.20266e-07	1.6299e-06	1674.44	1618.48	1694.39	2031.65	1988.64	2105.5
SPD_0989	rplU	24807.8	-0.440174	0.0986466	-4.46213	8.11481e-06	2.22879e-05	29703.8	26512.7	29474.5	18664.7	20616.6	23874.7
SPD_0990		12178.6	-0.468421	0.0841087	-5.56924	2.55856e-08	9.14423e-08	14883.5	13350.4	14182.7	9314.17	10098.3	11242.6
SPD_0991	rpmA	32391.9	-0.424133	0.0836692	-5.06916	3.99575e-07	1.26965e-06	39062.4	35110.3	37186.1	25028.6	27663.3	30300.6
SPD_0992		1.1411	0.949581	1.84839	0.513735	0.607437	0.682351	0	0	2.41367	0.908611	0.93981	2.5845
SPD_0993		1.3109	0.450984	1.5862	0.284316	0.776168	0.822525	1.10963	1.00652	1.20683	0	2.81943	1.723
SPD_0994	ribF	3270.86	0.230768	0.0593108	3.89083	9.99018e-05	0.000241912	3088.11	2889.71	3053.29	3450.9	3458.5	3684.63
SPD_0995		2768.22	0.878494	0.0642482	13.6734	1.46324e-42	2.90474e-41	1863.07	1963.71	2025.07	3728.03	3603.23	3426.18
SPD_0996		6445.33	0.0967093	0.0506596	1.909	0.0562618	0.0869737	6212.84	6196.12	6280.36	6576.53	6455.56	6950.57
SPD_0997	hup	29682.7	-0.112065	0.106422	-1.05303	0.292329	0.376199	32921.7	29438.6	30145.5	25475.6	26814.7	33300.4
SPD_0998		12885.4	-0.281455	0.0432246	-6.51146	7.44214e-11	3.32327e-10	14519.6	13996.6	13899.1	11534.8	11530.5	11831.8
SPD_0999		5441.67	-0.103146	0.0433384	-2.38001	0.017312	0.029193	5624.73	5711.98	5570.74	5323.55	5200.91	5218.1
SPD_1000		2317.96	-0.223547	0.0586171	-3.81368	0.000136915	0.000324868	2485.58	2429.73	2577.79	2086.17	2112.69	2215.77
SPD_1001	ligA	8530.45	-0.0526963	0.0805961	-0.653832	0.51322	0.600004	8811.6	8410.45	8837.64	7550.56	8400.96	9171.51
SPD_1002	pulA	21663.4	-0.0323042	0.0548192	-0.589287	0.555669	0.63625	21444.8	21816.2	22457.9	20485.5	21271.7	22504.1
SPD_1003		9.23881	2.65125	0.776033	3.41641	0.000634517	0.00136357	2.21927	4.02607	1.20683	23.6239	13.1573	11.1995
SPD_1004	gapN	5170.33	0.429182	0.0745222	5.75912	8.45524e-09	3.18661e-08	4839.11	4158.93	4222.71	5972.3	6065.54	5763.43
SPD_1005	glgB	1198.5	0.550703	0.0684959	8.03994	8.98817e-16	5.7576e-15	988.683	933.041	996.844	1374.73	1452.95	1444.73
SPD_1006	glgC	1537.58	0.541472	0.0673367	8.04126	8.89201e-16	5.71426e-15	1225.04	1225.94	1307	1892.64	1826.05	1748.84
SPD_1007	glgD	1455.04	0.587156	0.0699531	8.39356	4.71634e-17	3.24957e-16	1200.62	1168.57	1118.73	1819.04	1764.02	1659.25
SPD_1008	glgA	2385.92	0.502799	0.0653201	7.69746	1.38801e-14	8.16116e-14	2039.51	1860.04	2025.07	2691.31	2831.65	2867.93
SPD_1009	serB	69.0319	0.391942	0.264853	1.47985	0.138914	0.198378	54.372	56.3649	68.7895	65.42	66.7265	102.518
SPD_1010		1044.02	-0.425706	0.0678335	-6.27575	3.47948e-10	1.45644e-09	1196.18	1207.82	1186.32	923.149	890	860.637
SPD_1011		135.105	0.352434	0.172413	2.04413	0.0409409	0.065148	137.595	115.749	102.581	155.372	139.092	160.239
SPD_1012	eno	249121	0.24716	0.0661356	3.73716	0.00018611	0.000436434	232839	217062	233602	256113	265457	289654
SPD_1013		785.975	0.509876	0.082792	6.15852	7.34282e-10	3.01071e-09	679.096	648.197	617.898	873.175	936.051	961.432
SPD_1014		1766.44	0.341793	0.097189	3.51679	0.000436806	0.000958201	1554.6	1692.96	1425.27	2154.32	1972.66	1798.81
SPD_1015	rexB	10418.6	-0.0305815	0.0538895	-0.567486	0.570384	0.648487	10836.7	10417.4	10332.9	9815.72	10508	10600.7
SPD_1016	rexA	18144.2	0.0163637	0.0539405	0.303366	0.761611	0.811818	18351.1	18212.9	17559.4	17446.2	18207.9	19087.4
SPD_1017		3972.93	0.0420034	0.0682408	0.615518	0.538213	0.622403	4039.07	3913.34	3793.07	3822.53	3939.68	4329.89
SPD_1018	iga	29442	0.379427	0.0430906	8.80533	1.30466e-18	9.9085e-18	26015.4	25523.3	25238.5	34297.3	32849.2	32728.3
SPD_1019		4833.28	-0.138736	0.0447857	-3.09779	0.00194972	0.00386666	4983.36	5172.49	5039.73	4635.73	4583.45	4584.9
SPD_1020	rnhB	5811.92	-0.118783	0.05892	-2.01601	0.0437987	0.0694751	5841.11	6345.08	5965.37	5780.58	5562.74	5376.61
SPD_1021		12439.3	-0.100786	0.0369111	-2.73051	0.00632356	0.0114844	12856.2	12943.8	12820.2	12046.4	12064.3	11905
SPD_1022		10.8491	-1.46434	0.591331	-2.47634	0.0132735	0.0229823	13.3156	15.0978	19.3093	7.26889	7.51848	2.5845
SPD_1023		1543.18	0.603779	0.0705712	8.5556	1.1726e-17	8.36678e-17	1200.62	1253.11	1220.11	1947.15	1891.84	1746.26
SPD_1024		4246.2	-0.736296	0.0895978	-8.21779	2.07288e-16	1.36715e-15	5037.74	5898.19	4983.01	3376.4	3222.61	2959.25
SPD_1025	lpdA	5766.76	-0.566682	0.0825261	-6.8667	6.57046e-12	3.24477e-11	6613.41	7601.21	6438.45	4665.72	4879.5	4402.26
SPD_1026		5646.26	-0.338536	0.0745363	-4.54189	5.57511e-06	1.57216e-05	5950.96	6787.95	6176.57	5181.81	5103.17	4677.08
SPD_1027		4956.05	-0.257758	0.0698739	-3.6889	0.000225225	0.000520849	5217.5	5829.74	5143.52	4597.57	4616.35	4331.61
SPD_1028	acoA	3095.28	-0.149841	0.0748842	-2.00097	0.0453955	0.0714988	3112.52	3560.05	3093.11	2982.06	2980.14	2843.81
SPD_1029		6582.48	0.318571	0.0493768	6.45183	1.10505e-10	4.89099e-10	5834.45	5740.16	6002.79	7063.54	7432.96	7420.95
SPD_1030	pyrC	9880.27	0.30365	0.0614885	4.93831	7.88012e-07	2.43071e-06	8627.4	8916.73	8988.49	11543	10961.9	10244.1
SPD_1031	mutX	400.378	0.350892	0.117962	2.97462	0.00293355	0.00563388	390.591	339.196	325.845	407.058	471.785	467.794
SPD_1032	ung	1990.02	0.224534	0.067982	3.30284	0.000957107	0.00200104	1769.87	1885.21	1851.28	2258.81	2028.11	2146.85
SPD_1033		385.862	-0.157164	0.106275	-1.47884	0.139182	0.19862	386.152	406.633	428.426	350.724	348.67	394.566
SPD_1034		1234.25	-0.108214	0.0846925	-1.27773	0.201345	0.27481	1196.18	1289.35	1356.48	1097.6	1244.31	1221.6
SPD_1035		1.33926	3.72335	1.88992	1.97011	0.0488261	0.0764814	0	0	0	0.908611	2.81943	4.30749
SPD_1036		7.49564	0.621756	0.701239	0.886654	0.375265	0.462038	4.43853	6.0391	7.241	4.54305	14.0972	8.61499
SPD_1037		3082.99	-0.377724	0.0677929	-5.57174	2.52209e-08	9.02998e-08	3672.89	3386.93	3393.61	2555.92	2656.84	2831.75
SPD_1038	phpA	4542	-0.25696	0.0614881	-4.17903	2.92759e-05	7.5642e-05	4860.19	5167.46	4808.02	4002.43	4059.04	4354.88
SPD_1039	ptsI	150986	0.0417091	0.0420053	0.992948	0.320735	0.407386	148605	150968	146834	156980	153595	148931
SPD_1040	ptsH	18332.7	0.213293	0.0976374	2.18455	0.0289221	0.0470688	18009.3	15944.2	16987.4	17747	18871.4	22436.9
SPD_1041	nrdH	5660.54	-0.0359474	0.0535308	-0.671529	0.501884	0.5895	5563.7	5926.37	5702.28	5388.97	5673.63	5708.29
SPD_1042	nrdE	65638.3	0.198513	0.0547295	3.62717	0.000286547	0.000649182	58563.1	64221.8	60602.3	68232.1	70241.4	71968.7
SPD_1043	nrdF	18845.3	0.286619	0.0810181	3.53772	0.000403604	0.000889258	17111.7	17090.7	16736.4	18724.7	20442.8	22965.8
SPD_1044	lacR2	4857.91	-0.367037	0.0463593	-7.91723	2.42857e-15	1.50752e-14	5397.26	5590.19	5429.54	4164.16	4264.86	4301.46
SPD_1045		40.1313	2.76804	0.378344	7.3162	2.551e-13	1.38237e-12	8.87707	11.0717	10.8615	54.5167	77.0644	78.3964
SPD_1046	lacG-2	253.363	2.86378	0.180965	15.825	2.09143e-56	6.87428e-55	52.1528	68.4431	62.7553	377.982	465.206	493.639
SPD_1047	lacE-2	963.232	2.66123	0.0932968	28.5243	5.85225e-179	1.0667e-176	268.531	247.603	273.951	1569.17	1664.4	1755.73
SPD_1048	lacF-2	24.347	2.85144	0.498148	5.72407	1.03999e-08	3.89754e-08	7.76743	3.01955	7.241	31.8014	48.8701	47.3824
SPD_1049	lacT	215.584	1.79882	0.138957	12.9451	2.50366e-38	4.40336e-37	90.9899	96.6256	101.374	323.466	336.452	344.599
SPD_1050	lacD	1997.94	0.628813	0.0684718	9.18354	4.17166e-20	3.51436e-19	1598.98	1475.55	1635.26	2511.4	2333.55	2432.87
SPD_1051	lacC	789.861	0.5828	0.104722	5.56523	2.61812e-08	9.32387e-08	559.255	708.588	628.76	918.606	922.894	1001.06
SPD_1052	lacB	759.003	0.308113	0.0778267	3.95897	7.52751e-05	0.000184282	715.714	646.184	673.413	836.831	840.19	841.684
SPD_1053	lacA	615.111	0.0573771	0.0953235	0.60192	0.547227	0.630098	615.847	554.591	639.621	621.49	594.9	664.215
SPD_1054		44.2707	0.378222	0.301531	1.25434	0.209719	0.283921	31.0697	35.2281	49.4801	60.8769	44.1711	44.7979
SPD_1055		30.1293	0.0839125	0.383426	0.218849	0.826767	0.86292	34.3986	22.1434	31.3776	19.0808	37.5924	36.1829
SPD_1056		23.6515	0.622364	0.503001	1.2373	0.215975	0.291882	19.9734	27.176	8.44783	40.8875	17.8564	27.568
SPD_1057		13.367	0.0970205	0.483896	0.200499	0.841091	0.87266	11.0963	12.0782	15.6888	16.355	10.3379	14.6455
SPD_1058		44.4946	0.334037	0.259709	1.28619	0.198376	0.271127	39.9468	37.2411	41.0323	47.2478	49.8099	51.6899
SPD_1059		3.84003	0.0605417	0.949475	0.0637634	0.949159	0.961143	1.10963	3.01955	7.241	4.54305	2.81943	4.30749
SPD_1060	lepA	25299.3	0.0869506	0.0445895	1.95002	0.0511731	0.079722	23805	24978.7	24827	26377.9	26355.1	25452.1
SPD_1061		4311.2	-0.0233909	0.0558055	-0.419151	0.675106	0.739825	4287.62	4276.69	4474.94	4096.02	4433.09	4298.88
SPD_1062	recN	10647.6	-0.0782019	0.0592097	-1.32076	0.186581	0.256757	11081.9	10580.5	11147.5	9808.46	10375.5	10891.9
SPD_1063		1727.31	-0.19416	0.0650196	-2.98618	0.00282482	0.00544069	1947.41	1790.59	1792.15	1570.99	1636.21	1626.51
SPD_1064		1457.72	-0.0286548	0.108215	-0.264796	0.791166	0.834889	1526.86	1407.11	1483.2	1227.53	1491.48	1610.14
SPD_1065	ispA	5144.74	-0.0823339	0.066552	-1.23714	0.216036	0.291882	5370.63	5145.31	5359.54	4633.01	5081.55	5278.4
SPD_1066	xseB	44.3703	-0.301893	0.328421	-0.919224	0.357979	0.443735	53.2624	50.3258	43.446	25.4411	39.472	54.2744
SPD_1067	xseA	5570.22	0.0362712	0.0637567	0.5689	0.569424	0.648322	5533.74	5332.53	5635.91	5357.17	5549.58	6012.4
SPD_1068	udk	4761.47	-0.0427527	0.0841414	-0.508105	0.61138	0.685196	5035.52	4491.08	4970.94	4344.07	4590.97	5136.25
SPD_1069		973.164	-0.164441	0.133281	-1.23379	0.217282	0.293169	1094.1	958.204	1034.26	852.277	792.26	1107.89
SPD_1070	truB	1777.74	-0.370728	0.0892133	-4.15552	3.2455e-05	8.30794e-05	1977.37	1999.95	2038.34	1467.41	1438.85	1744.53
SPD_1071		2606.51	-0.546236	0.0801407	-6.81597	9.36323e-12	4.55414e-11	2859.53	3225.89	3196.9	2280.61	2020.59	2055.54
SPD_1072		2446.23	-0.400879	0.0760529	-5.27106	1.3564e-07	4.56306e-07	2825.13	2925.94	2599.52	2253.36	2019.65	2053.81
SPD_1073		392.044	0.25194	0.149931	1.68037	0.0928853	0.136877	311.807	355.3	406.703	433.407	484.942	360.106
SPD_1074		0.311336	-0.291199	3.52319	-0.0826521	0.934128	0.950242	0	1.00652	0	0	0	0.861499
SPD_1075		605.776	0.149444	0.091066	1.64105	0.100787	0.147718	580.338	532.447	611.864	616.038	630.613	663.354
SPD_1076	srtA	4448.43	-0.22429	0.0582789	-3.84856	0.000118812	0.00028461	4551.72	4946.02	4882.84	4201.42	3971.64	4136.92
SPD_1077	gyrA	39276.8	-0.209279	0.0443009	-4.72403	2.31211e-06	6.77745e-06	42081.7	43022.5	41255.6	37275.8	36605.6	35419.7
SPD_1078	ldh	123613	0.137699	0.0464208	2.96632	0.00301384	0.00577701	116109	119751	117294	134671	127751	126103
SPD_1079		15103.4	0.326434	0.088107	3.70497	0.000211414	0.000491175	12749.7	14318.7	13136.4	18582	16622.4	15211.5
SPD_1080		4193.18	0.324684	0.0908061	3.57557	0.000349464	0.000780262	3571.91	4009.96	3586.71	5148.19	4609.77	4232.54
SPD_1081		164.677	0.397299	0.178017	2.23181	0.0256278	0.0420488	142.033	164.062	119.476	211.706	187.962	162.823
SPD_1082		82.2111	0.392272	0.228497	1.71675	0.0860246	0.127952	79.8936	77.5018	55.5143	78.1405	100.56	101.657
SPD_1083	vicX	8610.17	-0.0621567	0.063857	-0.973374	0.330368	0.416761	8546.4	8919.75	8920.91	7819.51	8659.41	8795.04
SPD_1084		16960.7	-0.134815	0.0440431	-3.06099	0.00220609	0.00433223	17564.4	17684.5	18009.6	15649.9	16449.5	16406.4
SPD_1085		10588.1	-0.116554	0.045686	-2.5512	0.0107353	0.018815	10975.4	11350.5	10719.1	9992	10258	10233.7
SPD_1086	mutY	10243.3	-0.195677	0.0481192	-4.0665	4.77246e-05	0.00011976	10855.5	10896.5	11059.4	9166.98	9661.25	9820.22
SPD_1087	fhs	6680.76	0.0130158	0.0443653	0.293379	0.769233	0.818637	6837.56	6576.58	6537.41	6715.54	6746.9	6670.58
SPD_1088	coaB	4257	0.305602	0.0939959	3.25123	0.00114907	0.00236781	3427.66	4057.27	3937.89	5115.48	4716.91	4286.82
SPD_1089	coaC	4091.83	0.351683	0.100067	3.51447	0.000440631	0.000965535	3351.09	3903.27	3531.19	5127.29	4547.74	4090.4
SPD_1090		8035.87	0.51498	0.0734135	7.01478	2.30309e-12	1.172e-11	6390.38	6931.88	6526.55	10230.1	9316.34	8820.02
SPD_1091		1854.99	0.208526	0.0611448	3.41036	0.000648776	0.00139271	1678.88	1792.61	1690.77	2048.01	1962.32	1957.32
SPD_1092		1564.71	-0.173922	0.0763481	-2.27802	0.0227256	0.0375641	1648.92	1775.5	1550.78	1538.28	1436.97	1437.84
SPD_1093		2726.08	0.165644	0.0501152	3.30527	0.000948845	0.00198584	2622.06	2565.61	2521.07	2911.19	2872.06	2864.48
SPD_1094		531.898	-0.313131	0.11107	-2.81921	0.00481414	0.00889868	570.352	579.754	617.898	509.731	501.859	411.796
SPD_1095		313.82	-0.0908155	0.126766	-0.716403	0.473742	0.561263	340.657	324.098	306.535	291.664	275.364	344.599
SPD_1096	uvrB	5076.99	-0.086343	0.0513441	-1.68166	0.0926356	0.13667	5146.48	5455.32	5083.18	4897.41	4899.23	4980.32
SPD_1097		2614.26	0.827629	0.0566393	14.6123	2.34577e-48	5.59913e-47	1830.9	1905.34	1916.45	3400.93	3403.05	3228.9
SPD_1098		34297.3	-0.668417	0.064807	-10.314	6.0934e-25	6.54362e-24	41348.3	42734.7	42225.9	27810.8	27284.6	24379.5
SPD_1099		18970.6	-0.54793	0.0754991	-7.25744	3.94471e-13	2.11474e-12	22037.3	22770.4	22782.6	16634.9	15691.1	13907.2
SPD_1100	zwf	28533	-0.211033	0.0665428	-3.17138	0.00151714	0.00305715	29464.1	31697.2	30686.1	28000.7	26783.7	24566.5
SPD_1101	ftsY	7268.56	0.0489837	0.0560901	0.873304	0.382498	0.469344	7253.67	6890.61	7292.89	7075.35	7415.1	7683.71
SPD_1102		4712.87	-0.111926	0.0556134	-2.01258	0.0441593	0.0699363	4741.46	4810.14	5136.28	4617.56	4550.56	4421.21
SPD_1103		2897.08	-0.115753	0.0610519	-1.89598	0.0579633	0.0892599	3022.64	2854.48	3164.32	2731.28	2828.83	2780.92
SPD_1104	smc	15262.6	-0.0838674	0.0567759	-1.47717	0.139631	0.199119	15826.7	15471.2	15821.6	14085.3	14686.4	15684.4
SPD_1105	rnc	282.333	-0.00820349	0.117467	-0.0698366	0.944324	0.957698	287.395	279.812	282.399	256.228	286.642	301.524
SPD_1106		31.3317	-0.735007	0.317119	-2.31776	0.0204622	0.0341575	41.0564	34.2216	42.2391	20.8981	26.3147	23.2605
SPD_1107	guaC	7087.74	-1.01891	0.0581664	-17.5171	1.06048e-68	5.18602e-67	9881.29	9215.67	9377.09	4825.63	4767.66	4459.12
SPD_1108		743.712	0.733604	0.0791454	9.26906	1.878e-20	1.60914e-19	565.913	539.493	570.832	938.595	955.787	891.651
SPD_1109		900.475	0.43224	0.0946263	4.56786	4.92725e-06	1.39733e-05	752.331	803.2	743.409	1146.67	991.5	965.74
SPD_1110		21.415	-0.558519	0.480821	-1.16159	0.2454	0.322218	33.289	32.2085	10.8615	19.0808	14.0972	18.953
SPD_1111		6.46547	1.10597	0.745686	1.48316	0.138033	0.19726	3.3289	3.01955	6.03416	10.9033	10.3379	5.16899
SPD_1112		400.117	0.191997	0.133012	1.44346	0.148892	0.210572	417.222	320.072	383.773	451.58	446.41	381.644
SPD_1113		1050.09	-0.0537857	0.0890519	-0.603981	0.545856	0.629251	1102.98	1063.89	1041.5	1116.68	1045.07	930.418
SPD_1114		14.8998	2.42593	0.736036	3.29594	0.000980929	0.00204445	5.54817	7.04562	1.20683	42.7047	22.5554	10.338
SPD_1115	leuB	1887.32	-0.07227	0.0610688	-1.18342	0.236643	0.312768	2013.98	1924.46	1864.56	1881.73	1842.97	1796.22
SPD_1116	leuA	1804.36	-0.0209654	0.0546312	-0.383762	0.701155	0.760311	1843.1	1816.76	1792.15	1779.06	1810.07	1785.03
SPD_1117		747.804	0.0492881	0.094708	0.520421	0.60277	0.678201	739.016	672.353	795.303	729.615	742.45	808.086
SPD_1118	cutC	6948.9	0.0530285	0.0435972	1.21633	0.22386	0.299825	6966.28	6740.64	6757.06	7158.04	6963.99	7107.36
SPD_1119		1958.15	-0.0323087	0.0702087	-0.46018	0.645387	0.713735	2005.11	1847.96	2089.03	1877.19	1936.95	1992.65
SPD_1120	topA	30170	-0.320132	0.0483473	-6.62151	3.55553e-11	1.61652e-10	33220.2	32901	34391.1	25806.4	27436.8	27264.7
SPD_1121		2611.46	-0.239013	0.0511964	-4.66855	3.03328e-06	8.72557e-06	2842.88	2761.88	2878.3	2372.38	2389.94	2423.4
SPD_1122		247.138	0.529658	0.148609	3.5641	0.00036511	0.000811928	170.884	225.46	209.989	304.385	311.077	261.034
SPD_1123	licC	11768.8	0.175364	0.0874546	2.0052	0.0449413	0.0709507	10508.2	11566.9	11087.2	13581	12809.6	11059.9
SPD_1124	licB	17309.2	0.207571	0.0768021	2.70268	0.00687832	0.0123966	15386.2	17158.1	15652.6	19880.4	18651.5	17126.6
SPD_1125	pck	10805.6	0.153543	0.0900143	1.70576	0.088053	0.130582	9724.83	10732.5	10235.1	12608.8	11413.1	10119.2
SPD_1126		15776.7	0.162313	0.0847511	1.91517	0.0554709	0.0858835	14296.5	15758	14614.7	18174	16865.8	14951.3
SPD_1127	ispD	12822.4	0.11529	0.116263	0.991628	0.321379	0.407568	11498	13198.5	12233.7	15227.4	13700.6	11076.3
SPD_1128		7349.33	-0.353588	0.0666468	-5.3054	1.12427e-07	3.80128e-07	8106.98	8376.23	8252.32	6888.18	6496.91	5975.35
SPD_1129	licD1	2571.56	-0.250004	0.0701946	-3.56159	0.000368622	0.000817575	2680.87	2804.16	2896.4	2495.95	2344.83	2207.16
SPD_1130	licD2	4774.67	-0.118579	0.0676527	-1.75277	0.0796421	0.119523	4720.38	5180.54	5010.77	4875.61	4448.12	4412.6
SPD_1131	carB	64291.1	0.261381	0.0549212	4.75919	1.94369e-06	5.79063e-06	59244.4	57404.7	58800.5	65973.3	72102.2	72221.1
SPD_1132	carA	17862.3	0.266721	0.0730075	3.65334	0.000258846	0.000590428	16714.4	15769.1	16164.3	17680.7	20384.5	20460.6
SPD_1133	pyrB	12833.3	0.173025	0.0625996	2.764	0.00570981	0.0104359	12452.3	11455.2	12288	12832.3	13916.7	14055.3
SPD_1134	pyrR	6969.3	0.137649	0.0604288	2.27788	0.022734	0.0375641	6861.97	6457.81	6591.72	6891.81	7630.32	7382.18
SPD_1135	nth	5727.85	-0.0480624	0.0528804	-0.908889	0.363409	0.449774	5781.19	5897.18	5791.59	5434.4	5568.38	5894.37
SPD_1136		3779.47	-0.105534	0.0618319	-1.70679	0.0878614	0.130394	4001.34	3890.19	3861.86	3450.9	3617.33	3855.21
SPD_1137		745.016	0.144206	0.116976	1.23279	0.217655	0.293476	695.74	786.09	640.828	704.174	769.705	873.56
SPD_1138	htpX	18499.3	-0.0681641	0.0604598	-1.12743	0.259561	0.339063	18190.2	19844.5	18772.3	18694.7	18353.6	17140.4
SPD_1139	lemA	14199.1	-0.214636	0.0887237	-2.41914	0.0155571	0.0265916	14517.3	16426.4	14815.1	14346.1	13288.9	11800.8
SPD_1140	gidB	3793.7	-0.0417534	0.0837279	-0.498679	0.618005	0.689458	3801.6	4007.95	3735.15	4126.91	3685.94	3404.64
SPD_1141	uraA	14532	-0.564257	0.0712577	-7.91854	2.40315e-15	1.49637e-14	17634.3	16817.9	17563	10674.4	12092.5	12409.9
SPD_1142	ffh	11504.9	0.176318	0.0455211	3.87332	0.000107364	0.000258732	10830	11022.4	10553.8	12359.8	12387.6	11875.8
SPD_1143		657.017	0.11702	0.095473	1.22568	0.220318	0.29627	658.013	643.164	588.934	714.168	712.376	625.448
SPD_1144		920.061	0.173461	0.0741216	2.34023	0.0192721	0.0323082	823.348	910.898	859.265	974.94	989.62	962.294
SPD_1145		9673.57	0.122391	0.100485	1.218	0.223223	0.299172	8611.86	10122.5	9054.87	11216.8	10118	8917.37
SPD_1146		5117.58	0.338764	0.0763937	4.43445	9.23067e-06	2.51803e-05	4287.62	4798.07	4471.31	6001.38	5885.09	5262.03
SPD_1147		26.8819	-0.180626	0.412917	-0.437439	0.661793	0.728663	32.1794	21.1369	32.5845	14.5378	27.2545	33.5984
SPD_1148	rplS	54480.9	-0.173439	0.102402	-1.69371	0.0903207	0.133451	62085.1	52390.2	58781.2	45611.4	50198.1	57819.5
SPD_1149	crcB1	858.55	0.229728	0.127184	1.80627	0.0708766	0.107332	835.554	802.194	732.547	1066.71	939.81	774.487
SPD_1150	crcB2	349.937	0.292574	0.109857	2.66322	0.0077397	0.0138431	320.684	292.896	330.672	405.241	390.021	360.106
SPD_1151		389.066	0.561798	0.130682	4.29896	1.71602e-05	4.56922e-05	369.508	269.746	304.122	453.397	458.627	478.993
SPD_1152	fld	6293.87	0.0732311	0.094907	0.771609	0.440346	0.529313	6613.41	5654.61	6135.54	5856	6333.38	7170.25
SPD_1153		4723.99	0.190209	0.0519886	3.65866	0.000253535	0.000580293	4254.33	4547.44	4436.32	5133.65	5049.6	4922.6
SPD_1154	rpmE	81187.5	-0.366568	0.0745834	-4.91487	8.88404e-07	2.7278e-06	96183	88335.9	89822.1	67084.6	68157.9	77541.8
SPD_1155		91.2241	-0.19157	0.189549	-1.01066	0.312179	0.398421	87.661	94.6126	109.822	86.318	83.6431	85.2884
SPD_1156		186.378	-0.0394456	0.134755	-0.292721	0.769735	0.818737	179.761	197.277	189.473	193.534	184.203	174.023
SPD_1157		82.9218	-0.157872	0.199825	-0.790054	0.429496	0.518447	94.3188	90.5865	77.2373	85.4094	73.3052	76.6734
SPD_1158	gdhA	36540.8	-0.213632	0.0349293	-6.11612	9.58803e-10	3.89939e-09	39366.5	38782.1	39576.9	33798.5	33699.7	34021.4
SPD_1159		596.645	-0.368493	0.100773	-3.65665	0.000255533	0.000583535	709.056	656.249	651.69	573.334	513.136	476.409
SPD_1160		3175.26	-0.492946	0.0679441	-7.25517	4.01165e-13	2.14489e-12	3553.05	3956.62	3626.53	2756.73	2605.15	2553.48
SPD_1161		97.1395	0.226385	0.201206	1.12514	0.260529	0.339857	99.867	93.6061	74.8236	118.119	93.0412	103.38
SPD_1162		109.91	0.225133	0.178393	1.26201	0.206946	0.281688	105.415	100.652	97.7534	125.388	126.874	103.38
SPD_1163		281.317	0.426637	0.122533	3.48181	0.000498033	0.00108539	223.036	243.577	253.435	344.364	327.994	295.494
SPD_1164	cdd-2	268.5	0.133371	0.1376	0.969265	0.332413	0.418123	237.462	269.746	260.676	311.654	288.522	242.943
SPD_1165		1472.51	0.0150779	0.074806	0.20156	0.840261	0.872461	1446.96	1414.16	1533.88	1552.82	1503.7	1383.57
SPD_1166		6089.64	0.0682095	0.100746	0.677045	0.498378	0.586413	5658.02	6311.87	5866.41	7126.24	6040.16	5535.13
SPD_1167		6201.85	-0.14024	0.0809507	-1.73241	0.0832009	0.124305	6438.09	6717.49	6352.77	6562.9	5642.62	5497.22
SPD_1168		1275.33	0.0208696	0.0899961	0.231895	0.81662	0.853661	1226.14	1303.44	1268.38	1432.88	1213.3	1207.82
SPD_1169		2115.7	-0.157463	0.0886898	-1.77544	0.0758256	0.114394	2168.22	2298.88	2225.4	2228.82	1958.56	1814.32
SPD_1170		4966.81	-0.0832383	0.0953873	-0.872636	0.382862	0.469503	4707.06	5458.34	5164.04	5386.25	4701.87	4383.3
SPD_1171		1365.47	-0.139259	0.0719033	-1.93675	0.0527754	0.0819633	1348.2	1515.81	1428.89	1320.21	1317.61	1262.1
SPD_1172	nanE-2	83.289	-0.100462	0.202121	-0.497038	0.619163	0.689834	78.784	90.5865	89.3056	84.5008	69.546	87.0114
SPD_1173		679.651	-0.30584	0.125433	-2.43828	0.0147573	0.025376	671.328	810.246	772.373	704.174	566.706	553.082
SPD_1174		2.46737	-0.123686	1.26044	-0.0981295	0.921829	0.939638	3.3289	2.01303	2.41367	0	1.87962	5.16899
SPD_1175		1438.16	1.25103	0.0769012	16.268	1.66449e-59	6.2968e-58	802.265	898.819	850.817	2139.78	1977.36	1959.91
SPD_1176		797.113	1.32391	0.101273	13.0727	4.71578e-39	8.4421e-38	441.634	496.213	426.012	1235.71	1055.41	1127.7
SPD_1177		1678.37	1.17165	0.103762	11.2918	1.44099e-29	1.86399e-28	986.464	1102.14	1006.5	2652.24	2170.02	2152.88
SPD_1178		1910.26	1.23426	0.105772	11.669	1.8355e-31	2.61419e-30	1064.14	1313.5	1039.08	2867.58	2518.69	2658.58
SPD_1179		3376.27	1.36437	0.0904451	15.085	2.03192e-51	5.2909e-50	1732.14	2059.33	1874.21	5251.77	4846.6	4493.58
SPD_1180		30.5978	-1.95215	0.371599	-5.25338	1.49336e-07	5.00702e-07	39.9468	55.3584	50.687	13.6292	8.45829	15.507
SPD_1181		0.804555	-3.26446	3.34774	-0.975124	0.329499	0.416548	0	0	4.82733	0	0	0
SPD_1182		24.8141	-2.54522	0.432489	-5.88505	3.97932e-09	1.54623e-08	38.8372	42.2737	45.8596	7.26889	10.3379	4.30749
SPD_1183		13.0989	-1.47466	0.57381	-2.56993	0.0101718	0.0178898	16.6445	24.1564	16.8957	11.8119	5.63886	3.44599
SPD_1184		4.50425	-0.361261	0.909508	-0.397205	0.691216	0.751566	4.43853	7.04562	3.6205	6.36028	4.69905	0.861499
SPD_1185		5.27257	-0.572735	0.769228	-0.744558	0.456539	0.543886	6.6578	5.03258	7.241	6.36028	3.75924	2.5845
SPD_1186		13.7283	0.519546	0.477177	1.08879	0.276246	0.356877	9.9867	14.0912	9.65466	13.6292	16.9166	18.0915
SPD_1187	rplL	47878.7	-0.595518	0.0941034	-6.32833	2.47829e-10	1.06402e-09	59339.9	54220	59308.6	33451.4	38439.2	42513.2
SPD_1188	rplJ	102481	-0.591963	0.08906	-6.64679	2.99559e-11	1.36814e-10	125800	116669	127178	72427.2	82352.8	90457.3
SPD_1189		4.92009	1.22894	0.812249	1.513	0.130279	0.186845	2.21927	3.01955	3.6205	7.26889	5.63886	7.75349
SPD_1190		10312	0.207784	0.0984176	2.11125	0.0347507	0.0560541	9270.99	10199	9240.72	12299.9	11269.3	9591.92
SPD_1191		4665.23	-0.377519	0.0436846	-8.64194	5.52681e-18	4.00046e-17	5279.64	5310.38	5225.59	4086.93	4086.3	4002.52
SPD_1192		4353.96	-0.290154	0.0592583	-4.89643	9.75915e-07	2.98734e-06	4835.78	4770.89	4763.37	3923.38	4127.65	3702.72
SPD_1193	msrAB1	16713.7	-0.256406	0.0406967	-6.30042	2.96835e-10	1.2636e-09	18680.7	17937.1	17967.3	15294.6	15197.7	15204.6
SPD_1194	thrB	10157.7	-0.397064	0.0472757	-8.3989	4.50672e-17	3.12663e-16	11903	11512.5	11223.5	8689.96	8966.73	8650.31
SPD_1195	hom	13205.5	-0.336094	0.0435941	-7.70963	1.26184e-14	7.44117e-14	14764.8	14761.6	14683.5	11333.1	12000.4	11689.7
SPD_1196	mecA	7103.55	0.153056	0.0465988	3.28455	0.00102145	0.0021179	6866.41	6550.41	6765.5	7651.41	7391.61	7395.97
SPD_1197		5546.31	-0.249188	0.0604515	-4.12212	3.754e-05	9.47956e-05	5746.79	6045.14	6281.56	4903.77	5010.13	5290.46
SPD_1198		10714.2	-0.323013	0.0502837	-6.42382	1.32896e-10	5.83054e-10	11561.3	12109.4	12055.1	9882.96	9282.51	9393.78
SPD_1199		5082.67	-0.440934	0.0517058	-8.52773	1.49241e-17	1.05362e-16	5729.04	6002.87	5827.79	4458.55	4184.04	4293.71
SPD_1200		5595.42	-0.437647	0.0478691	-9.14258	6.09804e-20	5.09441e-19	6359.31	6432.65	6521.72	4888.33	4610.71	4759.78
SPD_1201	licD3	6203.03	-0.416448	0.0462101	-9.01206	2.02224e-19	1.65493e-18	7035.08	7272.08	6968.25	5411.69	5222.53	5308.55
SPD_1202	psr	12508.6	0.625137	0.0900052	6.94557	3.76946e-12	1.88004e-11	9500.68	10236.3	9782.59	16727.5	15470.2	13334.3
SPD_1203		9054.46	0.541518	0.0993396	5.45118	5.00365e-08	1.74475e-07	7202.63	7813.59	7107.04	11930.1	11018.3	9255.08
SPD_1204	aroK	1826.62	0.575991	0.092961	6.19605	5.78967e-10	2.39346e-09	1428.1	1540.98	1430.1	2403.28	2208.55	1948.71
SPD_1205	aroA	10963.5	0.489384	0.0812314	6.02457	1.69565e-09	6.75899e-09	8859.31	9532.72	8971.59	13800.9	13140.4	11476
SPD_1206		1812.23	0.232171	0.0890352	2.60763	0.00911709	0.0161055	1705.51	1625.52	1669.05	2173.4	1930.37	1769.52
SPD_1207	tyrA	8021.03	0.171134	0.0557199	3.07133	0.00213109	0.00419316	7596.55	7689.79	7349.61	8840.79	8572.01	8077.41
SPD_1208	aroC	7757.96	0.199145	0.0416046	4.7866	1.69627e-06	5.06858e-06	7353.54	7195.59	7120.31	8343.77	8330.48	8204.05
SPD_1209	aroB	6291.86	0.125714	0.0616744	2.03835	0.041515	0.0660092	6131.83	5784.45	6137.95	6813.67	6704.61	6178.67
SPD_1210	aroE	3781.75	0.0568453	0.0519233	1.09479	0.273607	0.354381	3729.48	3765.38	3625.33	3857.96	3972.58	3739.77
SPD_1211	aroD	3544.29	0.00750818	0.0578059	0.129886	0.896657	0.921002	3510.88	3487.58	3607.22	3381.85	3704.73	3573.5
SPD_1212		10754.2	-0.106827	0.0532595	-2.00578	0.0448801	0.0709507	10757.9	11346.5	11351.5	10575.3	10574.7	9919.29
SPD_1213		302.694	0.990225	0.133976	7.39107	1.45648e-13	7.95707e-13	215.269	206.336	185.852	432.499	423.854	352.353
SPD_1214		114.44	0.205613	0.181145	1.13508	0.256344	0.335708	116.512	106.691	95.3398	134.474	125.935	107.687
SPD_1215	amy	3642.35	-0.387551	0.0639545	-6.05979	1.363e-09	5.48758e-09	4082.34	4206.23	4097.2	2936.63	3244.23	3287.48
SPD_1216	alaS	29199.7	-0.566438	0.0463393	-12.2237	2.32237e-34	3.69552e-33	35253.1	34141	35185.2	22668.9	23942.6	24007.4
SPD_1217		2969.24	-0.55779	0.072304	-7.7145	1.21453e-14	7.18328e-14	3753.89	3366.8	3488.95	2339.67	2310.05	2556.07
SPD_1218	potD	6355.61	-0.214157	0.0444891	-4.8137	1.48161e-06	4.45372e-06	6885.28	6699.38	6895.84	5762.41	5928.32	5962.43
SPD_1219	potC	5017.53	-0.224866	0.0489865	-4.59036	4.42493e-06	1.26022e-05	5328.46	5398.96	5495.92	4511.25	4777.06	4593.51
SPD_1220	potH	4121.8	-0.200415	0.0607287	-3.30017	0.000966273	0.0020181	4231.03	4598.77	4391.66	3790.73	4006.41	3712.2
SPD_1221	potA	6471.15	-0.155621	0.0543418	-2.86374	0.00418673	0.00784523	6918.56	6751.71	6789.64	5809.66	6214.97	6342.35
SPD_1222	murB	3860.73	-0.08051	0.053027	-1.51828	0.128943	0.185062	4044.61	3858.98	4003.06	3662.61	3713.19	3881.91
SPD_1223		3560.32	0.166733	0.0508119	3.28138	0.00103301	0.00213966	3236.8	3425.18	3402.06	3794.36	3782.74	3720.81
SPD_1224	budA	1044.48	0.137431	0.0800051	1.71778	0.0858373	0.127768	1026.41	945.119	1013.74	1021.28	1113.68	1146.65
SPD_1225		2578.67	0.448828	0.10328	4.34573	1.38816e-05	3.72592e-05	2148.25	2303.92	2089.03	3360.95	2981.08	2588.8
SPD_1226		2882.45	-0.318195	0.0562337	-5.65845	1.52751e-08	5.56845e-08	3192.42	3230.92	3172.76	2511.4	2689.74	2497.48
SPD_1227		11882.4	0.0971695	0.0507751	1.91372	0.0556555	0.0861028	11803.2	11002.2	11643.5	11996.4	12301.2	12547.7
SPD_1228		20699.8	-0.00289802	0.0585056	-0.0495341	0.960494	0.969146	19996.7	20899.3	21265.6	21531.4	20989.7	19516.4
SPD_1229		22681.3	0.0218383	0.0422287	0.517144	0.605056	0.680391	22048.4	22434.3	23046.9	23011.5	23132.5	22414.5
SPD_1230		18657.2	-0.0210214	0.0413509	-0.508364	0.611198	0.685196	18607.4	18772.5	18999.2	18497.5	18958.8	18107.8
SPD_1231		15457.7	-0.039362	0.0370715	-1.06179	0.288333	0.371534	15467.2	15744.9	15793.8	15145.6	15285.1	15309.7
SPD_1232		11516.8	-0.141163	0.0506943	-2.78459	0.00535959	0.00984966	11654.5	11940.3	12646.4	10920.6	10859.5	11079.7
SPD_1233		2328.7	-0.0662409	0.0980134	-0.675835	0.499145	0.586628	2509.99	2172.06	2465.56	2026.2	2313.81	2484.56
SPD_1234		461.209	0.317776	0.141285	2.24918	0.024501	0.0403606	441.634	373.418	417.564	447.037	480.243	607.356
SPD_1235		18.4136	0.134491	0.412923	0.325706	0.744647	0.797552	13.3156	21.1369	18.1025	19.0808	21.6156	17.23
SPD_1236	spx	5100.93	0.115148	0.0502868	2.28983	0.022031	0.0365361	4983.36	4828.26	4881.64	5155.46	5264.82	5492.05
SPD_1237		7172.15	0.290441	0.0676148	4.29552	1.74284e-05	4.63446e-05	6025.31	6612.81	6719.64	8215.66	7969.59	7489.87
SPD_1238		4913.42	0.259574	0.047436	5.4721	4.44743e-08	1.55621e-07	4411.9	4499.13	4506.31	5273.58	5512.93	5276.68
SPD_1239		4727.01	0.191869	0.0604853	3.17216	0.00151311	0.0030521	4340.89	4540.4	4356.67	5212.7	5168.02	4743.41
SPD_1240		6950.03	0.105574	0.0490508	2.15234	0.031371	0.0508479	6886.38	6664.15	6536.21	7403.36	7170.75	7039.3
SPD_1241		1990.7	0.393495	0.0682524	5.76529	8.1518e-09	3.07803e-08	1624.5	1801.66	1735.43	2284.25	2331.67	2166.67
SPD_1242		4312.45	0.342682	0.0684948	5.00303	5.64369e-07	1.75981e-06	3989.13	3736.19	3682.05	5067.32	4892.65	4507.36
SPD_1243	lgt	6704.97	0.371107	0.0553198	6.7084	1.96768e-11	9.23933e-11	5662.46	5879.06	6000.37	7717.74	7753.43	7216.77
SPD_1244	hprK	5540.16	0.278901	0.0479246	5.81958	5.89969e-09	2.26174e-08	4905.69	4958.1	5156.8	6023.18	5997.87	6199.34
SPD_1245	rpsU	7949.5	0.320345	0.0710549	4.50841	6.53148e-06	1.81884e-05	7644.26	6665.15	6903.08	8595.46	8643.44	9245.6
SPD_1246	nagB	47200.4	0.432045	0.0489466	8.82686	1.07653e-18	8.23831e-18	42069.5	39386	39100.2	53867	53722.4	55057.5
SPD_1247	queA	6800.43	-0.262522	0.0402394	-6.52401	6.84505e-11	3.07032e-10	7376.84	7429.1	7446.16	6181.28	6242.22	6126.98
SPD_1248		1545.24	0.0311325	0.0802061	0.388157	0.6979	0.757601	1611.19	1421.2	1554.4	1459.23	1602.38	1623.06
SPD_1249		4316.82	-0.0288924	0.0577898	-0.499956	0.617106	0.689332	4403.03	4124.71	4554.59	4312.27	4206.59	4299.74
SPD_1250	nadE	6672.34	0.200809	0.0499539	4.01989	5.82264e-05	0.000144461	6354.87	6086.41	6185.02	7363.38	7125.64	6918.69
SPD_1251	pncB	9032.14	0.390041	0.0556982	7.00275	2.50986e-12	1.26757e-11	7929.44	7524.72	8002.51	10309.1	10618.9	9808.16
SPD_1252		854.004	1.09556	0.132556	8.26486	1.3986e-16	9.3473e-16	507.102	543.519	582.9	1310.22	1228.33	951.956
SPD_1253		44.013	1.13423	0.296119	3.83033	0.000127973	0.00030546	25.5216	28.1825	28.964	74.5061	52.6294	54.2744
SPD_1254		408.979	0.693457	0.130256	5.32382	1.0161e-07	3.45889e-07	279.628	319.066	339.12	575.151	477.424	463.486
SPD_1255		163.606	-0.108908	0.163817	-0.664818	0.506167	0.592704	180.87	168.088	160.509	173.545	130.634	167.992
SPD_1256		1466.24	-0.225142	0.0685258	-3.28551	0.00101799	0.00211291	1635.6	1528.9	1577.33	1281.14	1380.58	1393.9
SPD_1257		0.454919	0.55207	3.17066	0.174118	0.861772	0.891565	0	1.00652	0	0	0	1.723
SPD_1258		8141.39	0.321781	0.0717908	4.4822	7.38778e-06	2.04029e-05	7414.57	6625.9	7673.04	9312.35	9126.5	8695.97
SPD_1259		1123	-0.389203	0.0936023	-4.15805	3.20977e-05	8.22965e-05	1291.61	1295.39	1233.38	1093.06	898.459	926.111
SPD_1260		1852.79	-0.224534	0.0819123	-2.74115	0.00612247	0.0111393	1893.03	2100.6	1996.1	1847.21	1582.64	1697.15
SPD_1261		5.99171	0.428973	0.705599	0.607956	0.543217	0.627029	4.43853	6.0391	4.82733	5.45167	6.57867	8.61499
SPD_1262		1564.09	-0.27805	0.0806388	-3.4481	0.000564552	0.00122106	1618.96	1751.34	1772.84	1533.74	1343.93	1363.75
SPD_1263		87.0791	0.166346	0.19571	0.849963	0.395346	0.481865	90.9899	74.4822	80.8578	84.5008	97.7403	93.9033
SPD_1264		62.4177	0.78677	0.258714	3.04108	0.00235733	0.00461568	41.0564	58.378	37.4118	89.9525	77.0644	70.6429
SPD_1265		26.1414	0.795338	0.36107	2.20273	0.0276139	0.045123	21.083	18.1173	18.1025	27.2583	40.4118	31.8754
SPD_1266		24.8425	1.21253	0.400616	3.02666	0.00247271	0.00480991	15.5349	17.1108	12.0683	42.7047	36.6526	24.9835
SPD_1267		2205.64	3.25295	0.183645	17.7132	3.31551e-70	1.70451e-68	369.508	536.473	348.775	4784.75	4021.45	3172.9
SPD_1268		7.13088	0.368387	0.683192	0.539214	0.589739	0.666908	4.43853	7.04562	7.241	6.36028	5.63886	12.061
SPD_1269		1.62804	0.282562	1.41138	0.200202	0.841323	0.87266	0	2.01303	2.41367	1.81722	0.93981	2.5845
SPD_1270		3.88202	0.725064	1.04881	0.691321	0.489364	0.577161	1.10963	4.02607	3.6205	0.908611	8.45829	5.16899
SPD_1271		0.713613	-1.80319	2.35946	-0.764237	0.444726	0.533684	0	1.00652	2.41367	0	0	0.861499
SPD_1272		18.8786	-0.694781	0.422811	-1.64324	0.100332	0.147159	27.7408	17.1108	25.3435	13.6292	12.2175	17.23
SPD_1273		2.83671	-0.11794	1.0068	-0.117144	0.906746	0.929273	2.21927	3.01955	3.6205	1.81722	3.75924	2.5845
SPD_1274	guaA	27809.8	-0.225527	0.052535	-4.2929	1.76355e-05	4.67715e-05	29346.5	29398.3	31194.2	24864.1	25458.5	26597
SPD_1275		3.51475	-1.2536	1.02329	-1.22506	0.220552	0.296385	5.54817	8.05213	1.20683	1.81722	1.87962	2.5845
SPD_1276		1726.22	0.149343	0.0652924	2.2873	0.0221784	0.0367502	1709.95	1597.34	1603.88	1742.72	1827.93	1875.48
SPD_1277		1748.67	0.132284	0.0722182	1.83173	0.0669919	0.101911	1660.01	1686.92	1658.19	1705.46	1957.62	1823.79
SPD_1278	cppA	2841.63	0.17153	0.0580716	2.95376	0.00313929	0.00598884	2592.1	2633.05	2795.02	2929.36	3018.67	3081.58
SPD_1279		848.496	0.242437	0.100467	2.4131	0.0158173	0.0269904	857.747	695.503	779.614	978.574	895.639	883.898
SPD_1280		597.042	0.261405	0.0863284	3.02803	0.00246154	0.0047963	555.926	545.532	527.386	617.855	685.122	650.431
SPD_1281		85.3184	0.17987	0.219578	0.819163	0.412694	0.49997	77.6743	75.4888	86.8919	104.49	95.8607	71.5044
SPD_1282		303.258	0.223377	0.163348	1.36749	0.171473	0.239251	307.368	220.427	312.57	288.03	354.308	336.846
SPD_1283		146.514	0.374434	0.163791	2.28605	0.0222516	0.036841	122.06	117.762	143.613	180.814	149.43	165.408
SPD_1284		3.36474	1.34503	1.09602	1.2272	0.219747	0.295699	2.21927	0	3.6205	6.36028	2.81943	5.16899
SPD_1285	def	9206.17	0.312925	0.0476452	6.56781	5.10622e-11	2.29551e-10	8118.08	8239.35	8277.67	9808.46	10425.3	10368.1
SPD_1286		5770.29	0.00711104	0.0460346	0.154472	0.877238	0.904299	5828.9	5651.59	5787.97	5854.18	5859.72	5639.37
SPD_1287	trxB	8910.93	-0.212102	0.0649937	-3.26342	0.00110078	0.00227298	9818.04	9720.94	9155.03	7779.53	8228.04	8764.02
SPD_1288		348.081	0.105496	0.112984	0.933727	0.350445	0.436695	298.491	357.313	349.981	361.627	372.165	348.907
SPD_1289		7694.14	0.409955	0.0529119	7.74788	9.34428e-15	5.55943e-14	6676.66	6650.06	6497.59	8354.68	8946.99	9038.84
SPD_1290		17679.6	0.172712	0.0521765	3.31015	0.000932465	0.00195769	16435.9	17194.3	16235.5	19023.6	19222.9	17965.7
SPD_1291		2229.91	0.187489	0.0526982	3.55779	0.000373991	0.000827651	2043.94	2090.54	2121.61	2342.4	2384.3	2396.69
SPD_1292	ogt	3585.32	0.0394931	0.0657489	0.600665	0.548063	0.630098	3528.63	3730.15	3347.75	3709.86	3725.41	3470.12
SPD_1293		2257.31	0.0740111	0.0730007	1.01384	0.310659	0.396733	2223.71	2177.1	2197.64	2117.06	2425.65	2402.72
SPD_1294		12256.2	0.692243	0.10406	6.65232	2.88504e-11	1.32066e-10	8930.33	9998.74	9182.79	17236.4	15085.8	13103.4
SPD_1295		29900.6	0.739307	0.10991	6.72647	1.73828e-11	8.2006e-11	21019.8	24537.9	21649.4	42805.6	37035.1	32356.2
SPD_1296		4185.68	1.09271	0.0791165	13.8115	2.17407e-43	4.49383e-42	2798.5	2760.88	2455.9	5417.14	5569.32	6112.33
SPD_1297		11737.3	1.02696	0.0663102	15.4871	4.23734e-54	1.25727e-52	8223.49	7820.63	7137.21	15356.4	15913.8	15972.2
SPD_1298	nox	50198.6	-0.190067	0.0589852	-3.22228	0.00127173	0.00260186	54514.1	51967.5	54021.4	44512.9	46429.4	49746.4
SPD_1299		1.49159	0.70812	1.56315	0.45301	0.650542	0.718643	0	1.00652	2.41367	0.908611	3.75924	0.861499
SPD_1300		440.008	0.077062	0.122403	0.629574	0.528973	0.614124	420.551	431.796	432.046	502.462	468.965	384.228
SPD_1301		352.579	0.72585	0.163318	4.44441	8.81344e-06	2.41406e-05	254.106	253.642	289.64	536.08	421.035	360.968
SPD_1302		1082.27	0.983655	0.119986	8.19808	2.44264e-16	1.60049e-15	760.099	728.718	691.515	1632.77	1472.68	1207.82
SPD_1303		1502.1	-0.197616	0.135808	-1.45512	0.145637	0.206801	1648.92	1413.15	1753.53	1187.55	1346.75	1662.69
SPD_1304	glyS	19907.6	-0.246334	0.0810863	-3.03792	0.00238218	0.00465978	21917.5	20361.8	22531.6	16805.7	17803.8	20025.5
SPD_1305	glyQ	8243.98	-0.315774	0.078993	-3.9975	6.40151e-05	0.000157678	9243.25	8731.53	9454.33	6685.56	7359.65	7989.54
SPD_1306		1484.83	-0.395668	0.0782599	-5.05583	4.28532e-07	1.35591e-06	1724.37	1621.5	1716.12	1177.56	1360.85	1308.62
SPD_1307		1557.4	-0.465214	0.109705	-4.24059	2.22932e-05	5.83523e-05	1837.55	1701.01	1881.45	1132.13	1294.12	1498.15
SPD_1308		3956.26	-0.0422693	0.0987315	-0.428123	0.668561	0.734904	4272.09	3835.84	3935.48	3514.51	3739.51	4440.16
SPD_1309	pgdA	22861.5	-0.190338	0.0429582	-4.43077	9.38984e-06	2.5545e-05	24262.1	25008.9	23828.9	21549.5	21568.6	20950.8
SPD_1310		2302.75	-0.309075	0.0545917	-5.66157	1.49992e-08	5.47786e-08	2504.44	2521.32	2620.03	2063.46	2093.9	2013.32
SPD_1311		7112.52	0.00407481	0.0555598	0.073341	0.941535	0.956321	6806.49	7287.18	7213.24	7401.55	7051.4	6915.25
SPD_1312		10108.3	0.0518165	0.0630289	0.822106	0.411017	0.498251	9501.79	10240.3	10037.2	10600.8	10622.7	9647.06
SPD_1313		37.1955	0.246757	0.312991	0.788384	0.430472	0.51923	24.4119	41.2672	36.205	41.7961	44.1711	35.3214
SPD_1314		0	NA	NA	NA	NA	NA	0	0	0	0	0	0
SPD_1315		0	NA	NA	NA	NA	NA	0	0	0	0	0	0
SPD_1316		238.611	0.400722	0.132136	3.03264	0.00242426	0.00472824	208.611	210.362	197.921	240.782	281.943	292.048
SPD_1317		148.33	-0.715522	0.187464	-3.81685	0.000135166	0.000321481	159.787	200.297	193.093	133.566	92.1014	111.133
SPD_1318	tuf	621532	-0.142181	0.0497852	-2.85588	0.00429171	0.00803443	669060	644278	643063	572301	583629	616859
SPD_1319		268.459	-0.669003	0.148081	-4.51782	6.2479e-06	1.74471e-05	301.82	349.261	337.913	173.545	209.578	238.635
SPD_1320		28281	0.180936	0.0644377	2.80793	0.00498617	0.00918867	26425.9	25594.7	27511	28404.1	29672.6	32077.9
SPD_1321		11.876	0.737964	0.556369	1.32639	0.18471	0.254532	8.87707	7.04562	10.8615	20.8981	14.0972	9.47648
SPD_1322		10.9245	0.532367	0.681089	0.781641	0.434426	0.522823	8.87707	14.0912	3.6205	21.8067	9.3981	7.75349
SPD_1323		1.11185	0.958276	1.91686	0.499918	0.617133	0.689332	1.10963	0	1.20683	0.908611	0	3.44599
SPD_1324		3.04044	1.21814	1.18142	1.03108	0.302505	0.387802	4.43853	1.00652	0	3.63444	6.57867	2.5845
SPD_1325		2.36128	0.739074	1.26314	0.585106	0.558476	0.638552	2.21927	3.01955	0	4.54305	0.93981	3.44599
SPD_1326	pgm	49890.4	-0.012815	0.0335171	-0.382341	0.702208	0.760631	50230.9	50177.9	49926.7	49284	49977.2	49745.5
SPD_1327	bta	8972.71	-0.0667736	0.064593	-1.03376	0.301249	0.386686	8489.8	9723.96	9326.4	8676.33	8854.89	8764.89
SPD_1328	aatB	5222.02	0.147347	0.0587788	2.50681	0.0121827	0.0212404	4923.44	4879.59	5063.87	5712.44	5577.77	5175.02
SPD_1329		4138.03	0.20005	0.0648683	3.08394	0.0020428	0.00403926	3924.77	3726.12	3904.1	4626.65	4513.91	4132.61
SPD_1330		3745.26	0.283247	0.0770477	3.67626	0.000236675	0.00054419	3351.09	3464.43	3320	4511.25	4009.23	3815.58
SPD_1331		8469.78	0.030813	0.0413025	0.746034	0.455647	0.543469	8485.37	8431.59	8219.74	8602.73	8612.42	8466.81
SPD_1332		7154.38	-0.0635045	0.0573889	-1.10656	0.268483	0.348645	7069.47	7330.46	7535.46	7236.18	7103.09	6651.63
SPD_1333		11912.2	0.208139	0.0469756	4.43079	9.38896e-06	2.5545e-05	10621.4	11328.3	11212.7	12789.6	12880.1	12640.8
SPD_1334	atpC	18602.1	-0.0710337	0.085764	-0.828247	0.407531	0.494912	19727.1	16847.1	20607.9	17580.7	17836.7	19013.3
SPD_1335	atpD	77347.1	0.0551852	0.0862547	0.639794	0.522307	0.608852	78599.8	69866.3	79139.3	71900.2	78269.3	86307.5
SPD_1336	atpG	52914.4	-0.036116	0.0526995	-0.685321	0.493141	0.581275	53767.3	51599.1	55365.9	50407	52276.9	54070.2
SPD_1337	atpA	91177.2	-0.0642395	0.0551355	-1.16512	0.243971	0.320551	93696.3	89713.9	96212.3	85666.6	88681.4	93092.7
SPD_1338	atpH	13634.9	-0.185709	0.0433256	-4.28636	1.81626e-05	4.80423e-05	14162.3	14670	14701.6	13040.4	12606.6	12628.7
SPD_1339	atpF	14640.8	-0.108653	0.0708332	-1.53392	0.125048	0.179987	15664.7	14438.5	15474	13192.1	13907.3	15168.4
SPD_1340	atpB	28254.2	-0.126146	0.0663036	-1.90255	0.0570996	0.0879984	29750.4	27776.8	30940.8	25780	26723.5	28553.5
SPD_1341	atpE	661.609	-0.0376083	0.141728	-0.265355	0.790736	0.834889	689.082	606.93	715.652	559.704	610.877	787.41
SPD_1342		1222.46	-1.24924	0.0806961	-15.4807	4.68096e-54	1.36019e-52	1828.68	1675.85	1658.19	676.007	760.307	735.72
SPD_1343		1634.99	-1.18795	0.0587162	-20.232	5.11499e-91	4.45894e-89	2276.97	2289.83	2250.74	1020.37	972.704	999.338
SPD_1344		586.42	-1.18894	0.0974487	-12.2007	3.08136e-34	4.86466e-33	755.66	884.728	804.957	347.089	359.947	366.137
SPD_1345	greA	11063.7	-0.222119	0.0443136	-5.01242	5.3749e-07	1.67861e-06	12217.1	11652.4	11872.8	10084.7	10143.4	10412.1
SPD_1346		47605.5	-0.178022	0.0362843	-4.90632	9.27991e-07	2.84499e-06	49732.7	50838.2	51046.6	44546.5	44374.1	45095.1
SPD_1347		2228.08	-0.106076	0.0568935	-1.86446	0.0622572	0.0952141	2322.46	2232.45	2376.25	2094.35	2172.84	2170.11
SPD_1348		1154.5	-0.0355611	0.0750922	-0.473565	0.63581	0.705478	1189.53	1112.2	1205.63	1077.61	1153.15	1188.87
SPD_1349	murC	24475.9	-0.0792247	0.0540245	-1.46646	0.142523	0.202954	24737.1	25895.7	24808.9	24717.9	24047.9	22647.9
SPD_1350		7042.94	-0.136584	0.056666	-2.41033	0.0159381	0.0271502	7070.58	7596.18	7460.64	6959.05	6716.82	6454.35
SPD_1351		12212.8	0.139404	0.0401495	3.47214	0.000516333	0.0011204	11552.4	11713.8	11602.5	12610.6	13064.3	12732.9
SPD_1352		701.698	0.290779	0.0910678	3.193	0.00140805	0.00286322	666.89	610.956	615.485	789.583	814.816	712.459
SPD_1353		444.098	0.108314	0.109993	0.984734	0.324755	0.410819	453.84	410.659	417.564	436.133	512.197	434.195
SPD_1354		0.287166	1.50807	4.04313	0.372996	0.709152	0.76567	0	0	0	0	0	1.723
SPD_1355		63.4701	0.0115362	0.235489	0.0489882	0.960929	0.969146	68.7973	59.3845	61.5485	75.4147	54.509	61.1664
SPD_1356		156.949	0.604919	0.157447	3.84204	0.000122015	0.000291585	124.279	116.756	132.752	204.437	195.481	167.992
SPD_1357	aliB	2811.52	0.933396	0.0664997	14.0361	9.37496e-45	1.99966e-43	2063.92	1821.8	1912.83	3752.56	3592.89	3725.12
SPD_1358		12028.5	0.190722	0.0487666	3.91092	9.19469e-05	0.000224002	10969.8	11487.4	11245.3	13162.1	12930.8	12375.4
SPD_1359	murE	7305.51	0.171233	0.0427988	4.0009	6.31024e-05	0.000155622	6758.78	6818.14	7041.87	7735.01	7711.14	7768.13
SPD_1360		3967.41	-0.395011	0.109584	-3.60465	0.000312571	0.000704179	4876.84	4412.57	4232.36	2942.99	3450.04	3889.67
SPD_1361		1747.67	-0.396523	0.0842445	-4.70681	2.51618e-06	7.33276e-06	1944.08	2094.56	1920.07	1380.18	1510.28	1636.85
SPD_1362		1947.56	-0.348101	0.0749074	-4.64708	3.36661e-06	9.65672e-06	2269.2	2072.42	2203.68	1610.97	1700.12	1828.96
SPD_1363	ppaC	18509	0.184577	0.0350166	5.27113	1.35587e-07	4.56306e-07	17230.4	17417.8	17331.3	19672.3	19703.1	19699
SPD_1364		190.495	-0.214928	0.227205	-0.945965	0.344166	0.42994	243.01	184.193	187.059	132.657	162.587	233.466
SPD_1365		6873.35	-0.235701	0.0536416	-4.39401	1.11281e-05	3.00699e-05	7456.74	7514.65	7327.89	6252.15	6622.84	6065.81
SPD_1366		1880.83	-0.228737	0.0563109	-4.06204	4.86466e-05	0.000121921	2086.11	2029.14	1973.17	1719.09	1732.07	1745.4
SPD_1367		16781.4	-0.356531	0.0453747	-7.85749	3.91919e-15	2.41042e-14	19340.9	18181.7	19012.4	14724.9	14561.4	14866.9
SPD_1368	rpsR	20199.6	-0.509946	0.0948043	-5.37893	7.49282e-08	2.56805e-07	25573.7	22064.9	23561	14975.7	16438.2	18584.2
SPD_1369	ssb	6125.7	-0.551374	0.108216	-5.09514	3.48477e-07	1.11081e-06	7538.85	6953.02	7355.64	4253.21	4902.99	5750.5
SPD_1370	rpsF	10425.6	-0.519405	0.106377	-4.88267	1.04659e-06	3.1988e-06	13215.7	11303.2	12329	7553.28	8339.88	9812.47
SPD_1371	asnS	22395.1	-0.0668136	0.0403164	-1.65723	0.0974731	0.143385	22887.3	22615.4	23238.8	21536.8	22352.4	21739.9
SPD_1372		313.008	-0.056409	0.152588	-0.369681	0.71162	0.766795	327.342	275.786	354.809	263.497	353.369	303.247
SPD_1373	aspC	14875.9	-0.126928	0.0411362	-3.08556	0.00203172	0.0040253	15572.6	15183.3	15834.9	14260.6	14351.8	14051.9
SPD_1374		2383.07	-0.347901	0.0716383	-4.85636	1.19565e-06	3.61035e-06	2573.24	2582.72	2851.75	2071.63	2205.73	2013.32
SPD_1375		9782.59	-0.921358	0.0646577	-14.2498	4.4966e-46	1.013e-44	12497.8	13682.6	12231.2	6488.39	6951.78	6843.74
SPD_1376		1474.67	-0.601642	0.0835948	-7.19712	6.14961e-13	3.25329e-12	1704.4	1923.45	1704.05	1227.53	1194.5	1094.1
SPD_1377		252.642	0.580095	0.1614	3.59414	0.000325465	0.000731627	185.309	242.571	178.611	337.095	302.619	269.649
SPD_1378		3172.4	-0.199406	0.0511002	-3.90225	9.53021e-05	0.000231333	3383.27	3455.37	3334.48	3031.13	2888.98	2941.16
SPD_1379		500.655	0.985179	0.100459	9.80682	1.05235e-22	9.95263e-22	332.89	326.111	349.981	626.033	651.289	717.628
SPD_1380		12198.4	0.973922	0.0853573	11.4099	3.7296e-30	5.01869e-29	8268.99	7990.74	8432.14	17667.9	16530.3	14300
SPD_1381	def-2	914.642	0.934366	0.0812703	11.497	1.36552e-30	1.88819e-29	683.534	609.949	591.348	1217.54	1199.2	1186.28
SPD_1382		2946.06	-0.356267	0.0880632	-4.04559	5.21922e-05	0.000130156	3373.29	3098.06	3453.95	2347.85	2562.86	2840.36
SPD_1383		18158.4	-0.427957	0.0516734	-8.28195	1.21169e-16	8.12524e-16	21186.2	20370.9	20939.8	14744	15906.3	15803.3
SPD_1384		11435.3	-0.286836	0.0712682	-4.02473	5.70395e-05	0.000141715	12238.1	13097.8	12367.6	11007.8	10415.9	9484.24
SPD_1385		12225.7	-0.00214441	0.0506108	-0.0423705	0.966203	0.972997	12305.8	12358	12039.4	12699.7	12242.9	11708.6
SPD_1386		4810.64	-0.112834	0.0592807	-1.90338	0.0569907	0.0879649	5073.24	4982.26	4939.57	4772.02	4758.26	4338.51
SPD_1387	dapB	15781.1	0.0443138	0.0352592	1.2568	0.208825	0.283206	15551.5	15505.4	15559.7	16018.8	15984.3	16066.9
SPD_1388		15037.3	0.078291	0.0399128	1.96155	0.049815	0.0779087	14545.1	14756.5	14585.8	15160.2	15751.2	15425.1
SPD_1389		4417.52	0.0613068	0.0488263	1.25561	0.209257	0.283487	4298.72	4389.42	4281.84	4642.09	4495.11	4397.95
SPD_1390		10316.7	0.0295464	0.0412573	0.716148	0.4739	0.561263	10148.7	10322.8	10160.3	10400	10630.2	10238
SPD_1391		6193.09	-0.0723031	0.0468948	-1.54181	0.123119	0.177464	6239.47	6470.9	6333.46	6202.18	5993.17	5919.36
SPD_1392		7267.33	-0.262798	0.062312	-4.21746	2.47067e-05	6.43337e-05	7715.28	8382.27	7682.7	6819.13	6702.73	6301.86
SPD_1393		3836.67	0.0724631	0.0449233	1.61304	0.106736	0.155578	3712.83	3717.07	3791.87	3917.93	3931.23	3949.11
SPD_1394		9417.01	0.367582	0.0592403	6.20493	5.47217e-10	2.26688e-09	8025.98	8610.75	8032.68	11054.2	10638.7	10139.8
SPD_1395		9320.15	0.409217	0.0477643	8.56742	1.05827e-17	7.60512e-17	7767.43	8082.33	8171.46	10714.3	10837.9	10347.5
SPD_1396		9976.28	0.320958	0.074531	4.30637	1.65958e-05	4.4307e-05	8665.13	9333.43	8613.16	11801.9	11295.6	10148.5
SPD_1397		3184.69	0.0983588	0.0555096	1.77192	0.0764075	0.115186	3083.67	3119.2	3025.53	3198.31	3242.35	3439.1
SPD_1398		9922.24	0.0574474	0.0728976	0.788057	0.430663	0.51923	9597.22	10171.9	9403.64	10940.6	10010.9	9409.29
SPD_1399	clpX	11571.1	0.0657045	0.0430341	1.5268	0.12681	0.182131	11139.6	11592.1	11189.8	12010.9	11844.4	11650
SPD_1400		47.5074	-0.320899	0.276802	-1.15931	0.24633	0.323016	47.7142	50.3258	60.3416	51.7908	40.4118	34.4599
SPD_1401	folA	3409.62	-0.0943606	0.0533675	-1.76813	0.0770394	0.115964	3539.73	3444.3	3579.47	3300.08	3403.99	3190.13
SPD_1402		73919.5	-0.183082	0.0741917	-2.4677	0.0135986	0.0234842	85260.9	76359.4	74190	73065	65665.5	68975.9
SPD_1403	lytC	50117.3	-0.239757	0.0357837	-6.70018	2.08163e-11	9.70618e-11	53466.6	54403.2	54947.1	45763.1	46293.2	45830.9
SPD_1404	tpiA	23712.6	-0.404321	0.0481488	-8.39733	4.56734e-17	3.15776e-16	26908.6	26936.4	27197.2	19646	20326.2	21260.9
SPD_1405		3144.3	-0.270886	0.0697686	-3.88263	0.000103333	0.000249919	3498.67	3392.97	3424.99	2662.23	2815.67	3071.24
SPD_1406	metA	7427.62	-0.364511	0.0487685	-7.47431	7.76087e-14	4.27487e-13	8458.74	8130.64	8494.89	6290.31	6573.97	6617.17
SPD_1407	apt	5635.87	-0.395992	0.0793005	-4.99356	5.92765e-07	1.83978e-06	6631.17	6020.98	6562.76	4485.81	4834.38	5280.12
SPD_1408		1376.19	-0.105834	0.128738	-0.82209	0.411026	0.498251	1512.43	1423.21	1344.41	1083.97	1346.75	1546.39
SPD_1409		9629.86	-0.353548	0.106619	-3.316	0.000913152	0.00192116	10733.5	10290.6	11388.9	7421.53	8101.16	9843.48
SPD_1410		309.686	-0.419619	0.191391	-2.19247	0.0283458	0.0461684	408.345	295.916	359.636	228.061	229.314	336.846
SPD_1411		8165.34	-0.128742	0.0625775	-2.05733	0.0396548	0.063252	8905.92	8123.6	8560.06	7441.52	7794.79	8166.14
SPD_1412	codY	4655.47	-0.110416	0.0967887	-1.14079	0.253956	0.332798	5129.84	4526.31	4845.43	3988.8	4419.93	5022.54
SPD_1413		24029.7	-1.00983	0.0652482	-15.4767	4.98064e-54	1.4266e-52	33574.2	30539.7	32223.6	14953	16616.8	16271.1
SPD_1414		1458.65	-0.0697191	0.0845721	-0.824374	0.409727	0.497278	1439.19	1596.34	1444.58	1418.34	1531.89	1321.54
SPD_1415		13475.2	0.244431	0.0577677	4.23128	2.32365e-05	6.06631e-05	12083.9	12851.2	12071.9	15023.9	14954.3	13865.8
SPD_1416		18106.4	-0.0579838	0.0770718	-0.752335	0.45185	0.540226	17373.5	19720.7	18314.9	18755.5	18131.8	16341.8
SPD_1417		10311.2	0.0106054	0.0517796	0.204819	0.837714	0.871622	10099.9	10578.5	10139.8	10227.3	10776.8	10045.1
SPD_1418	pepQ	16508.6	0.202606	0.0640981	3.16087	0.00157297	0.00316647	14669.4	16297.5	15085.4	18541.1	17431.6	17026.7
SPD_1419		457.745	-0.1764	0.0974929	-1.80936	0.0703945	0.106683	457.169	522.382	476.699	426.139	444.53	419.55
SPD_1420		83.1223	0.00773363	0.229158	0.033748	0.973078	0.978441	71.0165	81.5279	96.5466	89.9525	65.7867	93.9033
SPD_1421		3.93785	-1.46662	0.987953	-1.48451	0.137674	0.196888	8.87707	6.0391	2.41367	3.63444	0.93981	1.723
SPD_1422		810.954	0.279121	0.0752591	3.70881	0.000208238	0.000484921	743.454	703.555	751.857	878.627	917.255	870.975
SPD_1423		1234.93	0.12616	0.0647135	1.94952	0.0512333	0.0797537	1189.53	1184.67	1168.21	1253.88	1338.29	1275.02
SPD_1424	truA	1500.38	0.0297804	0.0601266	0.495294	0.620393	0.690665	1451.4	1515.81	1486.82	1499.21	1553.51	1495.56
SPD_1425		4239.67	-0.608421	0.106195	-5.72928	1.00861e-08	3.787e-08	5406.13	4721.57	5235.24	2943.9	3294.04	3837.11
SPD_1426		6650.21	-0.697256	0.0694392	-10.0412	1.00397e-23	1.01664e-22	8433.21	7849.82	8398.35	4753.85	5030.8	5435.19
SPD_1427	phnA	5941.73	-0.754408	0.0641521	-11.7597	6.29806e-32	9.35378e-31	7727.49	7131.17	7524.6	4154.17	4528.95	4584.03
SPD_1428	cmk	5195.61	0.096853	0.0904862	1.07036	0.284456	0.367247	5329.57	4663.19	5072.32	4941.03	5199.97	5967.6
SPD_1429		1894.06	0.17344	0.0640809	2.70657	0.00679816	0.0122796	1865.29	1725.17	1751.11	1941.7	2007.43	2073.63
SPD_1430	fer	1004.89	0.00886369	0.122757	0.0722053	0.942439	0.956718	967.6	1086.03	950.984	1185.74	947.329	891.651
SPD_1431		5736.76	0.036815	0.061813	0.595586	0.551452	0.633254	5701.3	5484.51	5806.07	5446.21	5974.37	6008.09
SPD_1432	galE-1	20908.6	0.312836	0.0448051	6.98215	2.90699e-12	1.45713e-11	18455.4	18913.5	18581.6	23908.3	23083.6	22509.2
SPD_1433		2309.06	0.0413516	0.0544767	0.759069	0.447811	0.536357	2300.27	2312.98	2213.33	2323.32	2396.52	2307.95
SPD_1434		1391.93	0.108582	0.0673217	1.61288	0.106771	0.155578	1347.09	1371.88	1298.55	1502.84	1451.07	1380.12
SPD_1435		524.663	0.115433	0.0955395	1.20822	0.226961	0.30283	502.664	526.408	481.526	508.822	547.909	580.65
SPD_1436		43570.1	-0.536508	0.049661	-10.8034	3.31692e-27	3.9823e-26	52682.1	50063.1	51994	34137.4	36170.5	36373.3
SPD_1437		5137.05	0.33273	0.0656453	5.0686	4.00755e-07	1.27138e-06	4315.36	4764.85	4560.62	6039.54	5636.98	5504.98
SPD_1438		12827.4	-0.429955	0.0396113	-10.8544	1.90144e-27	2.32463e-26	15037.8	14551.2	14585.8	10948.8	10891.5	10949.6
SPD_1439	rpsO	22340.7	-0.0886096	0.0898962	-0.985688	0.324286	0.410735	25184.2	21149.9	22746.4	19956.7	21424.9	23581.8
SPD_1440		23.1671	0.528445	0.37207	1.42028	0.155525	0.218673	21.083	21.1369	14.482	29.9842	28.1943	24.122
SPD_1441		1.07254	2.16994	2.12132	1.02292	0.306344	0.391722	1.10963	0	0	0	1.87962	3.44599
SPD_1442		120.445	-0.160231	0.199165	-0.804515	0.4211	0.508924	125.389	124.808	131.545	95.4042	103.379	142.147
SPD_1443		40.4813	-0.204857	0.290171	-0.705987	0.480196	0.56735	39.9468	52.3389	37.4118	38.1617	42.2915	32.7369
SPD_1444	thrS	19629.2	-0.378249	0.0860212	-4.39716	1.09675e-05	2.9676e-05	23046	20627.6	22891.2	15610.8	16757.8	18841.8
SPD_1445		1054.97	0.470877	0.0908882	5.18084	2.20895e-07	7.27248e-07	834.444	953.171	864.092	1308.4	1237.73	1132.01
SPD_1446		606.262	0.249445	0.0795365	3.13623	0.00171135	0.003421	558.146	561.636	541.868	662.377	648.469	665.077
SPD_1447		2069.58	0.422468	0.104559	4.04047	5.3345e-05	0.000132865	1682.2	1966.73	1655.77	2653.14	2280.92	2178.73
SPD_1448		1195.3	0.0878941	0.0845518	1.03953	0.298559	0.383479	1212.83	1101.13	1163.39	1125.77	1278.14	1290.52
SPD_1449		2620.33	0.236041	0.0819608	2.87993	0.00397764	0.00747438	2446.74	2371.35	2401.6	2532.3	2944.43	3025.58
SPD_1450		1443.13	-0.00313704	0.0617296	-0.0508191	0.95947	0.968649	1417	1440.33	1477.16	1396.54	1472.68	1455.07
SPD_1451		26.6625	0.185307	0.350725	0.528354	0.597254	0.673885	28.8505	24.1564	21.723	30.8928	31.9536	22.399
SPD_1452		116.455	-0.12205	0.203358	-0.600175	0.54839	0.630098	123.169	130.847	109.822	139.017	96.8005	99.0723
SPD_1453		32.15	-0.295161	0.341658	-0.863909	0.387638	0.4742	33.289	40.2607	32.5845	39.0703	24.4351	23.2605
SPD_1454		450.296	-0.0317907	0.125712	-0.252886	0.800356	0.84237	398.358	522.382	444.114	473.386	448.29	415.242
SPD_1455		5.04614	0.549708	0.820733	0.669777	0.503	0.59012	5.54817	2.01303	4.82733	3.63444	5.63886	8.61499
SPD_1456		7.82874	0.317743	0.627159	0.506639	0.612408	0.6852	4.43853	8.05213	8.44783	8.1775	7.51848	10.338
SPD_1457	dtd	2767.6	0.102929	0.0534449	1.9259	0.054117	0.083917	2758.55	2599.83	2649	2820.33	2872.06	2905.83
SPD_1458	relA	11694.1	0.08452	0.0523607	1.61419	0.106487	0.15539	11584.6	10977.1	11495.1	11609.3	12018.3	12480.5
SPD_1459		3812.36	0.146267	0.0886329	1.65025	0.0988915	0.145258	3479.81	3946.55	3429.82	4357.7	3967.88	3692.38
SPD_1460	pepO	49747.2	-0.0802498	0.0424161	-1.89197	0.0584956	0.0898725	50611.5	52311.7	50466.1	49318.5	48568.5	47206.7
SPD_1461	psaB	42030.3	-0.239514	0.122527	-1.95479	0.0506075	0.079025	47758.6	44716.5	44059	32219.3	37074.6	46353.8
SPD_1462	psaC	85237.2	-0.279143	0.10329	-2.70252	0.00688151	0.0123966	96339.5	91919.1	92115.1	67283.6	74098.4	89667.4
SPD_1463		82662.8	-0.252481	0.104064	-2.42622	0.015257	0.0261679	91748.9	90286.6	87597.9	65890.7	72364.5	88088.2
SPD_1464	psaD	7807.82	-0.362884	0.0594187	-6.10723	1.01373e-09	4.11445e-09	8646.26	8948.94	8759.19	6571.07	6643.52	7277.94
SPD_1465		6791.3	0.376992	0.0773381	4.8746	1.09028e-06	3.31717e-06	5736.8	6103.52	5885.72	8328.33	7709.26	6984.17
SPD_1466		673.463	0.385826	0.0813662	4.74184	2.11783e-06	6.2629e-06	574.79	562.643	615.485	742.335	765.006	780.518
SPD_1467		2596.26	-0.0167279	0.0610391	-0.274052	0.784045	0.828721	2670.89	2457.91	2706.93	2555.01	2592	2594.83
SPD_1468		36885.3	-0.00785471	0.0699131	-0.11235	0.910546	0.931927	38143.6	35415.3	37399.7	35164.2	35265.4	39923.6
SPD_1469		19.771	0.153833	0.506336	0.303817	0.761267	0.811818	9.9867	22.1434	24.1367	19.9894	12.2175	30.1524
SPD_1470		6.48853	-0.737391	0.793577	-0.929199	0.352786	0.438522	14.4252	5.03258	4.82733	4.54305	7.51848	2.5845
SPD_1471		8.4985	-1.32362	0.725616	-1.82413	0.0681324	0.103489	21.083	8.05213	7.241	5.45167	6.57867	2.5845
SPD_1472	ileS	32142.4	-0.592764	0.0664156	-8.92508	4.45383e-19	3.54362e-18	38583.1	37540.1	39841.2	23914.6	25498.9	27476.6
SPD_1473		2425.02	-0.266236	0.0511939	-5.20055	1.98697e-07	6.58493e-07	2604.31	2694.45	2645.38	2217.92	2176.6	2211.47
SPD_1474	divIVA	20540.7	-0.304943	0.0370644	-8.22737	1.91371e-16	1.26633e-15	22490	22756.3	22864.7	18544.8	18119.5	18468.8
SPD_1475	ylmH	12020.8	-0.395258	0.0485322	-8.14424	3.81663e-16	2.48453e-15	13603	13588	13782	10036.5	10299.4	10816.1
SPD_1476	ylmG	932.806	-0.535739	0.115468	-4.63974	3.48848e-06	9.99201e-06	968.71	1194.74	1148.9	701.448	729.293	853.745
SPD_1477	ylmF	10317.9	-0.402991	0.0385428	-10.4557	1.3802e-25	1.52889e-24	11796.5	11744	11708.7	8787.18	8871.81	8999.21
SPD_1478	ylmE	10341.7	-0.322877	0.0460157	-7.01667	2.27225e-12	1.15925e-11	11188.4	11773.2	11520.4	8997.97	9197.92	9372.24
SPD_1479	ftsZ	32830	-0.0467756	0.0471169	-0.992755	0.32083	0.407386	33702.9	33164.7	33219.3	31002.7	32496.8	33393.4
SPD_1480	ftsA	33747.8	-0.0609117	0.0352606	-1.72747	0.0840826	0.125343	34257.7	34682.6	34439.4	33074.3	33364.2	32668.9
SPD_1481		8779.19	-0.273328	0.0544698	-5.01798	5.22186e-07	1.63336e-06	9838.01	9256.93	9731.9	7802.24	7751.56	8294.51
SPD_1482		1665.47	-0.213854	0.0617224	-3.46477	0.00053069	0.00114906	1729.92	1787.57	1848.87	1507.39	1587.34	1531.74
SPD_1483	murF	5432.92	-0.202699	0.0432278	-4.6891	2.7441e-06	7.95076e-06	5761.22	5776.4	5905.03	4987.37	5088.13	5079.4
SPD_1484	ddlA	5867.79	-0.164843	0.0523996	-3.14588	0.00165587	0.00332002	6485.81	5977.7	6145.19	5590.68	5479.09	5528.24
SPD_1485	recR	3798.58	0.18864	0.0627269	3.00732	0.00263565	0.00510085	3631.83	3561.06	3458.78	3817.07	4060.92	4261.83
SPD_1486	penA	11750.3	0.148097	0.0402754	3.67711	0.00023589	0.000543008	11076.4	11170.3	11197	12156.3	12293.7	12608
SPD_1487		11235.5	0.121631	0.0577727	2.10534	0.0352614	0.0567408	10370.6	11121	10793.9	12262.6	11652.7	11212.4
SPD_1488		591.017	0.15996	0.090542	1.76669	0.0772796	0.116189	565.913	542.512	567.211	595.14	603.358	671.969
SPD_1489		646.305	-0.0210138	0.104028	-0.202002	0.839915	0.872461	663.561	629.073	660.137	645.114	710.497	569.451
SPD_1490		582.737	-0.510874	0.0992586	-5.1469	2.64826e-07	8.61567e-07	724.591	645.177	685.481	443.402	477.424	520.345
SPD_1491		423.715	-0.401385	0.136913	-2.93168	0.00337129	0.00640098	530.405	405.626	511.697	397.063	327.054	370.444
SPD_1492		706.401	-0.57136	0.102903	-5.55243	2.81729e-08	1.00154e-07	842.212	830.376	860.472	618.764	592.08	494.5
SPD_1493		2391.05	-0.320713	0.0694573	-4.61741	3.88557e-06	1.11135e-05	2749.67	2652.17	2564.52	2262.44	2113.63	2003.85
SPD_1494		2127.72	-0.458277	0.0706886	-6.48304	8.98906e-11	3.99625e-10	2332.45	2626	2429.35	1852.66	1723.61	1802.25
SPD_1495		4514.6	-0.149793	0.0574067	-2.60933	0.00907207	0.0160401	4788.07	4806.12	4651.13	4509.44	4223.51	4109.35
SPD_1496		2504.76	-0.207139	0.059229	-3.49726	0.000470056	0.00102665	2645.37	2705.52	2702.1	2436.89	2226.41	2312.26
SPD_1497	nanE-1	76.5391	-0.0585664	0.212639	-0.275427	0.782988	0.828721	85.4418	84.5474	63.9621	71.7803	74.245	79.2579
SPD_1498		25.5557	1.52887	0.464529	3.29122	0.000997555	0.00207479	7.76743	8.05213	24.1367	37.2531	34.773	41.3519
SPD_1499	nanB	20.0766	1.34783	0.412698	3.2659	0.00109117	0.00225546	11.0963	13.0847	9.65466	31.8014	27.2545	27.568
SPD_1500		7.14482	0.487326	0.980852	0.49684	0.619302	0.689834	0	14.0912	3.6205	10.9033	5.63886	8.61499
SPD_1501		5.95083	1.66616	0.894178	1.86335	0.0624134	0.0953803	1.10963	6.0391	1.20683	6.36028	14.0972	6.89199
SPD_1502		5.43365	-0.510295	0.941117	-0.542222	0.587665	0.665342	9.9867	2.01303	7.241	0.908611	4.69905	7.75349
SPD_1503		0.341574	-0.291199	3.42205	-0.0850949	0.932186	0.948748	1.10963	0	0	0	0.93981	0
SPD_1504	nanA	3150.47	-0.121869	0.0770562	-1.58156	0.11375	0.165029	3459.84	3175.56	3215	3284.63	2895.56	2872.24
SPD_1505		72.037	0.176771	0.286528	0.616941	0.537274	0.622152	68.7973	72.4692	61.5485	104.49	51.6896	73.2274
SPD_1506		24146.3	1.41989	0.143747	9.87768	5.20246e-23	5.0391e-22	12179.3	15559.7	11674.9	40189.7	36694	28580.2
SPD_1507	recG	9404.67	-0.0917733	0.0753439	-1.21806	0.223201	0.299172	10255.2	9242.84	9613.63	8337.41	9440.39	9538.51
SPD_1508	alr	10017.9	0.00359826	0.0450682	0.0798403	0.936364	0.952034	10246.4	9801.46	9968.44	9948.38	10265.5	9877.08
SPD_1509	acpS	938.699	-0.0943114	0.0861867	-1.09427	0.273837	0.35445	1005.33	1003.5	897.883	897.708	968.005	859.776
SPD_1510		22253.7	0.114284	0.0605637	1.887	0.0591601	0.0907484	20952.1	21920.9	21243.9	24293.5	23481.2	21630.5
SPD_1511		17688.3	0.0453999	0.063398	0.716109	0.473924	0.561263	16928.6	17984.4	17315.6	18824.6	18347.9	16728.6
SPD_1512	secA	45730.8	0.0914669	0.0391272	2.33768	0.0194038	0.0325017	45116.6	43397	44331.8	47191.4	47743.3	46604.5
SPD_1513		9.18167	-0.166179	0.659422	-0.252008	0.801035	0.842373	12.206	5.03258	12.0683	6.36028	5.63886	13.784
SPD_1514		199.957	0.605238	0.136211	4.44339	8.85511e-06	2.42217e-05	152.02	162.049	161.716	262.589	233.073	228.297
SPD_1515		214.912	0.381534	0.126753	3.01006	0.00261194	0.00506474	175.322	188.219	196.714	237.147	239.652	252.419
SPD_1516		278.316	0.430751	0.148251	2.90556	0.00366602	0.00692125	226.365	202.31	283.606	307.111	342.091	308.416
SPD_1517		108.322	0.64232	0.188426	3.40887	0.000652316	0.00139882	72.1262	87.567	94.1329	139.926	138.152	118.025
SPD_1518		2576.38	0.0291042	0.0961529	0.302687	0.762128	0.811938	2491.13	2742.76	2416.08	2915.73	2524.33	2368.26
SPD_1519		20219.3	-0.0869706	0.0472623	-1.84017	0.0657434	0.100229	20415	21386.5	20682.7	20102.1	19749.2	18980.5
SPD_1520		3396.48	0.0710393	0.0638757	1.11215	0.266074	0.34619	3305.6	3408.07	3224.66	3354.59	3382.38	3703.58
SPD_1521	dnaI	6736.17	-0.0253683	0.0607054	-0.417892	0.676026	0.740269	6439.2	7083.86	6862.05	6884.55	6741.26	6406.1
SPD_1522		9494.41	0.0309116	0.0590178	0.523768	0.60044	0.676434	9322.03	9825.62	9028.31	9961.1	9641.51	9187.88
SPD_1523		1772.64	0.12603	0.0769417	1.63799	0.101424	0.148542	1706.62	1696.99	1682.32	1685.47	1899.36	1965.08
SPD_1524		6131.44	-0.920896	0.0532495	-17.294	5.22192e-67	2.43487e-65	7946.08	7866.93	8260.77	4396.77	4231.97	4086.09
SPD_1525		13496.5	-0.653525	0.0958853	-6.8157	9.38085e-12	4.55414e-11	16124.1	16475.7	16906.5	11891	10433.8	9148.25
SPD_1526		15642.1	-0.0263219	0.110165	-0.238933	0.811158	0.850168	15071	16318.7	15964	17954.2	15441.1	13103.4
SPD_1527		8792.32	0.251714	0.0393352	6.3992	1.56189e-10	6.82265e-10	7954.96	7988.72	8138.88	9514.07	9596.4	9560.91
SPD_1528		7646.71	0.36291	0.0473106	7.67078	1.7095e-14	9.93493e-14	6676.66	6736.62	6655.68	8806.26	8714.86	8290.2
SPD_1529		30.359	-0.234925	0.332369	-0.706819	0.479679	0.567074	37.7275	27.176	33.7913	28.1669	22.5554	32.7369
SPD_1530		3084.29	-0.0111579	0.053512	-0.208512	0.834829	0.869523	3052.6	3055.78	3181.21	2973.88	3130.51	3111.73
SPD_1531	scrK	913.829	0.387858	0.0741562	5.23029	1.69247e-07	5.64627e-07	780.072	764.953	831.508	1020.37	1017.81	1068.26
SPD_1532		926.28	0.41836	0.0810937	5.15897	2.48307e-07	8.12162e-07	785.62	799.174	794.096	982.208	1072.32	1124.26
SPD_1533		4.31199	-1.88171	1.09962	-1.71123	0.0870378	0.129267	2.21927	6.0391	12.0683	2.72583	2.81943	0
SPD_1534	scrB	1830.19	0.497365	0.0591493	8.40862	4.1485e-17	2.88811e-16	1492.46	1562.11	1497.68	2197.93	2141.83	2089.13
SPD_1535	scrR	961.411	0.585722	0.0757286	7.7345	1.03814e-14	6.15819e-14	720.152	798.168	788.062	1123.04	1179.46	1159.58
SPD_1536		12748.7	-0.22485	0.0398498	-5.64243	1.67671e-08	6.09021e-08	13797.2	13733.9	13689.1	11513	11947.8	11811.1
SPD_1537	mvaS	15315.6	-0.111459	0.0382188	-2.91633	0.00354176	0.00671828	16075.3	15939.2	15705.7	14539.6	14859.3	14774.7
SPD_1538		572.218	-0.367342	0.0951201	-3.86187	0.000112521	0.000270834	649.136	626.053	658.931	459.757	543.21	496.223
SPD_1539		1736.95	-0.267998	0.0911459	-2.94032	0.00327873	0.00623115	1798.72	2029.14	1864.56	1726.36	1568.54	1434.4
SPD_1540		1886.86	-0.223026	0.0787182	-2.83322	0.00460822	0.00853137	1845.32	2173.07	2078.17	1768.16	1759.32	1697.15
SPD_1541		2896.36	-0.194164	0.0515114	-3.76935	0.000163671	0.000385618	3122.51	3143.35	3006.22	2737.64	2652.14	2716.3
SPD_1542		44424.2	0.186	0.049238	3.77757	0.000158369	0.000374445	41147.4	42097.6	41447.5	49167.7	47415.3	45270
SPD_1543		10908.6	0.145852	0.058472	2.4944	0.0126171	0.0219594	10509.3	10428.5	10133.8	11799.2	11838.8	10742
SPD_1544	sun	5377.35	-0.0114089	0.0518464	-0.220052	0.825831	0.86284	5477.15	5309.38	5409.02	5375.34	5544.88	5148.32
SPD_1545	fmt	3955.34	-0.0235839	0.0581418	-0.405627	0.685017	0.747664	4011.32	3957.62	3993.41	3966.09	4095.69	3707.89
SPD_1546	priA	9013.1	-0.147742	0.0512935	-2.88032	0.0039727	0.00747211	9681.55	9520.64	9218.99	8373.76	8904.7	8378.93
SPD_1547		2144.43	-0.219706	0.0609509	-3.60465	0.000312578	0.000704179	2301.38	2281.77	2340.05	1904.45	1956.69	2082.24
SPD_1548	gmk	13228	-0.289649	0.0386321	-7.49762	6.49849e-14	3.62938e-13	14296.5	14666	14692	11978.2	11873.6	11862
SPD_1549		34661.6	-0.307417	0.0647466	-4.748	2.0544e-06	6.09329e-06	40209.8	36520.5	38292.8	29286.3	31024.1	32636.1
SPD_1550		145.998	0.725808	0.170773	4.25012	2.13651e-05	5.60695e-05	120.95	116.756	91.7193	198.986	180.444	167.131
SPD_1551		27.2561	0.51047	0.369081	1.38309	0.166639	0.233155	22.1927	21.1369	24.1367	41.7961	31.0137	23.2605
SPD_1552		3626.51	-0.383236	0.0489243	-7.83323	4.75482e-15	2.88018e-14	4044.61	4097.53	4174.43	3069.29	3192.54	3180.65
SPD_1553		987.657	-0.287153	0.0844622	-3.39978	0.000674401	0.00144155	1058.59	1019.6	1180.28	876.81	863.686	926.972
SPD_1554		1602.17	-0.121316	0.0651686	-1.86157	0.0626632	0.0956891	1763.21	1623.51	1621.98	1514.65	1523.43	1566.2
SPD_1555		2757.71	-0.0421764	0.059112	-0.713501	0.475536	0.562839	2895.03	2790.06	2708.13	2625.89	2819.43	2707.69
SPD_1556		3341.08	-0.0588394	0.0531051	-1.10798	0.26787	0.348074	3290.06	3477.52	3459.99	3193.77	3300.61	3324.52
SPD_1557	nadD	6078.95	-0.141025	0.054461	-2.58947	0.00961245	0.0169209	6245.02	6352.13	6530.17	5710.62	6052.38	5583.37
SPD_1558		4082.83	-0.28865	0.10243	-2.81803	0.00483191	0.00892079	4221.05	4828.26	4419.42	4126	3689.7	3212.53
SPD_1559		11668.8	-0.164759	0.0530694	-3.1046	0.00190535	0.00378614	11999.6	12598.6	12403.8	11265.9	11257	10487.9
SPD_1560		2547.41	-0.139202	0.0607311	-2.2921	0.0218997	0.0363484	2743.01	2609.9	2657.45	2376.02	2548.77	2349.31
SPD_1561		9924.33	-0.252485	0.0648091	-3.89582	9.78657e-05	0.000237268	10492.7	11114	10763.7	9512.25	9253.37	8409.95
SPD_1562		3463.97	-0.333403	0.0575091	-5.79739	6.73551e-09	2.56256e-08	3867.07	3915.35	3803.94	3211.03	3059.08	2927.37
SPD_1563		4149.65	-0.418834	0.0770227	-5.4378	5.39418e-08	1.87116e-07	4721.49	4645.07	4876.81	3867.05	3543.08	3244.4
SPD_1564		2740.36	-0.0627535	0.116809	-0.537231	0.591108	0.668079	2743.01	2832.34	2823.99	3070.2	2771.5	2201.13
SPD_1565		5283.09	0.621042	0.0593569	10.4628	1.27959e-25	1.42532e-24	4287.62	4112.63	4088.75	6611.96	6553.3	6044.27
SPD_1566		13902	0.786404	0.0550088	14.296	2.31817e-46	5.28174e-45	10526	10038	10048.1	17799.7	18253	16747.5
SPD_1567	trx	23038	0.929142	0.0554331	16.7615	4.66703e-63	2.07942e-61	16438.1	16113.3	15043.2	30096.8	31120.9	29415.9
SPD_1568		131.02	-0.979728	0.170888	-5.73315	9.85803e-09	3.70832e-08	184.199	185.199	152.061	88.1353	81.7635	94.7648
SPD_1569		17578.6	-0.566081	0.121065	-4.67586	2.92731e-06	8.44496e-06	22692	19597.9	20662.2	11866.5	13981.6	16671.7
SPD_1570		1694.74	0.431907	0.0677661	6.37351	1.84755e-10	8.01805e-10	1459.17	1426.23	1443.37	1839.03	2055.37	1945.26
SPD_1571		19324.4	0.312727	0.0537064	5.8229	5.78338e-09	2.22139e-08	16877.5	17575.8	17260.1	22277.3	21609.1	20346.9
SPD_1572		3193.81	0.344583	0.0593698	5.80401	6.47456e-09	2.46797e-08	2843.99	2785.03	2813.13	3646.26	3699.09	3375.35
SPD_1573	prmA	2524.92	0.369208	0.0610714	6.04551	1.48935e-09	5.97229e-09	2102.76	2198.23	2311.08	2845.77	2778.08	2913.59
SPD_1574		1812.82	0.326774	0.064095	5.09827	3.42774e-07	1.09611e-06	1605.64	1577.21	1642.5	2028.02	2103.3	1920.28
SPD_1575		4647.17	0.306921	0.0601963	5.09868	3.42035e-07	1.09549e-06	4221.05	4118.67	4123.75	5306.29	5294.89	4818.36
SPD_1576		1366.13	0.253843	0.0716666	3.542	0.000397109	0.000875913	1318.24	1174.6	1246.66	1531.01	1475.5	1450.76
SPD_1577		7946.12	0.602581	0.06671	9.03283	1.67283e-19	1.3746e-18	5985.36	6684.28	6259.84	9973.82	9693.2	9080.19
SPD_1578		46.4431	-0.488978	0.288418	-1.69538	0.0900036	0.13308	55.4817	49.3193	57.928	29.0756	49.8099	37.0444
SPD_1579		23.5066	-0.39756	0.444882	-0.89363	0.37152	0.458398	18.8638	25.1629	36.205	12.7206	29.1341	18.953
SPD_1580		8118.12	-0.041878	0.0662591	-0.632034	0.527365	0.612966	7916.12	8489.97	8300.59	8253.82	8322.96	7425.26
SPD_1581		9908.86	-0.436827	0.13702	-3.18806	0.0014323	0.00290076	12805.2	10333.9	11054.6	7327.04	7634.08	10298.4
SPD_1582		106.712	0.592945	0.174787	3.39239	0.000692854	0.00147942	77.6743	90.5865	86.8919	124.48	129.694	130.948
SPD_1583		64.7543	0.502761	0.223558	2.24891	0.0245183	0.0403606	58.8106	51.3324	50.687	74.5061	70.4858	82.7039
SPD_1584		43.7142	0.20158	0.347888	0.579439	0.562293	0.641661	57.7009	28.1825	36.205	59.0597	43.2313	37.9059
SPD_1585		157.892	-0.269387	0.15913	-1.69288	0.0904787	0.133586	153.129	187.212	177.404	129.023	143.791	156.793
SPD_1586		2273.59	-0.546106	0.092748	-5.88807	3.9074e-09	1.52123e-08	2635.38	2630.03	2832.44	1769.97	1689.78	2083.97
SPD_1587		1510.56	-1.07709	0.0808363	-13.3244	1.67019e-40	3.21994e-39	1946.3	2061.35	2142.13	909.52	953.907	1050.17
SPD_1588		9773.14	-1.51997	0.0720143	-21.1065	6.92981e-99	7.71904e-97	13512	15686.6	14279.2	5234.51	4873.86	5052.69
SPD_1589		91.7221	-1.31704	0.204982	-6.42517	1.31724e-10	5.79181e-10	116.512	132.86	143.613	54.5167	45.1109	57.7204
SPD_1590		8520.36	-1.39882	0.0844402	-16.5658	1.23073e-61	5.25024e-60	11873.1	13777.2	11414.2	4902.86	4534.58	4620.22
SPD_1591		1188.29	-1.19701	0.0942067	-12.7062	5.4644e-37	9.05464e-36	1724.37	1749.33	1490.44	728.706	671.025	765.872
SPD_1592		200.319	0.358577	0.136967	2.61799	0.008845	0.0156801	155.349	191.238	179.818	229.879	219.916	225.713
SPD_1593		71.3504	-0.875778	0.244506	-3.58182	0.000341209	0.000763531	103.196	103.671	69.9963	54.5167	44.1711	52.5514
SPD_1594		3301.34	5.00778e-05	0.0843399	0.000593762	0.999526	0.999526	3099.21	3567.1	3236.73	3564.48	3069.42	3271.11
SPD_1595		1671.64	0.00676231	0.0943795	0.0716502	0.94288	0.956718	1566.8	1783.55	1652.15	1868.1	1573.24	1586.02
SPD_1596	trpA	888.378	0.391355	0.0782731	4.99986	5.73719e-07	1.78619e-06	792.278	719.659	795.303	979.483	1003.72	1039.83
SPD_1597	trpB	1597.18	0.385665	0.0658876	5.85338	4.81677e-09	1.85723e-08	1405.91	1307.47	1443.37	1832.67	1772.48	1821.21
SPD_1598	trpF	485.855	0.365062	0.0949429	3.84507	0.00012052	0.000288357	419.441	412.672	442.908	534.263	523.474	582.373
SPD_1599	trpC	697.516	0.36342	0.0898036	4.04683	5.19151e-05	0.000129626	658.013	556.604	616.691	767.776	796.019	789.994
SPD_1600	trpD	1174.73	0.451316	0.0789542	5.71617	1.0895e-08	4.06787e-08	1024.19	968.269	984.775	1436.51	1376.82	1257.79
SPD_1601	trpG	490.462	0.322751	0.0982112	3.2863	0.00101515	0.00210919	459.388	420.724	427.219	524.269	587.381	523.791
SPD_1602	trpE	1131.4	0.353918	0.0959078	3.69019	0.000224084	0.000518808	1006.44	949.145	1024.6	1388.36	1291.3	1128.56
SPD_1603		53.6293	0.215864	0.271777	0.794268	0.42704	0.515792	48.8239	57.3715	42.2391	60.8769	67.6663	44.7979
SPD_1604		113.25	0.936575	0.207966	4.50349	6.6845e-06	1.85886e-05	90.9899	73.4757	68.7895	137.2	131.573	177.469
SPD_1605		2714.17	0.586538	0.0763099	7.68625	1.51506e-14	8.83054e-14	2048.38	2215.34	2245.92	3498.15	3230.13	3047.12
SPD_1606		249.376	0.211615	0.130204	1.62526	0.104107	0.152361	226.365	238.544	228.091	298.024	263.147	242.081
SPD_1607		720.277	-0.0279958	0.113689	-0.24625	0.805489	0.845682	723.481	733.751	724.1	807.755	721.774	610.802
SPD_1608		260.759	-0.0809716	0.175566	-0.461204	0.644652	0.713316	254.106	261.694	288.433	314.379	244.351	201.591
SPD_1609		305.032	0.240944	0.182003	1.32385	0.185554	0.255519	260.764	265.72	312.57	414.327	315.776	261.034
SPD_1610		151.47	0.0629818	0.186598	0.337526	0.73572	0.788834	130.937	138.899	174.991	178.996	153.189	131.809
SPD_1611		2.03917	2.21025	1.50705	1.46661	0.142483	0.202954	1.10963	1.00652	0	1.81722	6.57867	1.723
SPD_1612	galE-2	221.847	0.776327	0.18547	4.18572	2.84259e-05	7.36355e-05	162.006	169.095	159.302	350.724	265.966	223.99
SPD_1613	galT-1	372.867	0.665262	0.160215	4.15231	3.29142e-05	8.39604e-05	274.079	320.072	270.331	555.161	434.192	383.367
SPD_1614		53.1289	0.729026	0.300627	2.42502	0.0153077	0.0262325	43.2757	40.2607	36.205	79.0492	75.1848	44.7979
SPD_1615		31.6754	1.06153	0.422979	2.50964	0.0120853	0.0210888	12.206	17.1108	32.5845	56.3339	34.773	37.0444
SPD_1616		7.29236	-0.382279	0.754356	-0.506762	0.612322	0.6852	5.54817	6.0391	13.2752	10.9033	2.81943	5.16899
SPD_1617		282.761	0.644806	0.204611	3.15138	0.001625	0.00326466	213.05	252.636	195.507	448.854	318.596	267.926
SPD_1618		1.01383	-0.332171	1.88089	-0.176603	0.85982	0.890465	0	1.00652	2.41367	0	0.93981	1.723
SPD_1619		41751	-0.242571	0.0425988	-5.69432	1.23868e-08	4.59918e-08	45749.1	44053.2	45957.4	37432	38824.5	38490
SPD_1620		15548.4	-0.293022	0.0465866	-6.28984	3.178e-10	1.33863e-09	17265.9	16850.1	17250.5	13510.1	14434.5	13979.5
SPD_1621		36335.8	-0.331583	0.0422785	-7.84284	4.40484e-15	2.68441e-14	39956.8	40711.6	40810.3	31994.9	33118.9	31422.3
SPD_1622		27645.8	-0.260134	0.038399	-6.77451	1.24825e-11	6.01621e-11	30285.2	30227.7	29881.2	24622.4	25440.7	25417.7
SPD_1623		4239.26	-0.198147	0.0548662	-3.61145	0.000304486	0.000687494	4713.72	4520.27	4355.46	3969.72	3853.22	4023.2
SPD_1624		101.076	-0.231248	0.18109	-1.27698	0.20161	0.274984	108.744	99.6452	119.476	86.318	94.9208	97.3493
SPD_1625		327.066	-0.157961	0.153716	-1.02761	0.304132	0.389262	327.342	367.379	340.327	267.132	282.883	377.336
SPD_1626	xth	15800.1	0.0300306	0.0509106	0.589869	0.555278	0.63619	15205.3	16258.3	15441.4	16037	16361.2	15497.5
SPD_1627		6089.09	0.0407101	0.0559533	0.727573	0.466875	0.554224	5922.11	6294.76	5790.38	6263.06	6275.11	5989.14
SPD_1628	xpt	50.9152	-0.141521	0.351336	-0.402809	0.687089	0.74911	73.2358	55.3584	31.3776	36.3444	59.208	49.9669
SPD_1629	pbuX	173.829	-0.0653222	0.142409	-0.458693	0.646455	0.714521	166.445	188.219	178.611	161.733	164.467	183.499
SPD_1630		484.458	-0.344684	0.121566	-2.83536	0.00457734	0.00848203	493.787	559.623	573.245	383.434	411.637	485.024
SPD_1631		781.876	-0.514615	0.112149	-4.58865	4.46122e-06	1.26876e-05	861.075	968.269	930.468	707.808	551.669	671.969
SPD_1632		676.364	0.134976	0.149671	0.901812	0.367157	0.453573	649.136	571.701	714.445	592.414	677.603	852.884
SPD_1633	galT-2	722.042	1.93086	0.0944461	20.444	6.78732e-93	6.18571e-91	314.026	293.903	292.053	1090.33	1224.57	1117.36
SPD_1634	galK	708.66	1.52376	0.100398	15.1772	5.00858e-52	1.35706e-50	342.877	385.496	368.084	1033.09	1143.75	978.662
SPD_1635	galR	476.197	0.816046	0.0935617	8.72201	2.73303e-18	2.02204e-17	357.302	344.229	333.086	585.145	634.372	603.049
SPD_1636		10764.8	1.63586	0.0563789	29.0155	4.19432e-185	8.40961e-183	5034.41	5335.54	5353.51	15781.7	17039.7	16043.7
SPD_1637		1332	1.51818	0.0694541	21.8587	6.41786e-106	8.04238e-104	664.67	703.555	699.963	1916.26	1962.32	2045.2
SPD_1638		16244.1	1.22154	0.0816512	14.9605	1.32999e-50	3.33329e-49	9133.39	10345	9771.72	23854.7	23781	20578.6
SPD_1639		1375.69	0.392689	0.0838338	4.68414	2.8114e-06	8.12229e-06	1185.09	1195.74	1187.52	1693.65	1573.24	1418.89
SPD_1640	pnuC	322.534	0.801871	0.133907	5.98826	2.12103e-09	8.37138e-09	211.94	236.531	257.055	394.337	461.447	373.89
SPD_1641		30.0275	0.420882	0.419752	1.00269	0.31601	0.402541	12.206	32.2085	32.5845	42.7047	32.8934	27.568
SPD_1642	proWX	23631.1	-0.0661577	0.0659195	-1.00361	0.315565	0.40223	23917	25735.6	22863.4	23153.2	24074.2	22043.2
SPD_1643	proV	4135.3	-0.131636	0.055213	-2.38415	0.0171188	0.028916	4538.4	4246.49	4186.5	3885.22	3950.96	4004.25
SPD_1644		4822.63	-0.355478	0.0565199	-6.28943	3.18628e-10	1.33931e-09	5528.19	5605.29	5106.11	4230.49	4235.73	4229.96
SPD_1645		1274.51	-0.47916	0.080812	-5.92932	3.04197e-09	1.19124e-08	1494.68	1556.07	1401.13	985.843	1101.46	1107.89
SPD_1646		7126.84	0.199622	0.0561338	3.55618	0.000376288	0.000831816	6562.37	6775.87	6563.96	7783.16	7871.85	7203.85
SPD_1647	pepA	18898.7	0.142698	0.0404519	3.5276	0.000419338	0.0009219	17884	17755	18257	19417	20048	20031.6
SPD_1648		32.7043	1.21683	0.375606	3.23965	0.00119678	0.0024636	11.0963	27.176	20.5162	39.0703	53.5692	44.7979
SPD_1649		2355.97	-0.13973	0.0973345	-1.43557	0.151126	0.213385	2410.12	2610.9	2388.32	1943.52	2397.46	2385.49
SPD_1650		2440.17	-0.115164	0.0968343	-1.18929	0.234327	0.311143	2310.26	2776.98	2524.69	2110.7	2430.35	2488.01
SPD_1651		1536.14	-0.171563	0.0982907	-1.74547	0.0809032	0.121234	1581.23	1736.24	1564.06	1264.79	1521.55	1548.97
SPD_1652		2906.93	-0.215956	0.0906285	-2.38286	0.0171785	0.0289923	2971.6	3277.22	3123.28	2373.29	2801.57	2894.64
SPD_1653		565.218	0.209722	0.0874562	2.39803	0.0164837	0.0279373	522.637	541.506	508.077	576.968	608.057	634.063
SPD_1654	rluB	8922.1	0.144572	0.0512826	2.81912	0.0048155	0.00889868	8709.51	8171.91	8545.58	9296	9662.19	9147.39
SPD_1655	scpB	5693.27	0.193988	0.0555131	3.49445	0.000475042	0.00103641	5479.37	5021.51	5434.37	6001.38	6069.29	6153.68
SPD_1656	scpA	5270.2	0.174867	0.0556714	3.14105	0.00168343	0.0033695	5180.88	4723.58	4950.43	5497.1	5582.47	5686.75
SPD_1657		7400.99	0.176715	0.0508903	3.47246	0.000515714	0.00112027	7124.96	6740.64	6980.32	7582.36	7995.91	7981.78
SPD_1658		3516.25	0.144055	0.0625387	2.30346	0.0212532	0.0353631	3537.51	3183.61	3301.89	3606.28	3803.41	3664.81
SPD_1659		6265.71	0.173101	0.0608487	2.84477	0.0044443	0.00825076	6056.38	5560	6055.89	6408.43	6886.93	6626.65
SPD_1660		15630.2	0.0248559	0.0633208	0.392539	0.69466	0.754902	15652.5	15426.9	15406.4	16613	16105.5	14576.6
SPD_1661	murI	13592.8	0.0175333	0.0465957	0.376285	0.706705	0.764263	13776.1	13366.5	13387.4	13370.2	14160.1	13496.2
SPD_1662		6150.17	-0.0150653	0.0686469	-0.219461	0.826291	0.862872	6476.93	5910.27	6160.88	5863.27	5940.54	6549.11
SPD_1663	treC	64635.9	-0.207127	0.062618	-3.30778	0.00094039	0.00197226	72402.5	65310.9	70091.6	57057.1	60786.9	62166.6
SPD_1664		158290	-0.0998219	0.0476378	-2.09544	0.0361323	0.0580491	169531	156681	165080	152392	154125	151929
SPD_1665	treR	2885.5	0.364316	0.0672843	5.41459	6.14304e-08	2.11629e-07	2432.32	2629.02	2506.59	3366.4	3330.69	3047.98
SPD_1666		43.4522	0.0940265	0.3247	0.28958	0.772138	0.819924	32.1794	50.3258	43.446	59.9683	39.472	35.3214
SPD_1667	amiF	34120.6	-0.154059	0.0371186	-4.15045	3.31823e-05	8.44297e-05	36220.7	35736.4	35864.7	32008.5	32900.9	31992.6
SPD_1668	amiE	37209.9	-0.184661	0.0440333	-4.19366	2.74484e-05	7.11953e-05	40767.9	39525.9	38469	34605.4	35435.5	34455.6
SPD_1669	amiD	24304.4	-0.180399	0.0429492	-4.20028	2.66588e-05	6.92369e-05	26503.6	25184.1	25779.2	22401.8	23050.7	22907.2
SPD_1670	amiC	40906.3	-0.332001	0.0391247	-8.48571	2.14398e-17	1.50303e-16	46662.3	45327.5	44786.8	36270.8	36491	35899.5
SPD_1671	amiA	59919.4	-0.564843	0.0427223	-13.2213	6.61202e-40	1.21625e-38	72983.9	71094.3	70427.1	47618.5	47682.2	49710.2
SPD_1672		9213.71	-0.053627	0.060072	-0.892713	0.372011	0.458722	9703.74	8851.31	9601.56	8709.95	9081.39	9334.34
SPD_1673	gtfA	308.52	0.911402	0.121791	7.48332	7.24693e-14	4.02496e-13	200.844	242.571	197.921	398.88	416.336	394.566
SPD_1674		5.57574	0.88408	0.890929	0.992313	0.321045	0.407402	5.54817	6.0391	0	6.36028	10.3379	5.16899
SPD_1675	rafG	154.348	0.739995	0.149933	4.93552	7.99393e-07	2.45826e-06	116.512	116.756	113.442	208.072	186.082	185.222
SPD_1676	rafF	175.32	0.903481	0.173089	5.21974	1.79173e-07	5.95759e-07	120.95	140.912	103.788	260.771	205.818	219.682
SPD_1677	rafE	219.081	1.13814	0.180765	6.29621	3.0501e-10	1.29565e-09	166.445	126.821	117.063	301.659	344.91	257.588
SPD_1678	aga	279.994	0.691688	0.127041	5.44462	5.19166e-08	1.80403e-07	220.817	234.518	185.852	345.272	361.827	331.677
SPD_1679	msmR	859.993	0.0747917	0.122602	0.610035	0.541839	0.626159	800.046	936.061	775.993	1016.74	830.792	800.332
SPD_1680		726.552	0.221842	0.0867513	2.55721	0.0105515	0.0185089	683.534	709.594	617.898	814.115	773.464	760.703
SPD_1681		7.4098	1.82199	0.793568	2.29595	0.0216788	0.0360116	1.10963	5.03258	3.6205	9.08611	7.51848	18.0915
SPD_1682		10.3096	-0.77856	0.63779	-1.22072	0.222194	0.298192	17.7541	8.05213	13.2752	11.8119	7.51848	3.44599
SPD_1683		0	NA	NA	NA	NA	NA	0	0	0	0	0	0
SPD_1684		0	NA	NA	NA	NA	NA	0	0	0	0	0	0
SPD_1685		0	NA	NA	NA	NA	NA	0	0	0	0	0	0
SPD_1686		0	NA	NA	NA	NA	NA	0	0	0	0	0	0
SPD_1687		0	NA	NA	NA	NA	NA	0	0	0	0	0	0
SPD_1688		0	NA	NA	NA	NA	NA	0	0	0	0	0	0
SPD_1689		0	NA	NA	NA	NA	NA	0	0	0	0	0	0
SPD_1690		0	NA	NA	NA	NA	NA	0	0	0	0	0	0
SPD_1691		0	NA	NA	NA	NA	NA	0	0	0	0	0	0
SPD_1692		0	NA	NA	NA	NA	NA	0	0	0	0	0	0
SPD_1693		0	NA	NA	NA	NA	NA	0	0	0	0	0	0
SPD_1694		0	NA	NA	NA	NA	NA	0	0	0	0	0	0
SPD_1695		0	NA	NA	NA	NA	NA	0	0	0	0	0	0
SPD_1696		0	NA	NA	NA	NA	NA	0	0	0	0	0	0
SPD_1697		0	NA	NA	NA	NA	NA	0	0	0	0	0	0
SPD_1698		0	NA	NA	NA	NA	NA	0	0	0	0	0	0
SPD_1699	rrfB	0	NA	NA	NA	NA	NA	0	0	0	0	0	0
SPD_1700	rrlB	0	NA	NA	NA	NA	NA	0	0	0	0	0	0
SPD_1701		0	NA	NA	NA	NA	NA	0	0	0	0	0	0
SPD_1702	rrsB	0	NA	NA	NA	NA	NA	0	0	0	0	0	0
SPD_1703		9.32954	-0.962056	0.62492	-1.53949	0.123685	0.178153	15.5349	14.0912	7.241	4.54305	9.3981	5.16899
SPD_1704	rumA-2	3011.51	-0.0148157	0.0562433	-0.263421	0.792226	0.835567	2909.46	3099.06	3072.6	3019.31	2906.83	3061.77
SPD_1705	recX	370.709	0.0679951	0.102329	0.664478	0.506385	0.592704	339.548	365.366	381.359	391.611	365.586	380.782
SPD_1706		8599.43	-0.472217	0.0529888	-8.91164	5.02839e-19	3.96926e-18	9933.44	10346	9701.73	7392.46	7284.47	6938.51
SPD_1707		831.697	-0.733206	0.0747744	-9.80557	1.06544e-22	1.00292e-21	1004.22	1023.63	1088.56	624.216	624.974	624.586
SPD_1708		35.5415	0.17154	0.350512	0.489398	0.62456	0.693763	25.5216	44.2867	30.1708	47.2478	37.5924	28.4295
SPD_1709	groL	60777.6	1.25334	0.101661	12.3286	6.35405e-35	1.01919e-33	35561.5	36414.8	35787.4	98433.5	84868.6	73599.5
SPD_1710	groES	1252	1.21009	0.091559	13.2165	7.0489e-40	1.28482e-38	772.305	721.672	773.58	1890.82	1776.24	1577.4
SPD_1711		135.66	-0.22028	0.176823	-1.24576	0.212852	0.287967	138.704	129.841	170.163	115.394	120.296	139.563
SPD_1712		8350.69	0.0517266	0.0443225	1.16705	0.243189	0.319734	8053.72	8280.61	8268.01	8578.2	8636.86	8286.75
SPD_1713		2686.63	0.0815038	0.0504029	1.61705	0.105868	0.1546	2588.77	2584.73	2659.86	2743.1	2734.85	2808.49
SPD_1714		1716.08	0.111073	0.0652959	1.70107	0.0889297	0.13159	1631.16	1654.71	1664.22	1887.19	1740.53	1718.69
SPD_1715		296.32	0.532454	0.125032	4.25855	2.05754e-05	5.41386e-05	243.01	228.479	255.849	311.654	369.345	369.583
SPD_1716		6922.46	2.49081	0.141123	17.6499	1.01909e-69	5.10817e-68	1969.6	2402.56	1899.55	13700	12082.2	9480.79
SPD_1717		7713.03	2.38389	0.122633	19.4392	3.59834e-84	2.88587e-82	2380.16	2689.41	2370.22	14842.2	13389.5	10606.8
SPD_1718		9387.12	2.19514	0.137389	15.9775	1.83405e-57	6.34012e-56	3379.94	3594.27	3119.66	18038.7	16151.6	12038.6
SPD_1719		269.466	0.287067	0.129469	2.21727	0.0266046	0.0435466	208.611	257.668	261.883	299.842	304.499	284.295
SPD_1720		105.559	0.779916	0.18988	4.10743	4.00092e-05	0.000100777	81.0032	79.5148	72.41	114.485	143.791	142.147
SPD_1721		7.56318	-0.955363	0.680602	-1.4037	0.160407	0.225222	14.4252	7.04562	8.44783	3.63444	7.51848	4.30749
SPD_1722		19.0797	-0.575257	0.404574	-1.42188	0.15506	0.218326	25.5216	20.1303	22.9298	18.1722	12.2175	15.507
SPD_1723		0	NA	NA	NA	NA	NA	0	0	0	0	0	0
SPD_1724		0.498209	0.65005	3.10238	0.209532	0.834033	0.869145	1.10963	0	0	0	1.87962	0
SPD_1725		20158.9	-0.269208	0.0491338	-5.47907	4.27558e-08	1.50132e-07	22504.5	21492.2	22108	18362.1	17615.8	18871.1
SPD_1726	ply	36542.4	-0.306814	0.062153	-4.93642	7.95678e-07	2.45059e-06	41757.7	38006.1	41478.8	31713.2	32013.7	34285.1
SPD_1727		14888.9	-0.438266	0.0431452	-10.1579	3.05472e-24	3.17343e-23	17199.3	16768.6	17432.7	12940.4	12469.4	12522.7
SPD_1728		9776.95	-0.317616	0.0889508	-3.57069	0.000356042	0.000793182	10997.6	9711.88	11839	8305.61	8462.05	9345.54
SPD_1729		5247.91	-0.280188	0.101597	-2.75783	0.00581866	0.0106058	6111.86	5166.45	5990.72	4240.49	4704.69	5273.23
SPD_1730		792.521	-0.268725	0.130234	-2.0634	0.0390744	0.0624257	752.331	950.152	895.47	830.47	682.302	644.401
SPD_1731		108.284	0.11656	0.175188	0.66534	0.505833	0.592704	102.086	105.684	103.788	121.754	115.597	100.795
SPD_1732		233.425	0.214347	0.140154	1.52936	0.126175	0.181479	190.857	223.447	234.126	277.126	241.531	233.466
SPD_1733		1.09925	2.18428	1.84669	1.1828	0.236887	0.312818	0	0	1.20683	2.72583	0.93981	1.723
SPD_1734		319.003	-0.00643189	0.120778	-0.0532538	0.95753	0.967177	337.329	300.948	321.017	352.541	310.137	292.048
SPD_1735		96.1842	-0.124781	0.207585	-0.601108	0.547768	0.630098	86.5514	110.717	103.788	78.1405	90.2218	107.687
SPD_1736		139.514	-0.102916	0.176693	-0.582457	0.560259	0.639704	134.266	174.127	124.304	133.566	138.152	132.671
SPD_1737	lytA	28512.2	0.0916087	0.0395294	2.31748	0.0204775	0.0341575	28178	27543.3	27099.4	29512.6	29698	29042
SPD_1738	dinF	28848.3	-0.142182	0.0458615	-3.10025	0.0019336	0.00383849	29666	31111.4	30027.2	28185.1	27333.4	26766.8
SPD_1739	recA	15447	-0.14643	0.0535719	-2.73333	0.00626969	0.0113969	16421.5	16251.2	16018.3	13952.6	14677	15361.4
SPD_1740	cinA	4239.09	-0.00897588	0.0539161	-0.166479	0.86778	0.897318	4235.47	4239.45	4281.84	4424.03	4173.7	4080.06
SPD_1741		8884.79	0.0525673	0.0465179	1.13004	0.258458	0.338035	8543.07	8685.23	8941.42	9292.36	8910.34	8936.32
SPD_1742		2845.23	-0.0422704	0.0703944	-0.60048	0.548187	0.630098	2725.26	3004.45	2930.19	2940.27	2830.71	2640.49
SPD_1743		1013.6	0.0937086	0.0694368	1.34955	0.17716	0.245817	1010.88	948.139	983.569	1076.7	1032.85	1029.49
SPD_1744		279.183	-0.541299	0.115368	-4.69193	2.70645e-06	7.85301e-06	355.083	326.111	311.363	228.061	233.073	221.405
SPD_1745		1231.12	0.197581	0.0679297	2.90861	0.0036304	0.00686695	1152.91	1197.75	1088.56	1322.03	1328.89	1296.56
SPD_1746		89.4602	2.0864	0.235136	8.87315	7.1107e-19	5.50462e-18	43.2757	31.202	27.7572	140.835	133.453	160.239
SPD_1747		356.375	2.10211	0.133806	15.7102	1.28834e-55	4.03612e-54	112.073	146.951	144.82	538.806	587.381	608.218
SPD_1748		184.779	2.20158	0.165551	13.2985	2.36176e-40	4.46729e-39	65.4684	69.4497	62.7553	273.492	320.475	317.031
SPD_1749		657.861	1.24421	0.163119	7.62764	2.3909e-14	1.37752e-13	372.837	461.991	335.499	1051.26	982.102	743.473
SPD_1750	wrbA	211.17	1.51091	0.186327	8.10892	5.10697e-16	3.31375e-15	125.389	97.6321	106.201	368.896	313.897	255.004
SPD_1751		93.3962	2.02345	0.288832	7.00563	2.45884e-12	1.2481e-11	32.1794	44.2867	33.7913	199.894	139.092	111.133
SPD_1752		433.731	2.00667	0.172058	11.6628	1.97498e-31	2.78862e-30	163.116	187.212	167.75	854.094	671.964	558.251
SPD_1753		798.987	1.58634	0.16749	9.4713	2.76383e-21	2.47387e-20	357.302	490.174	348.775	1411.98	1189.8	995.892
SPD_1754		799.172	0.964493	0.103794	9.29239	1.50866e-20	1.29822e-19	544.83	549.558	529.8	1183.92	1037.55	949.371
SPD_1755		769.207	0.8246	0.0939065	8.78107	1.61927e-18	1.22054e-17	579.229	561.636	523.765	1049.45	1000.9	900.266
SPD_1756		220.788	0.737553	0.151927	4.85465	1.20602e-06	3.63619e-06	143.143	170.101	183.439	280.761	302.619	244.666
SPD_1757	ndk	2396.6	0.310817	0.0576107	5.39512	6.84766e-08	2.35095e-07	2237.02	2080.47	2101.1	2605.9	2678.46	2676.68
SPD_1758	rpoC	137854	-0.300295	0.0663512	-4.52584	6.01555e-06	1.69161e-05	159623	145773	151054	115456	125069	130150
SPD_1759	rpoB	91265.7	-0.486367	0.0619137	-7.85556	3.97994e-15	2.4403e-14	110194	103048	106275	71251.5	76822	80003.1
SPD_1760		35.057	-0.039854	0.289681	-0.137579	0.890573	0.916632	33.289	38.2476	34.9981	35.4358	34.773	33.5984
SPD_1761		9222.56	-0.335731	0.0470381	-7.13742	9.51016e-13	5.00469e-12	10431.7	10042	10400.5	8017.58	8035.38	8408.23
SPD_1762		4773.35	-0.208179	0.0653055	-3.18777	0.00143375	0.00290078	5254.11	4832.29	5266.62	4197.78	4482.9	4606.43
SPD_1763		3.82862	-0.352621	1.15079	-0.306418	0.759287	0.810633	1.10963	1.00652	10.8615	5.45167	2.81943	1.723
SPD_1764	murA-2	11377.5	0.00336701	0.0509644	0.0660659	0.947325	0.959771	11545.7	10981.1	11567.5	11006.9	11430	11733.6
SPD_1765		8483.97	0.277483	0.0626413	4.42971	9.436e-06	2.56357e-05	7574.36	7756.22	7680.28	9706.69	9563.51	8622.74
SPD_1766	coaD	1228.59	0.145706	0.0881249	1.6534	0.0982497	0.144421	1107.41	1259.15	1132.01	1391.08	1270.62	1211.27
SPD_1767		294.608	0.459358	0.143108	3.20986	0.00132801	0.00271148	248.558	263.707	231.712	288.03	350.549	385.09
SPD_1768	asnA	15926.3	0.697568	0.0760528	9.17215	4.63674e-20	3.88982e-19	13022.7	11194.5	12232.5	19028.1	19115.7	20964.6
SPD_1769		45588.9	1.77194	0.107875	16.4258	1.25002e-60	4.91429e-59	19945.7	22172.6	19834.3	81105.3	69826	60649.5
SPD_1770		9.7784	-0.492148	0.592896	-0.830075	0.406496	0.493955	7.76743	12.0782	14.482	11.8119	5.63886	6.89199
SPD_1771		4726.38	0.15291	0.0478447	3.19597	0.00139362	0.00283676	4447.41	4558.51	4421.83	5082.77	4848.48	4999.28
SPD_1772		213.876	0.561816	0.153874	3.65113	0.000261089	0.000594867	143.143	183.186	191.886	254.411	276.304	234.328
SPD_1773		24876.4	0.999672	0.137168	7.28792	3.14775e-13	1.69657e-12	15503.8	17688.5	16567.4	39590	33890.5	26018.1
SPD_1774	pflA	11338.7	0.0591095	0.0449681	1.31448	0.188686	0.258943	10917.7	11107.9	11294.7	11244.1	11641.4	11826.7
SPD_1775	lysA	6676.77	-0.140791	0.046995	-2.99588	0.0027365	0.00528582	6927.44	7117.08	6962.22	6189.46	6323.04	6541.36
SPD_1776	purR	13835.2	-0.183187	0.0451503	-4.05727	4.96486e-05	0.000124277	14754.8	14640.8	14742.7	12647.9	12793.6	13431.6
SPD_1777	cbf1	7226.44	-0.0261578	0.0523121	-0.500034	0.617051	0.689332	7087.23	7157.34	7633.22	7213.46	7010.98	7256.4
SPD_1778		10758.3	-0.0530703	0.0529704	-1.00189	0.316399	0.402781	10617	11099.9	11151.1	10917	10650.9	10114
SPD_1779		4599.45	-0.0409738	0.0547233	-0.748745	0.454011	0.54184	4507.33	4589.72	4898.53	4593.03	4542.1	4466.01
SPD_1780	rpe	2754.24	0.0234439	0.0563525	0.416023	0.677393	0.741361	2736.36	2795.1	2663.48	2848.5	2670.94	2811.07
SPD_1781	rsgA	5145.55	-0.0746647	0.0555751	-1.34349	0.179113	0.248012	5049.94	5262.07	5524.88	4921.04	5113.51	5001.86
SPD_1782	ksgA	4942.54	-0.158696	0.0497363	-3.19074	0.0014191	0.00288277	5005.56	5332.53	5304.03	4665.72	4674.62	4672.77
SPD_1783		14.7532	1.42605	0.501137	2.84562	0.00443248	0.00823643	9.9867	9.05865	4.82733	21.8067	17.8564	24.9835
SPD_1784		159.387	0.578172	0.164654	3.51143	0.0004457	0.000974514	146.472	109.71	127.924	204.437	174.805	192.976
SPD_1785		1011.52	0.659604	0.0799045	8.2549	1.52026e-16	1.01266e-15	821.129	771.998	759.098	1302.04	1251.83	1163.02
SPD_1786		2171.49	0.406999	0.0570054	7.13966	9.35649e-13	4.93678e-12	1867.51	1849.98	1885.07	2464.15	2398.4	2563.82
SPD_1787		2074.08	0.333186	0.0636594	5.23388	1.65984e-07	5.54664e-07	1899.69	1882.19	1723.36	2355.12	2306.29	2277.8
SPD_1788		2484.46	0.315105	0.0539856	5.83683	5.32039e-09	2.04748e-08	2272.53	2163	2207.3	2760.36	2805.33	2698.21
SPD_1789		557.646	-1.24331	0.114315	-10.8762	1.49735e-27	1.8532e-26	804.484	732.744	815.819	289.847	330.813	372.167
SPD_1790	rpmH	12783.5	-0.395658	0.145144	-2.72597	0.00641124	0.0116121	16499.1	12537.2	14541.1	9278.74	10383	13461.8
SPD_1791		19938.4	0.0129931	0.052798	0.246091	0.805612	0.845682	19859.1	20212.9	19472.2	20886.2	20106.3	19093.4
SPD_1792		303.98	0.00296399	0.112368	0.0263776	0.978956	0.98147	297.382	314.033	299.294	328.917	291.341	292.91
SPD_1793		1362.16	-0.0916335	0.0700345	-1.30841	0.190736	0.261276	1499.11	1361.82	1355.27	1343.84	1302.58	1310.34
SPD_1794		8398.03	0.448706	0.0515249	8.70852	3.07875e-18	2.26113e-17	6916.34	6945.97	7447.36	9563.13	9685.68	9829.7
SPD_1795		25.3721	-0.747122	0.348827	-2.14181	0.0322085	0.0521211	31.0697	35.2281	28.964	17.2636	21.6156	18.0915
SPD_1796		3611.32	0.165678	0.0737894	2.24529	0.0247498	0.0407082	3349.98	3381.9	3480.51	4086.93	3879.54	3489.07
SPD_1797	ccpA	15128.1	0.0587301	0.0419525	1.39992	0.161537	0.226491	14899	14493.8	15069.7	15231	15361.2	15713.7
SPD_1798		1656.41	0.489476	0.0730086	6.70435	2.02303e-11	9.46068e-11	1332.67	1328.6	1474.75	1992.58	1843.91	1965.94
SPD_1799		2011.05	0.392097	0.0551423	7.11065	1.15501e-12	6.01504e-12	1727.7	1746.31	1743.87	2276.07	2341.07	2231.28
SPD_1800		879.736	0.0910444	0.0853592	1.0666	0.286151	0.36896	816.69	867.617	871.333	972.214	909.736	840.823
SPD_1801		1415.36	-0.379234	0.0858178	-4.41907	9.9128e-06	2.68947e-05	1483.58	1702.02	1614.74	1327.48	1193.56	1170.78
SPD_1802		0	NA	NA	NA	NA	NA	0	0	0	0	0	0
SPD_1803		99.6369	-1.74529	0.199524	-8.74727	2.18583e-18	1.62318e-17	168.664	140.912	150.854	42.7047	50.7498	43.9364
SPD_1804		232.005	-1.09487	0.143763	-7.61583	2.6201e-14	1.50524e-13	278.518	316.046	353.602	147.195	158.828	137.84
SPD_1805		0	NA	NA	NA	NA	NA	0	0	0	0	0	0
SPD_1806		0	NA	NA	NA	NA	NA	0	0	0	0	0	0
SPD_1807		0	NA	NA	NA	NA	NA	0	0	0	0	0	0
SPD_1808		0	NA	NA	NA	NA	NA	0	0	0	0	0	0
SPD_1809		0	NA	NA	NA	NA	NA	0	0	0	0	0	0
SPD_1810		0	NA	NA	NA	NA	NA	0	0	0	0	0	0
SPD_1811		0	NA	NA	NA	NA	NA	0	0	0	0	0	0
SPD_1812		0	NA	NA	NA	NA	NA	0	0	0	0	0	0
SPD_1813	rrfC	0	NA	NA	NA	NA	NA	0	0	0	0	0	0
SPD_1814	rrlC	0	NA	NA	NA	NA	NA	0	0	0	0	0	0
SPD_1815		0	NA	NA	NA	NA	NA	0	0	0	0	0	0
SPD_1816	rrsC	0	NA	NA	NA	NA	NA	0	0	0	0	0	0
SPD_1817		0	NA	NA	NA	NA	NA	0	0	0	0	0	0
SPD_1818	comX2	0	NA	NA	NA	NA	NA	0	0	0	0	0	0
SPD_1819	nusG	12306.8	-0.334229	0.0446222	-7.49019	6.87765e-14	3.83047e-13	13576.4	13531.6	14071.7	10638.9	10915.9	11106.4
SPD_1820	secE	5110	-0.448742	0.0503482	-8.91278	4.97668e-19	3.94397e-18	5719.05	6080.37	5895.38	4349.52	4226.33	4389.34
SPD_1821	pbp2A	14726.1	0.06848	0.0554303	1.23542	0.216673	0.292544	14018	14748.5	14362.5	15800.7	15032.3	14394.8
SPD_1822		3252.62	0.0297922	0.0709946	0.41964	0.674748	0.739825	3100.32	3447.32	3107.59	3410.93	3333.51	3116.04
SPD_1823	gap	313908	0.0783571	0.070035	1.11883	0.263214	0.34269	311605	292792	311762	298070	322798	346424
SPD_1824		1382.5	-0.160503	0.0800359	-2.00538	0.0449221	0.0709507	1517.98	1524.87	1333.55	1351.1	1315.73	1251.76
SPD_1825		593.807	-0.0944998	0.101282	-0.933035	0.350802	0.436868	619.175	648.197	572.039	577.877	524.414	621.14
SPD_1826	nadC	1854.54	-0.681746	0.0724692	-9.40739	5.08624e-21	4.49247e-20	2300.27	2377.39	2175.92	1332.93	1452.95	1487.81
SPD_1827		1593.45	-0.529309	0.0675615	-7.83448	4.70799e-15	2.86046e-14	1823.13	1972.77	1851.28	1265.7	1287.54	1360.31
SPD_1828		295.434	-0.354667	0.110642	-3.20552	0.00134817	0.00274703	337.329	328.124	329.465	271.675	241.531	264.48
SPD_1829		3278.13	-0.522325	0.0559841	-9.32988	1.05995e-20	9.20002e-20	3752.78	3939.51	3902.9	2803.06	2635.23	2635.32
SPD_1830		1761.31	0.96409	0.10249	9.40669	5.12029e-21	4.50271e-20	1196.18	1253.11	1130.8	2556.83	2411.55	2019.35
SPD_1831		1771.36	0.822395	0.116848	7.03815	1.94807e-12	9.98949e-12	1196.18	1419.19	1222.52	2514.13	2342.95	1933.2
SPD_1832		159.186	0.906895	0.186361	4.86633	1.13688e-06	3.45371e-06	102.086	126.821	102.581	203.529	244.351	175.746
SPD_1833		306.454	0.849954	0.136385	6.232	4.60512e-10	1.91562e-09	205.282	236.531	213.609	433.407	407.878	342.015
SPD_1834		89894	0.648075	0.0693238	9.34852	8.88856e-21	7.78234e-20	74901.4	68229.8	66976.8	116471	108226	104559
SPD_1835		5.32169	-0.457774	0.743841	-0.615419	0.538278	0.622403	5.54817	8.05213	4.82733	3.63444	4.69905	5.16899
SPD_1836		1435.44	0.0881225	0.0739812	1.19115	0.233596	0.310377	1362.63	1342.69	1471.13	1431.97	1438.85	1565.34
SPD_1837		1437.8	0.0349944	0.0653391	0.535581	0.592248	0.66899	1413.67	1385.97	1462.68	1488.3	1390.92	1485.22
SPD_1838	yajC-2	1225.42	0.127275	0.103407	1.23082	0.218388	0.294267	1208.39	1107.17	1199.59	1132.13	1263.11	1442.15
SPD_1839	tkt	39008.6	0.151726	0.0409189	3.70797	0.000208924	0.000485954	36293.9	38051.4	36530.8	40974.7	40847.9	41352.8
SPD_1840		85.6343	0.732587	0.218711	3.34957	0.000809378	0.00171182	52.1528	76.4953	63.9621	104.49	119.356	97.3493
SPD_1841		54.3733	-0.460483	0.241398	-1.90757	0.0564469	0.0871927	67.6876	57.3715	63.9621	40.8875	49.8099	46.5209
SPD_1842	araD	37.6895	0.733244	0.304466	2.40829	0.0160273	0.027279	29.9601	27.176	27.7572	39.9789	57.3284	43.9364
SPD_1843		17.7418	0.798369	0.445809	1.79083	0.0733206	0.110949	11.0963	11.0717	16.8957	17.2636	22.5554	27.568
SPD_1844		6.65356	0.0012299	0.731817	0.00168061	0.998659	0.999157	11.0963	4.02607	4.82733	4.54305	9.3981	6.03049
SPD_1845		13.0798	0.287154	0.487656	0.588845	0.555965	0.63625	13.3156	10.0652	12.0683	12.7206	12.2175	18.0915
SPD_1846		1.69888	-1.47054	1.45661	-1.00956	0.312706	0.398839	2.21927	4.02607	1.20683	0	1.87962	0.861499
SPD_1847		49.4779	0.224932	0.36048	0.62398	0.532641	0.618024	36.6179	62.404	37.4118	53.608	72.3654	34.4599
SPD_1848		500.546	0.112808	0.126646	0.890734	0.373072	0.459747	568.132	436.828	438.08	490.65	532.872	536.714
SPD_1849		10411.5	0.0707999	0.0727522	0.973166	0.330471	0.416761	9772.54	9727.98	10968.9	11092.3	10870.8	10036.5
SPD_1850		5245.85	0.241062	0.0550176	4.38154	1.17844e-05	3.17578e-05	4866.85	4605.82	4955.25	5538.89	5649.2	5859.05
SPD_1851	rnpA	447.264	-0.00455658	0.114577	-0.0397688	0.968277	0.974406	487.129	436.828	419.978	400.697	453.928	485.024
SPD_1852		0	NA	NA	NA	NA	NA	0	0	0	0	0	0
SPD_1853	ackA	9710.91	-0.0156983	0.0498501	-0.31491	0.75283	0.805886	9945.64	9638.4	9707.76	9274.19	9723.28	9976.15
SPD_1854		3905.36	0.00532667	0.0704196	0.0756419	0.939704	0.954945	3690.64	4154.9	3847.38	4066.94	3967.88	3704.44
SPD_1855		30.2744	0.293806	0.348842	0.842231	0.399658	0.486826	21.083	37.2411	22.9298	34.5272	35.7128	30.1524
SPD_1856		14.4084	0.202034	0.543306	0.371861	0.709996	0.765757	16.6445	16.1043	7.241	19.9894	17.8564	8.61499
SPD_1857		8.19265	0.256336	0.740593	0.346123	0.72925	0.783153	8.87707	4.02607	9.65466	9.99472	2.81943	13.784
SPD_1858		5.3994	0.790935	0.845718	0.935223	0.349673	0.436271	3.3289	6.0391	2.41367	10.9033	2.81943	6.89199
SPD_1859		0.525527	-1.1867	2.56138	-0.463305	0.643146	0.712042	0	1.00652	1.20683	0	0.93981	0
SPD_1860	clgD	28.2651	-0.53065	0.407053	-1.30364	0.192357	0.26308	45.495	28.1825	26.5503	32.71	15.9768	20.676
SPD_1861	cglC	6.34885	-0.553292	0.771065	-0.717569	0.473023	0.56119	8.87707	3.01955	10.8615	2.72583	6.57867	6.03049
SPD_1862	cglB	44.4506	-0.0128887	0.273164	-0.0471831	0.962367	0.970109	48.8239	38.2476	47.0665	37.2531	47.9303	47.3824
SPD_1863	cglA	84.2964	-0.0312477	0.200789	-0.155624	0.876329	0.903827	84.3321	85.5539	85.6851	96.3128	78.9441	74.9504
SPD_1864		6870.1	-0.149497	0.0680435	-2.19709	0.0280142	0.0457026	7343.55	7064.74	7269.96	6076.79	6445.22	7020.35
SPD_1865		18065.6	1.39552	0.0799043	17.465	2.64906e-68	1.26461e-66	10805.6	8876.47	10173.6	25598.3	26495.1	26444.6
SPD_1866	nagA	18436	0.686603	0.0752691	9.12198	7.37645e-20	6.13684e-19	14563.9	13504.4	14322.7	20907.1	22638.2	24679.3
SPD_1867		18946.8	0.179901	0.0394479	4.56047	5.10398e-06	1.44337e-05	17404.6	18008.6	17887.7	19895.9	20167.4	20316.7
SPD_1868	tgt	14449.2	-0.232663	0.0558764	-4.1639	3.12863e-05	8.04176e-05	15361.8	15631.2	15843.3	12587	13311.5	13960.6
SPD_1869		4729.1	-0.138483	0.0595053	-2.32723	0.0199528	0.0333378	4809.15	5126.19	4931.12	4701.15	4516.73	4290.26
SPD_1870		2536.71	-0.0730763	0.129553	-0.564064	0.572711	0.650587	2522.2	2950.1	2329.19	2799.43	2553.46	2065.87
SPD_1871		140.584	-0.697829	0.206855	-3.37352	0.000742134	0.00157792	150.91	194.258	176.198	122.662	119.356	80.1194
SPD_1872		270.882	-0.924691	0.179617	-5.14811	2.6312e-07	8.57814e-07	334	426.763	302.915	209.889	199.24	152.485
SPD_1873		278.897	-0.951705	0.167477	-5.68259	1.32669e-08	4.88077e-08	347.315	426.763	328.258	222.61	190.781	157.654
SPD_1874		81817.2	-0.122564	0.163236	-0.750842	0.452748	0.540977	79640.6	97914.9	78315	96155.6	80362.2	58514.7
SPD_1875		979.717	-2.01614	0.901827	-2.23561	0.025377	0.0416716	3655.13	505.271	552.729	388.886	393.781	382.505
SPD_1876		3866	-2.04079	0.850947	-2.39826	0.0164732	0.0279373	14059.1	2388.46	2213.33	1501.03	1549.75	1484.36
SPD_1877	thrC	31334.6	-1.60298	0.927684	-1.72794	0.0839996	0.125312	107747	16901.4	16796.7	16168.7	15430.7	14963.4
SPD_1878		13057.5	-1.84738	0.953698	-1.93707	0.0527364	0.0819633	47447.9	6744.67	7115.49	5657.92	5838.1	5541.16
SPD_1879		9.67677	-2.10773	1.1957	-1.76277	0.07794	0.117056	41.0564	6.0391	0	4.54305	4.69905	1.723
SPD_1880		0	NA	NA	NA	NA	NA	0	0	0	0	0	0
SPD_1881		0	NA	NA	NA	NA	NA	0	0	0	0	0	0
SPD_1882		0	NA	NA	NA	NA	NA	0	0	0	0	0	0
SPD_1883		0	NA	NA	NA	NA	NA	0	0	0	0	0	0
SPD_1884		0	NA	NA	NA	NA	NA	0	0	0	0	0	0
SPD_1885		0	NA	NA	NA	NA	NA	0	0	0	0	0	0
SPD_1886		1867.91	-0.489061	0.163481	-2.99155	0.00277561	0.00535621	2228.14	1859.04	2458.32	1222.08	1518.73	1921.14
SPD_1887		401.746	-0.790373	0.173401	-4.55807	5.16267e-06	1.45791e-05	477.142	499.232	551.523	225.336	288.522	368.721
SPD_1888		0	NA	NA	NA	NA	NA	0	0	0	0	0	0
SPD_1889		0	NA	NA	NA	NA	NA	0	0	0	0	0	0
SPD_1890	rrfD	0	NA	NA	NA	NA	NA	0	0	0	0	0	0
SPD_1891	rrlD	0	NA	NA	NA	NA	NA	0	0	0	0	0	0
SPD_1892		0	NA	NA	NA	NA	NA	0	0	0	0	0	0
SPD_1893	rrsD	0	NA	NA	NA	NA	NA	0	0	0	0	0	0
SPD_1894		25.9787	-0.768904	0.364497	-2.10949	0.034902	0.0562528	42.1661	27.176	28.964	18.1722	17.8564	21.5375
SPD_1895		2930.75	-0.571757	0.0837738	-6.825	8.79223e-12	4.28915e-11	3553.05	3486.57	3473.26	2222.46	2209.49	2639.63
SPD_1896	gltX	15822.4	-0.485738	0.0683925	-7.10221	1.22776e-12	6.35649e-12	18670.7	18029.7	18684.2	12328.9	12924.3	14296.6
SPD_1897	pgi	50909.3	0.0238553	0.0589272	0.404827	0.685605	0.747899	50544.9	49058.6	51863.6	48989.6	50513.9	54485.5
SPD_1898		0	NA	NA	NA	NA	NA	0	0	0	0	0	0
SPD_1899		949.856	1.44789	0.375926	3.85151	0.00011739	0.00028154	703.508	425.757	399.462	1022.19	1285.66	1862.56
SPD_1900		12183.8	0.358267	0.0630299	5.68408	1.31521e-08	4.84741e-08	10776.8	10709.3	10548.9	14023.5	14370.6	12673.5
SPD_1901		8.86676	0.948368	0.710713	1.33439	0.182076	0.251248	4.43853	11.0717	2.41367	17.2636	9.3981	8.61499
SPD_1902		8711.11	0.307761	0.0632778	4.86365	1.15241e-06	3.4903e-06	7739.69	7973.63	7641.66	10101.9	9850.15	8959.59
SPD_1903	mutS	14068	0.448794	0.0516377	8.6912	3.58635e-18	2.61478e-17	12210.4	11698.7	11782.3	16431.3	16752.1	15532.8
SPD_1904	argR	364.253	0.444691	0.100177	4.43905	9.03552e-06	2.46815e-05	307.368	305.981	312.57	435.225	402.239	422.134
SPD_1905	argS	17581.3	-0.401292	0.0415094	-9.66748	4.14446e-22	3.81176e-21	20146.5	20181.7	19704	14927.6	14998.4	15529.4
SPD_1906		2.98455	-0.293533	1.02889	-0.285293	0.77542	0.822167	4.43853	3.01955	2.41367	0.908611	2.81943	4.30749
SPD_1907		5811.68	-0.543891	0.0466104	-11.6689	1.83841e-31	2.61419e-30	6960.73	6709.44	7014.11	4816.55	4678.38	4690.86
SPD_1908		9189.35	-0.486349	0.0427193	-11.3848	4.98075e-30	6.6576e-29	10915.5	10617.7	10638.2	7493.31	7740.28	7731.09
SPD_1909	pnpS	16113.2	-0.587157	0.0384219	-15.2818	1.01076e-52	2.81469e-51	19586.1	19366.4	19089.7	12716.9	12997.6	12922.5
SPD_1910	pstS	987.044	-0.00868076	0.0867568	-0.100059	0.920298	0.939032	1041.95	1032.69	894.263	944.047	996.199	1013.12
SPD_1911	pstC	471.667	-0.337598	0.101897	-3.31312	0.000922629	0.00193907	533.734	545.532	499.629	440.676	431.373	379.059
SPD_1912	pstA	428.645	-0.363793	0.0976801	-3.72433	0.000195833	0.000457629	507.102	467.024	473.078	396.154	368.406	360.106
SPD_1913	pstB	422.721	-0.382943	0.0921577	-4.1553	3.24862e-05	8.30794e-05	481.581	475.076	479.113	366.17	356.188	378.198
SPD_1914	phoU	483.735	-0.414532	0.122535	-3.38297	0.000717057	0.00152784	531.514	639.138	486.354	410.692	433.253	401.458
SPD_1915		11.7211	-1.16967	0.536279	-2.18109	0.0291768	0.0474449	17.7541	14.0912	16.8957	9.99472	4.69905	6.89199
SPD_1916		23.7672	0.0401333	0.368593	0.108882	0.913296	0.933656	23.3023	25.1629	21.723	19.0808	30.0739	23.2605
SPD_1917		3.03603	-0.891625	1.43035	-0.623362	0.533047	0.618137	7.76743	4.02607	0	4.54305	1.87962	0
SPD_1918	gpsA	20481	0.131143	0.0459402	2.85465	0.00430848	0.0080508	19123.4	20064.9	19462.6	21969.3	21390.1	20875.8
SPD_1919	galU	32429.9	0.131823	0.0611358	2.15624	0.031065	0.0503927	29722.6	32634.3	30489.4	35559.4	33541.8	32631.8
SPD_1920		1518.1	0.598386	0.074244	8.05972	7.64716e-16	4.94599e-15	1199.51	1262.17	1159.77	1885.37	1889.96	1711.8
SPD_1921		1719.25	0.521617	0.081562	6.39534	1.60189e-10	6.98215e-10	1475.81	1453.41	1304.59	2137.05	2055.37	1889.27
SPD_1922		3789.95	0.564011	0.0823093	6.85234	7.26528e-12	3.57031e-11	3092.55	3057.8	3024.32	4921.04	4597.55	4046.46
SPD_1923		4577.14	0.286302	0.0527375	5.4288	5.67331e-08	1.96459e-07	4265.43	4059.28	4048.92	4884.69	5035.5	5168.99
SPD_1924		5202.59	-0.0215221	0.0484527	-0.444187	0.656907	0.724412	5061.04	5345.61	5317.3	5093.67	5216.89	5181.05
SPD_1925	pbp1B	22544.5	-0.182401	0.0404275	-4.5118	6.42784e-06	1.79246e-05	24285.4	23971.2	23646.7	20804.5	20959.6	21599.5
SPD_1926	tyrS	31077.6	-0.00372024	0.0558018	-0.0666689	0.946845	0.95977	31206.2	30735	31412.6	29290	31201.7	32619.8
SPD_1927		8047.19	0.162277	0.0508675	3.19019	0.0014218	0.00288533	7725.27	7422.05	7639.25	8215.66	8458.29	8822.61
SPD_1928		1528.03	-0.115097	0.0661583	-1.73972	0.0819091	0.122558	1562.36	1642.64	1561.64	1470.13	1403.14	1528.3
SPD_1929	rrmA	2264.7	0.173385	0.0623558	2.78058	0.00542626	0.00995393	2076.12	2172.06	2137.3	2486.87	2439.75	2276.08
SPD_1930		16.9981	-0.0459396	0.462094	-0.0994162	0.920808	0.939074	17.7541	24.1564	9.65466	16.355	15.9768	18.0915
SPD_1931		1546.89	0.300503	0.0620667	4.84161	1.28789e-06	3.87721e-06	1411.45	1375.91	1372.17	1712.73	1645.61	1763.49
SPD_1932	malP	126533	1.55884	0.122594	12.7155	4.85231e-37	8.1074e-36	60920	69660	61807.9	218962	193248	154600
SPD_1933	malQ	65572.8	1.47073	0.110128	13.3547	1.11191e-40	2.16444e-39	33907.1	37267.3	33139.6	108688	99652.8	80781.9
SPD_1934	malX	17742.4	-0.496936	0.161419	-3.07855	0.0020801	0.00410897	21514.7	19314	21476.8	11321.3	13744.7	19083.1
SPD_1935	malC	12007.6	-0.677045	0.118385	-5.71899	1.07158e-08	4.00843e-08	14973.4	14064.1	15286.9	7636.88	9255.25	10829
SPD_1936	malD	8751.38	-0.620605	0.111117	-5.58513	2.33522e-08	8.40596e-08	10708	10322.8	10785.5	5811.48	6842.76	8037.78
SPD_1937	malA	4900.19	-0.177061	0.0541716	-3.26852	0.0010811	0.00223695	5012.21	5256.03	5332.99	4656.63	4706.57	4436.72
SPD_1938	malR	6520.2	-0.00532684	0.04561	-0.116791	0.907026	0.929273	6532.41	6563.5	6500	6671.02	6532.62	6321.68
SPD_1939		11.8338	-0.39526	0.726298	-0.544212	0.586296	0.664512	3.3289	27.176	9.65466	11.8119	11.2777	7.75349
SPD_1940		11813.8	0.207271	0.0438365	4.72829	2.26423e-06	6.66636e-06	10776.8	10959	11164.4	12934.1	12680.9	12367.7
SPD_1941	aspS	18459.1	0.223902	0.043947	5.09482	3.49081e-07	1.11096e-06	17048.4	16918.5	17122.5	19268	19937.1	20459.7
SPD_1942		10.5209	-0.0157242	0.597472	-0.0263179	0.979004	0.98147	9.9867	12.0782	9.65466	4.54305	12.2175	14.6455
SPD_1943		1324.17	-0.054795	0.0899594	-0.609108	0.542453	0.626508	1391.48	1342.69	1314.24	1218.45	1227.39	1450.76
SPD_1944		1530.46	0.44481	0.0668411	6.65475	2.83787e-11	1.30205e-10	1246.12	1344.71	1297.35	1819.95	1780.94	1693.71
SPD_1945		902.745	0.402592	0.0996488	4.04011	5.34257e-05	0.000132901	680.205	803.2	849.61	1046.72	1056.35	980.385
SPD_1946		3.76798	0.857972	1.13754	0.754236	0.450708	0.539182	1.10963	1.00652	6.03416	0.908611	7.51848	6.03049
SPD_1947		40.558	0.955337	0.335111	2.85081	0.00436082	0.00814101	26.6312	27.176	28.964	69.963	53.5692	37.0444
SPD_1948		31.3862	0.325405	0.386572	0.841772	0.399916	0.486843	28.8505	29.189	25.3435	29.9842	51.6896	23.2605
SPD_1949		5.47969	-0.204729	0.747178	-0.274003	0.784082	0.828721	5.54817	6.0391	6.03416	2.72583	5.63886	6.89199
SPD_1950	hisS	10408.6	-0.15685	0.0414685	-3.78239	0.000155327	0.000367687	10958.7	11158.2	10803.6	9700.33	9838.87	9991.66
SPD_1951		152.591	0.151359	0.18683	0.810147	0.417856	0.505308	140.923	170.101	121.89	174.453	172.925	135.255
SPD_1952		206.931	0.475468	0.154623	3.07502	0.00210485	0.00414969	144.252	204.323	170.163	247.142	239.652	236.051
SPD_1953		7.9291	-0.276358	0.654898	-0.421986	0.673035	0.738608	11.0963	10.0652	4.82733	9.99472	4.69905	6.89199
SPD_1954		438.328	-0.51324	0.108561	-4.72766	2.27126e-06	6.66746e-06	570.352	512.317	463.424	357.084	358.068	368.721
SPD_1955		3.02284	0.234221	1.33572	0.175352	0.860803	0.891023	0	7.04562	1.20683	6.36028	0.93981	2.5845
SPD_1956	ilvD	16752	-0.0751667	0.0728261	-1.03214	0.302007	0.387411	17559.9	17298	16706.2	17830.6	15962.7	15154.6
SPD_1957		481.837	0.24928	0.0924007	2.69782	0.00697956	0.012562	433.867	465.011	421.185	543.349	515.016	512.592
SPD_1958		378.807	0.206516	0.0992877	2.07997	0.0375279	0.0601948	353.973	336.177	365.67	420.687	396.6	399.735
SPD_1959		854.964	0.176365	0.082182	2.14603	0.0318704	0.0516156	790.059	857.552	759.098	913.154	939.81	870.114
SPD_1960		5.87622	0.772911	0.835353	0.92525	0.354836	0.440251	1.10963	7.04562	4.82733	8.1775	3.75924	10.338
SPD_1961		713.803	0.0721331	0.0771636	0.934808	0.349887	0.436271	716.823	697.516	673.413	730.523	713.316	751.227
SPD_1962		8348.31	1.32848	0.0442462	30.0247	4.67292e-198	1.04102e-195	4803.6	4732.64	4728.37	11998.2	12175.2	11651.8
SPD_1963	rpmF	4724	-0.599744	0.114745	-5.22675	1.72519e-07	5.74586e-07	6174	5236.91	5666.08	3353.68	3510.19	4403.12
SPD_1964	rpmG	1095.33	-0.508424	0.130959	-3.88232	0.000103464	0.000249934	1331.56	1095.09	1433.72	808.664	867.445	1035.52
SPD_1965	pcpA	2145.57	-0.408194	0.138104	-2.9557	0.00311965	0.00595704	2461.17	2534.41	2346.08	1572.81	1658.77	2300.2
SPD_1966		11.2677	0.506218	0.580437	0.872132	0.383136	0.469553	12.206	5.03258	10.8615	17.2636	8.45829	13.784
SPD_1967		5.7456	1.48265	0.916251	1.61817	0.105625	0.154358	0	2.01303	7.241	9.08611	7.51848	8.61499
SPD_1968		2.39871	-0.713589	1.20478	-0.592298	0.553651	0.635052	1.10963	3.01955	4.82733	3.63444	0.93981	0.861499
SPD_1969		64.4612	0.315746	0.228726	1.38046	0.167446	0.234121	55.4817	54.3519	62.7553	78.1405	61.0877	74.9504
SPD_1970		11.1214	0.717404	0.524989	1.36651	0.171778	0.23951	6.6578	10.0652	8.44783	14.5378	14.0972	12.9225
SPD_1971		219.666	0.746087	0.141867	5.25905	1.44802e-07	4.86312e-07	177.541	160.036	154.475	250.777	306.378	268.788
SPD_1972		66.7168	0.378879	0.244029	1.5526	0.120518	0.174217	45.495	64.4171	63.9621	72.6889	87.4024	66.3354
SPD_1973		1147.27	0.681179	0.0739954	9.20569	3.39488e-20	2.87204e-19	861.075	883.722	899.09	1461.05	1452.01	1326.71
SPD_1974		597.771	1.10466	0.0957479	11.5372	8.57143e-31	1.19345e-29	380.604	369.392	388.6	837.739	859.926	750.365
SPD_1975	arcA	6500.59	0.0897165	0.0617924	1.4519	0.146529	0.20783	6594.55	6111.57	6189.84	6337.56	6862.49	6907.5
SPD_1976	argF	14332.5	0.183539	0.0550472	3.3342	0.000855439	0.00180733	13757.2	13520.5	12986.7	15609.9	15631.9	14488.7
SPD_1977	arcC	3914.67	0.28842	0.0711702	4.05254	5.06643e-05	0.000126661	3732.81	3487.58	3352.58	4470.37	4418.05	4026.64
SPD_1978		4145.59	0.320024	0.0549978	5.81886	5.92508e-09	2.26713e-08	3717.27	3749.27	3595.15	4797.47	4565.6	4448.78
SPD_1979		5250.33	0.530029	0.0839128	6.31643	2.67676e-10	1.14677e-09	4177.77	4630.98	4079.09	6607.42	6358.76	5647.98
SPD_1980		6.72111	-0.838801	0.717279	-1.16942	0.242234	0.318687	8.87707	5.03258	12.0683	6.36028	2.81943	5.16899
SPD_1981		116.244	-0.411842	0.208292	-1.97723	0.0480156	0.0753297	127.608	112.73	158.095	109.033	109.018	80.9809
SPD_1982		17.9913	-0.354734	0.481533	-0.736676	0.461319	0.548604	14.4252	22.1434	24.1367	10.9033	12.2175	24.122
SPD_1983		10.4302	2.07872	0.642731	3.23419	0.00121987	0.00250855	3.3289	6.0391	2.41367	19.0808	18.7962	12.9225
SPD_1984		14823.6	0.606749	0.070622	8.5915	8.5842e-18	6.19112e-17	11301.6	12101.4	11851.1	19407	17466.4	16813.9
SPD_1985		297.581	1.8829	0.158499	11.8795	1.51204e-32	2.31423e-31	114.292	125.815	141.199	391.611	499.979	512.592
SPD_1986	fucI	869.86	2.5237	0.134816	18.7196	3.4258e-78	2.28957e-76	267.422	277.799	226.885	1258.43	1512.15	1676.48
SPD_1987		757.515	2.7712	0.146544	18.9104	9.37194e-80	6.47956e-78	207.501	210.362	161.716	1127.59	1325.13	1512.79
SPD_1988		595.518	2.96461	0.142336	20.8283	2.40021e-96	2.40621e-94	130.937	142.925	131.545	910.428	1046.01	1211.27
SPD_1989		554.673	3.85369	0.214264	17.9857	2.52275e-72	1.48768e-70	74.3454	84.5474	55.5143	785.949	1032.85	1294.83
SPD_1990		606.292	3.79119	0.211121	17.9574	4.19973e-72	2.33902e-70	83.2225	85.5539	76.0305	794.126	1216.11	1382.71
SPD_1991		132.394	3.29365	0.247779	13.2927	2.55328e-40	4.78441e-39	17.7541	31.202	24.1367	206.255	246.23	268.788
SPD_1992		177.677	3.08915	0.241551	12.7888	1.89333e-37	3.24455e-36	49.9335	34.2216	27.7572	278.035	287.582	388.536
SPD_1993	fucU	154.259	3.36777	0.303727	11.0881	1.43249e-28	1.81781e-27	19.9734	38.2476	22.9298	208.072	265.027	371.306
SPD_1994	fucA	493.619	3.12006	0.188969	16.5109	3.06138e-61	1.25267e-59	90.9899	111.723	102.581	701.448	850.528	1104.44
SPD_1995	fucK	692.185	2.94695	0.176398	16.7063	1.17967e-62	5.14183e-61	158.678	168.088	149.647	933.143	1247.13	1496.42
SPD_1996		1831.68	0.546879	0.083004	6.58859	4.44023e-11	2.01418e-10	1496.9	1572.18	1395.1	2332.4	2178.48	2015.05
SPD_1997	adcA	9068.25	-0.022834	0.0505586	-0.451635	0.651532	0.718944	8834.9	9172.39	9413.29	8729.03	9206.38	9053.49
SPD_1998	adcB	2964.5	-0.0521317	0.0588115	-0.88642	0.375391	0.462038	3089.22	2889.71	3076.22	2820.33	3007.39	2904.11
[truncated: 71 more rows]
